# Supplementary material for: Combining metabolomics and machine learning to discover biomarkers for early-stage breast cancer diagnosis
Source: PLoS One. 2024 Oct 21;19(10):e0311810. doi: 10.1371/journal.pone.0311810 (PMC11493280; doi:10.1371/journal.pone.0311810)
Supplement: S1 Data — (XLSX) [file pone.0311810.s004.xlsx]

## Sheet: Data_Note
Data Note:
For the four first data sets, the feature name contains the following information: <retention time>__<mass-to-charge ratio>__<putative compound name>.
For the last data set ("Validation_Set") that only includes the data of 73 potential biomarkers, the feature name is the annotated name of the compound.
Please note that the ID with "w/o MS2" was automatically assigned by MS-DIAL and should be better treated as "Unknown".
Shared data was normalized and log transformed.
There are a total of 5 shared datasets, including 4 datasets with single ion mode and 1 dataset with mixed ion mode.
Four datasets with single ion mode are: - Lipidomics positive ion mode data - Lipidomics negative ion mode data - Metabolomics positive ion mode data - Metabolomics negative ion mode data
One dataset with mixed ion mode is: - Validation dataset

## Sheet: Lip_Pos_Normed_Logged
#Sample	020_B5	023_B4	025_B10	027_B3	029_B8	031_B12	033_B17	034_B16	036_B9	044_B14	061_B18	063_B22	064_B15	067_B1	073_B21	088_B13	090_B6	096_B11	022_I13	038_I17	041_I10	042_I18	043_I4	045_I5	049_I9	053_I2	080_I19	081_I15	094_I1	097_I14	100_I8
#Label	Benign	Benign	Benign	Benign	Benign	Benign	Benign	Benign	Benign	Benign	Benign	Benign	Benign	Benign	Benign	Benign	Benign	Benign	Cancer	Cancer	Cancer	Cancer	Cancer	Cancer	Cancer	Cancer	Cancer	Cancer	Cancer	Cancer	Cancer
0.232__114.06596__Unknown	3.22122	3.19165	3.24593	3.12048	3.18876	3.39928	4.02757	3.12316	3.22033	3.21212	3.17468	3.13734	3.26497	3.21407	3.22804	3.4144	3.40648	3.17449	3.37858	3.097	3.26835	3.159	3.11437	3.20183	3.48323	3.30457	3.2058	3.19185	3.22136	3.20873	3.23873
0.229__116.07062__Unknown	1.88933	2.03277	2.08807	1.9634	2.20604	2.41303	2.14757	1.78164	1.83906	2.26838	1.96741	1.94887	1.97355	2.13713	1.93972	2.16466	2.33509	2.48268	2.28225	1.94474	2.15492	2.25563	2.44846	2.22961	2.35815	2.41877	2.0499	2.00991	2.06515	2.24959	2.02299
0.227__118.08564__Unknown	2.97786	2.73318	2.77853	2.82667	2.75212	3.34496	2.48444	2.56243	2.68949	3.1462	2.87573	3.04766	2.91161	3.01144	2.80231	3.2881	3.36235	3.23294	2.9306	3.09616	2.98978	3.22124	2.98816	3.51018	3.1799	3.06573	2.80329	2.92782	3.28132	3.26566	3.28063
0.232__132.10265__Unknown	2.1735	2.22161	2.26816	2.35933	2.52038	2.57713	2.17393	2.15709	1.92564	2.45402	2.35587	2.30574	2.22629	2.24419	2.10382	2.66118	2.47803	2.53012	2.308	2.26764	2.37091	2.49196	2.66914	2.29332	2.29358	2.51125	2.27313	2.33386	2.37193	2.67698	2.24379
0.229__144.10107__Unknown	1.71031	1.50896	1.177	1.94295	1.19025	2.33448	2.23747	1.46011	1.28807	1.95211	1.45154	2.46754	1.88325	2.2466	1.84725	2.23753	1.83557	2.20737	1.98089	2.05658	1.71425	2.33927	2.24103	2.82608	1.12796	2.22093	2.47675	1.29425	2.62768	2.21001	1.35259
0.229__162.11261__Carnitine	2.77049	2.42163	2.53343	2.42503	2.1829	3.2707	2.48517	2.41878	2.17659	3.11682	2.55595	2.56941	2.43955	2.5217	2.46619	3.07882	3.6675	3.28859	2.43129	2.75244	2.83681	3.24647	2.54544	3.0984	3.17781	2.70811	2.49053	2.38702	3.15436	3.03405	3.01685
0.235__166.08383__w/o MS2:Phenylalanine	1.90993	2.10446	1.94072	1.98195	2.27668	2.24192	2.05004	1.94051	2.04033	2.02979	2.04905	2.08751	2.01337	2.18275	2.01493	2.31695	2.17284	2.35438	2.1294	2.10692	2.07418	2.17566	2.10747	2.20984	1.9722	2.16141	2.2679	2.06448	2.11546	2.4291	2.23506
0.243__181.07913__Unknown	1.35844	2.65313	2.056	2.59481	1.20959	2.11921	2.01541	1.98631	2.36023	1.67962	1.9036	2.09876	2.7559	2.20371	2.16489	1.48552	1.85132	1.38029	1.92072	2.5103	1.17362	1.37743	2.30689	1.43475	1.07173	1.30238	1.47724	1.2267	2.1803	1.21177	1.58043
0.25__195.08643__w/o MS2:RIKEN P-VS1 ID-399 from Cell_C2C12_WT_N_4h10DHA	1.88054	3.60583	2.3648	3.38557	1.79913	3.52764	2.83912	2.66729	3.22271	2.24259	2.76889	2.26559	3.56283	2.57205	2.82288	2.21984	1.9175	1.76168	2.93806	2.99528	1.95464	2.1441	3.30112	2.03655	1.97053	1.91805	2.05701	1.88712	2.69806	1.89683	2.38686
0.304__212.01851__Unknown	1.76389	2.17779	2.37107	1.84027	1.5239	1.80528	2.53399	0.29421	2.59357	3.26304	2.51221	2.47066	1.41493	2.33538	2.18238	1.90716	2.24079	2.56505	2.11147	2.78101	1.4599	2.5845	1.90635	2.41566	2.43229	2.517	1.31163	2.62633	2.36204	1.97809	2.4889
5.645__223.08932__Unknown	2.28418	2.28355	2.22256	2.3415	2.22283	2.22849	2.26476	2.30672	2.23827	2.20666	2.19246	2.2311	2.16546	2.28504	2.17942	2.29305	2.24043	2.11563	2.16952	2.17096	2.16199	2.24035	2.06187	2.24125	2.14257	2.28454	2.14525	2.22306	2.24042	2.19892	2.27012
0.398__228.26859__Unknown	0.861078	0.706922	1.84568	2.22951	0.224544	0.9121	0.225243	1.10848	1.08265	0.619158	0.326485	1.65685	0.807864	1.8046	1.30102	1.15887	1.25534	1.31983	1.42118	0.864084	1.48289	1.31557	1.33085	0.750284	0.295368	0.86884	1.33164	1.50086	1.27072	2.05623	0.246867
0.252__250.06448__Unknown	0.298188	0.286582	1.68762	0.573563	1.49885	1.76266	0.268183	0.269731	0.274019	0.594936	1.91973	0.317302	0.561571	0.320949	0.559932	0.51848	1.87688	0.733062	0.290535	1.6573	0.287102	0.289525	0.291819	1.7229	0.477967	0.305229	0.395734	0.295677	2.14832	0.253576	0.246234
0.452__250.12724__Unknown	1.48393	1.71685	2.18107	1.52161	1.40231	1.04703	1.61596	0.918225	2.02449	2.59325	0.975764	1.51605	1.05427	0.788214	1.34566	1.29199	1.10024	2.02375	1.48292	1.87932	1.23145	2.03541	1.18818	0.735563	0.861011	1.04856	1.35151	1.97109	1.08046	1.43168	2.01005
0.253__264.19495__w/o MS2:DG O-8:0_2:0	3.47688	1.26912	1.32894	1.29696	1.14776	0.877607	1.09215	1.13515	1.14456	0.878146	0.804158	1.15235	1.06094	1.07896	2.57746	0.355529	1.06608	0.966199	1.09902	0.660281	1.19646	0.306384	1.23469	1.25104	1.05781	1.03541	1.18609	1.32395	0.884795	1.17444	0.756847
1.319__269.22479__w/o MS2:RIKEN P-VS1 ID-865 from Mouse_Spleen_WT_N_F1AA	2.25575	2.19276	2.10774	2.1917	2.35172	2.2446	2.68719	2.27877	2.11841	2.1977	2.13107	2.13334	2.24552	2.02429	2.14562	2.33671	2.06179	2.26185	2.21564	2.22811	2.34161	2.21104	2.20733	2.05765	2.48479	2.25415	2.21423	1.58965	2.10133	2.2308	2.16026
5.048__279.15555__Unknown	2.91858	2.98134	2.99204	2.79189	2.80581	2.93616	2.9652	2.85482	3.05833	2.8972	2.94996	3.00111	2.94579	3.01672	2.94661	2.92676	2.95242	2.75975	2.99611	2.80314	2.74667	2.95934	2.77315	2.96624	2.90435	2.98666	2.76886	2.74015	2.95428	2.8947	2.84579
5.979__279.15561__Unknown	3.05749	3.05863	3.07813	3.11479	3.10342	3.09335	3.05734	3.06497	3.1426	3.105	3.08691	3.10971	3.09354	3.13492	3.06185	3.08597	3.07433	3.08093	3.04521	3.09552	3.09998	3.13038	3.09944	3.09294	3.10473	3.08562	3.11821	3.07283	3.07219	3.0942	3.08788
3.793__279.15622__Unknown	2.93586	2.91457	2.92215	2.9425	2.94771	2.93894	2.96184	2.95349	3.0049	2.96541	2.96786	2.97309	2.95752	2.93119	2.92276	2.94645	2.95351	2.931	2.93087	2.97027	2.94377	2.97001	2.96802	2.98395	2.97834	2.9541	2.96018	2.92841	2.9347	2.94509	2.94224
5.436__279.15698__Unknown	2.83761	2.93098	2.95257	2.74589	2.85848	2.76179	2.7165	2.86621	3.02759	2.85067	2.79623	2.97146	2.77766	2.94187	2.79972	2.74274	2.75209	2.56996	2.7691	2.68642	2.7982	2.95932	2.59534	2.96066	2.71707	2.9054	2.66181	2.61503	2.89085	2.84498	2.72029
3.595__279.1571__Unknown	2.94747	2.92436	2.92017	2.91642	2.96782	2.94918	2.91057	2.91647	2.98245	2.95556	2.95432	2.96213	2.9525	2.93661	2.948	2.91879	2.94212	2.91065	2.93888	2.94046	2.95224	2.96379	2.96933	2.92661	2.93904	2.93185	2.93314	2.92706	2.94295	2.91097	2.924
5.646__279.15726__Unknown	3.02719	3.01992	3.05916	3.06476	3.03333	3.04434	3.03448	3.01512	3.1032	3.04129	3.04544	3.05273	3.01618	3.0549	3.03025	3.06451	3.02001	2.97207	3.01986	3.0315	3.04601	3.08166	2.94346	3.05769	3.00914	3.05999	2.98117	3.02213	3.04356	3.02773	2.98317
3.464__279.15765__Unknown	2.91156	2.91497	2.89152	2.92435	2.92618	2.92611	2.88907	2.9107	2.96965	2.93954	2.90807	2.91011	2.90025	2.89149	2.91273	2.92538	2.90715	2.85767	2.89416	2.92736	2.92708	2.94004	2.95046	2.9441	2.94216	2.9252	2.87791	2.88333	2.89902	2.87711	2.8744
2.482__279.15909__Unknown	2.81364	2.87114	2.83883	2.87522	2.87209	2.85248	2.86408	2.85202	2.92075	2.87842	2.88297	2.85883	2.86104	2.88405	2.86649	2.87745	2.8773	2.85332	2.85328	2.86466	2.84381	2.91868	2.9256	2.90887	2.88328	2.87245	2.87109	2.8673	2.88544	2.86217	2.86059
3.3__279.1593__Unknown	2.90851	2.90913	2.8828	2.90841	2.88948	2.89535	2.8952	2.90303	2.96674	2.93223	2.92047	2.91527	2.93195	2.92594	2.92636	2.87988	2.91671	2.80778	2.88734	2.89759	2.92237	2.95476	2.92419	2.92557	2.93794	2.9297	2.90654	2.8857	2.89616	2.90177	2.90444
0.649__279.15973__Unknown	3.42763	3.25283	3.30086	3.33891	3.38144	3.14542	3.08182	3.04585	3.02109	2.92879	3.1271	3.31049	2.99141	3.2652	2.90901	2.99598	3.34978	3.05076	3.22319	2.94783	2.9518	3.24116	3.18156	2.96679	2.98976	3.00419	3.05433	3.1835	2.97504	2.93636	3.09048
3.551__279.1604__Unknown	2.95151	2.91481	2.85823	2.91845	2.87494	2.92678	2.9128	2.92112	2.97378	2.95988	2.95827	2.95999	2.95379	2.93649	2.94807	2.91262	2.93528	2.90103	2.94169	2.94222	2.95624	2.96871	2.94723	2.9534	2.94089	2.90545	2.92522	2.92526	2.90814	2.89532	2.91667
0.357__286.14404__w/o MS2:LPC O-2:0	2.06583	3.31477	2.89626	3.25748	2.40438	2.26491	1.66876	2.52505	3.43137	3.96013	3.08534	1.62102	2.47828	3.21648	2.05	2.80748	2.73424	3.1066	3.12988	3.11099	2.96411	3.30973	3.49572	3.20535	2.66394	2.04522	2.42047	2.41777	4.02735	1.57946	4.12193
0.253__292.07404__Unknown	1.81514	1.75249	0.25707	1.56331	1.49885	0.241708	0.237588	0.235868	0.233331	1.55597	1.91973	0.577059	1.70104	1.53289	0.277768	1.99257	1.87688	1.83398	1.69895	0.232305	1.52428	1.59836	0.237605	1.7229	0.251738	1.68102	1.63927	1.98665	2.14832	0.268982	1.76832
1.477__298.27365__NAE 16:1	2.00946	1.91693	1.44595	1.84637	2.57025	2.54378	1.3613	1.99711	2.21478	2.23598	2.1944	1.37976	2.45323	1.38089	1.65467	2.8294	2.28491	1.85397	1.5288	1.54468	2.18925	1.54236	2.05871	2.2061	2.22507	2.32122	1.40361	2.0015	2.30598	2.19223	2.07271
1.774__300.28784__w/o MS2:NAE 16:0	1.88876	2.00071	1.33623	2.00235	2.2809	2.57664	1.57848	2.06914	2.36388	2.05858	2.44591	1.408	2.53354	1.3547	1.49048	2.92534	2.39163	2.02425	1.73006	1.44738	1.93465	1.43782	2.32058	2.21551	2.28531	2.61709	1.62111	2.15668	2.41237	1.94168	1.96599
0.404__312.15747__Unknown	2.02729	2.21945	1.79782	2.22415	1.33426	1.53788	0.836319	2.01123	2.24256	2.69923	1.84693	1.88967	1.55431	2.19691	2.07633	1.89769	1.68909	2.39185	2.11623	1.77304	1.97448	2.28993	2.12623	1.8207	1.20249	0.71837	1.69662	1.02295	2.62507	0.98731	2.85305
0.302__316.24939__Unknown	2.07624	2.18295	2.02754	2.21328	2.2587	2.50404	2.28358	2.05839	2.04492	2.2075	2.24125	1.59647	2.46439	1.75292	1.99557	2.74653	2.37236	2.37748	2.0325	1.84829	1.78932	1.6838	2.52333	2.26185	2.31089	2.51613	1.7742	2.20982	2.83692	1.98698	2.02282
1.997__324.32584__Unknown	2.85382	2.68706	2.6932	2.64352	2.81132	2.4874	2.88289	2.84247	2.38541	3.0083	3.39667	2.75704	2.88	2.49904	3.27052	3.06994	2.38192	3.5315	2.63022	2.92484	3.12005	2.82885	2.47937	2.73927	2.65842	2.84393	2.7734	3.09149	2.87579	2.63357	2.98896
2.043__338.34003__Unknown	3.92511	4.82081	4.63126	4.57685	4.23887	4.56119	4.4512	4.10432	4.75149	4.63908	5.37255	4.9253	5.05422	4.68645	5.25981	4.89903	4.87496	4.80776	4.27783	3.85347	3.89354	4.76343	4.68663	4.02696	4.35996	4.70892	4.98865	4.58735	5.13705	4.65471	4.85509
2.32__340.35718__Unknown	1.72937	2.61165	2.25682	2.06612	1.93266	2.21917	2.25635	1.75345	2.34199	2.24837	3.16997	2.72995	2.84658	2.53605	3.09585	2.73621	2.5046	2.61517	2.09235	1.2966	1.56535	2.41682	2.38498	1.93136	2.04737	2.36074	2.78703	2.32312	2.98737	2.42047	2.75225
1.136__350.32996__w/o MS2:NAE 20:3	1.55669	1.57688	1.69804	1.36768	1.653	1.38352	1.53911	1.63711	1.26671	1.47952	2.0644	1.59008	1.90007	1.57587	1.73968	1.88294	0.868744	2.03713	1.43693	1.50506	2.07488	1.49559	1.43377	1.74672	1.38431	1.40088	1.62391	1.58552	1.90357	1.37828	1.95907
1.08__352.3208__Unknown	1.72372	2.2523	2.16854	2.54614	1.98582	2.1036	1.99304	1.91912	2.47539	2.45392	3.13607	2.51723	2.50226	2.16912	2.94399	2.70551	2.64678	2.47811	1.79236	1.77091	2.18553	2.64116	2.50628	2.18448	2.25682	2.42824	2.69871	2.14959	2.80747	2.44502	3.16434
2.289__352.35699__Unknown	2.18724	2.04666	1.9141	2.06143	2.11131	1.96282	2.25168	2.18415	1.88925	2.36093	2.77105	2.16855	2.28982	1.7534	2.56001	2.48763	1.87764	2.82647	1.98494	2.23224	2.44381	2.07704	1.74209	2.19122	1.91423	2.11788	2.26227	2.44924	2.18355	2.11335	2.38217
0.413__358.29471__w/o MS2:MG 17:2	2.17611	1.7752	1.95904	2.10893	1.94426	2.55273	2.25244	2.45789	1.92984	2.22496	2.00292	1.81801	1.60949	1.56573	2.20087	2.10541	1.22974	2.86639	1.85211	1.40373	1.80167	2.2263	2.12568	2.1128	2.15711	2.74944	1.38787	1.77426	2.1254	2.66168	1.78897
5.465__368.14142__Unknown	2.0909	2.04391	1.82599	2.00366	1.88206	1.99358	2.14608	1.85227	1.82793	1.87538	1.86227	1.92052	2.04623	2.01155	1.95672	2.08402	1.96258	1.9779	2.00291	1.98431	1.94002	1.91471	1.73326	2.0003	1.75132	1.92751	1.82634	1.82645	1.98524	1.93448	2.16906
5.239__369.34766__Unknown	4.69411	4.72011	4.64554	4.60132	4.71292	4.68906	4.67961	4.65203	4.62775	4.6382	4.66747	4.64828	4.70357	4.73217	4.73601	4.70273	4.69116	4.72743	4.69867	4.74143	4.65779	4.66343	4.69626	4.68391	4.59064	4.66576	4.56507	4.77536	4.65892	4.66092	4.76338
5.463__369.34845__w/o MS2:RIKEN P-VS1 ID-2084 from Mouse_Plasma_ApoEKO_N_F1EPA	4.80469	4.78639	4.64629	4.65843	4.67506	4.64424	4.88167	4.62758	4.61892	4.66306	4.6771	4.69328	4.86095	4.75999	4.7096	4.84895	4.69561	4.76694	4.81027	4.76101	4.6417	4.67612	4.5565	4.72476	4.58643	4.77921	4.70393	4.72465	4.83097	4.77735	4.9088
5.104__369.3494__Unknown	4.341	4.20607	4.34638	4.09202	4.02726	4.23098	4.0102	4.16257	4.15953	4.15938	4.14716	4.33627	4.28857	4.25195	4.21246	4.30983	4.3347	4.17256	4.28467	4.1926	3.8582	4.13343	4.17516	4.27664	4.07823	4.30457	3.95387	4.25113	4.2696	4.22398	4.24723
2.607__369.34976__w/o MS2:RIKEN P-VS1 ID-2084 from Mouse_Plasma_ApoEKO_N_F1EPA	3.6727	3.62774	3.68645	3.67456	3.62289	3.69442	3.70519	3.61145	3.67867	3.65434	3.71115	3.66876	3.63043	3.68104	3.65234	3.69525	3.69713	3.64855	3.63865	3.6281	3.62165	3.65325	3.6593	3.68524	3.716	3.73939	3.70498	3.68212	3.66024	3.64196	3.65675
4.894__369.35007__w/o MS2:RIKEN P-VS1 ID-2084 from Mouse_Plasma_ApoEKO_N_F1EPA	3.69341	3.07403	3.41641	3.68045	3.53239	4.12242	3.39726	3.97949	3.42125	3.45919	3.79561	3.38704	3.55869	3.41245	3.92642	3.48988	3.40714	4.12986	3.45991	3.36682	3.96903	3.65877	3.94608	3.59906	3.41114	4.14031	3.39214	3.6565	3.71009	3.99792	3.44193
5.106__369.38412__Unknown	3.33904	3.65078	3.57811	3.54082	3.37393	3.35661	3.48294	3.62905	3.73333	2.90647	3.66057	3.59244	3.19985	3.76788	3.70709	3.78935	3.93681	3.67198	3.74173	3.64223	3.38394	3.64058	3.61488	3.73784	3.5817	3.85725	3.42562	3.7399	3.74085	3.70289	3.79561
0.417__370.29541__w/o MS2:DG O-16:3_2:0	1.28613	1.67086	1.75415	1.63123	1.86943	2.25788	1.63376	1.35498	1.33252	1.86606	2.49863	1.0898	1.96469	1.32091	1.70499	2.58118	1.94555	2.12561	1.87999	1.37186	1.25497	1.07348	2.03723	1.75927	2.02284	2.20373	1.18365	1.80775	2.10661	1.82941	1.46783
5.46__370.32816__w/o MS2:Cer 8:0;2O/14:1	3.97987	3.96371	3.83232	3.85284	3.32363	3.83131	4.10828	3.83439	3.81054	3.89062	3.85485	3.8668	4.05299	3.91388	3.90521	4.02714	3.84963	3.95776	3.99746	3.96659	3.83241	3.86873	3.78619	3.89872	3.79987	3.98915	3.91873	3.92454	4.03218	3.96274	4.08773
5.24__370.32855__w/o MS2:Cer 8:0;2O/14:1	3.88067	3.97422	3.89672	3.84311	3.75064	3.95228	3.93291	3.88308	3.88279	3.88216	3.62241	2.64206	3.93649	3.93522	3.9657	3.85956	3.87523	3.92199	3.9085	3.77956	3.8916	3.92035	3.89208	3.93492	3.82904	3.8843	3.78518	3.98219	3.86008	3.84601	3.92114
4.894__370.35422__w/o MS2:NAE 21:0	3.10126	2.4957	2.82255	3.05378	2.88333	3.50357	2.78122	3.37509	2.81343	2.84468	3.14493	2.76989	2.95572	2.77016	3.26939	2.85142	2.8035	3.47242	2.8639	2.74159	3.31797	3.06021	3.30398	2.98125	2.77932	3.50415	2.76877	3.01798	3.07839	3.33729	2.80078
5.104__370.35635__w/o MS2:NAE 21:0	3.71357	3.56678	3.68474	3.44795	3.3668	3.58817	3.41797	3.49552	3.5472	3.56886	3.52987	3.69267	3.68171	3.64622	3.61866	3.71362	3.73102	3.55426	3.64709	3.59326	3.29494	3.51468	3.53174	3.67176	3.45632	3.68358	3.37386	3.62887	3.65283	3.64528	3.64632
5.235__370.38684__Unknown	3.50365	3.5394	3.47142	3.41806	3.56545	3.52648	3.53905	3.52032	3.44573	3.51908	3.52796	3.54088	3.60381	3.61837	3.55519	3.6404	3.67183	3.52171	3.49952	3.58444	3.56339	3.52888	3.46774	3.52794	3.45479	3.56295	3.36581	3.57744	3.39049	3.5401	3.63971
5.464__386.37213__w/o MS2:Cer 8:0;2O/15:0	2.547	2.48407	2.4554	2.4735	2.38684	2.39976	2.63304	2.36284	2.39566	2.42392	2.48633	2.49514	2.59778	2.54346	2.43977	2.57773	2.45957	2.61856	2.51836	2.51519	2.40179	2.43277	2.38008	2.47186	2.42437	2.51601	2.52469	2.47376	2.60847	2.56572	2.65559
5.645__391.27911__Unknown	2.77253	2.76572	2.78862	2.78807	2.78185	2.76956	2.79745	2.77345	2.78992	2.80199	2.79865	2.8056	2.82209	2.8194	2.81705	2.77765	2.7743	2.74494	2.82815	2.77442	2.7787	2.79818	2.73932	2.79706	2.80968	2.79414	2.76968	2.77729	2.8094	2.77252	2.73553
3.295__391.27994__Unknown	2.65321	2.63484	2.63725	2.64228	2.62384	2.67143	2.62594	2.62863	2.62489	2.66629	2.62356	2.62276	2.64699	2.61482	2.62932	2.62622	2.63007	2.62599	2.65094	2.5993	2.6247	2.65648	2.63209	2.65331	2.66985	2.63045	2.63131	2.63117	2.61658	2.63028	2.61362
5.449__391.28488__Unknown	2.86345	2.84003	2.85336	2.84941	2.85212	2.85049	2.76018	2.84865	2.8983	2.87873	2.82681	2.86606	2.84745	2.84006	2.81563	2.83782	2.80049	2.73728	2.85733	2.78651	2.84451	2.85442	2.76346	2.86198	2.83569	2.86393	2.74207	2.79797	2.83155	2.78272	2.78972
1.908__391.28519__Unknown	3.04825	3.04222	3.1573	3.05406	3.09353	3.13929	3.04709	3.00375	3.04666	3.13264	3.24516	3.31018	3.25444	3.23076	3.31111	3.25427	3.18545	3.46554	3.06104	3.1867	2.99733	3.19228	3.00965	3.08608	3.02816	3.0653	3.25274	3.11382	3.28584	3.17553	3.25151
1.135__394.35315__w/o MS2:RIKEN P-VS1 ID-2502 from Mouse_Muscle_WT_CTX1_Ctr	1.60513	1.62102	1.59363	1.26963	1.31276	1.37974	1.43266	1.7134	0.903883	1.36122	2.20983	1.64164	2.05905	1.67196	1.81616	1.87935	1.04097	2.14406	1.21738	1.6446	2.12254	1.56346	1.28879	1.71007	1.31612	1.45129	1.6527	1.67297	1.80869	1.63222	1.87936
5.421__397.37875__Unknown	2.0516	2.33074	1.78994	1.58785	2.21502	1.89096	1.71805	2.02334	1.88333	2.15691	2.01435	2.54046	3.02822	2.16804	2.48976	1.78376	1.83227	2.0324	2.24389	1.47383	1.89583	1.73798	2.082	2.17122	1.76909	1.90448	1.21593	1.22997	2.31431	1.97082	1.95838
0.869__400.34134__Unknown	2.30852	2.5825	2.53738	2.51716	2.47984	2.72306	2.36011	2.50668	2.37316	2.62991	2.69588	2.46047	2.57397	2.48044	2.68759	2.75982	2.66686	3.10565	2.57728	2.68759	2.2888	2.29921	2.59194	2.41693	2.69041	2.63999	2.5671	2.70868	2.68071	2.46227	2.64154
0.954__402.35718__Unknown	2.05193	1.86154	1.91772	2.98759	2.24306	1.68188	1.79771	1.6488	1.65731	1.33546	1.14473	1.89011	1.46249	1.75354	1.76639	1.80113	1.71101	1.29942	2.09451	1.71951	1.82417	2.57727	1.39741	1.46344	1.12133	1.61467	1.83645	1.96052	1.24812	1.3845	1.28952
2.592__404.38672__w/o MS2:Cholesterol	2.00303	1.95711	1.9238	1.76657	2.15009	2.02416	2.20607	1.89179	1.99764	1.91012	1.81989	1.7812	1.78924	1.99696	1.88641	1.88621	2.07856	2.05347	2.14214	1.94325	1.75984	1.82491	1.45902	2.09252	1.86074	1.96781	2.092	1.66443	2.0806	1.81162	1.9165
2.886__411.7623__Unknown	2.06222	2.06899	1.55134	1.9311	1.80316	2.22769	1.66793	1.95404	1.9636	2.28777	1.98958	1.60255	2.29518	1.99879	2.13205	2.1246	2.07481	1.72315	1.7559	1.56868	1.43945	1.85597	1.84122	1.86977	2.14002	2.04738	2.59361	2.06287	1.93446	2.13263	1.93293
1.456__415.04169__Unknown	0.556412	1.65605	2.31888	0.262302	1.23072	0.665207	1.64815	0.815835	1.8943	1.54858	0.315304	1.48357	0.496196	0.722755	0.333957	0.354983	0.357938	1.55717	1.44045	0.375132	0.826901	1.34028	1.60022	0.288894	1.51948	0.301799	0.34373	1.48726	0.539965	1.14648	1.78571
0.394__415.20959__Unknown	0.922079	1.00558	1.45136	1.52679	1.21194	1.02597	1.22987	0.739934	0.747679	0.359837	0.994587	1.55656	1.31708	1.0827	1.76527	1.8704	1.13113	1.79215	2.0286	1.44083	1.1067	1.29338	1.23437	1.33798	1.43721	1.14056	1.54259	1.72972	1.22484	1.49977	3.29917
0.707__424.33997__w/o MS2:DG O-16:4_6:0	2.81539	2.80551	2.49612	2.54452	2.82428	2.70481	2.52648	2.59288	2.61077	2.7839	2.7968	2.78502	2.67908	2.64129	2.81999	2.95389	2.67196	3.19262	2.66534	2.92653	2.78504	2.538	2.40496	2.76275	2.76288	2.7436	2.55282	2.92799	2.84846	2.66558	2.98832
3.361__425.30881__w/o MS2:SL 10:0;O/10:0	2.32423	2.24367	2.24551	1.98622	2.21968	2.14439	2.21091	2.16982	2.11549	2.20343	2.28641	2.22986	2.28006	2.24131	2.36344	2.41807	2.20462	2.10592	2.33971	2.09887	2.05702	2.20697	2.26353	2.07593	2.00126	2.391	1.9243	2.33732	2.25776	2.35896	2.12502
3.659__426.31726__w/o MS2:RIKEN P-VS1 ID-2959 from Mouse_Muscle_WT_CTX5_Ctr	2.53901	2.57433	2.57226	2.44072	2.43493	2.34603	2.53414	2.43794	2.39664	2.49305	2.51338	2.39928	2.38618	2.57719	2.56408	2.63261	2.55978	2.57027	2.58002	2.57345	2.42796	2.48907	2.61057	2.48992	2.38046	2.60324	2.41768	2.67355	2.67072	2.64174	2.46903
0.948__426.35742__Unknown	2.85945	2.89315	2.7532	2.6741	2.71121	2.89876	2.53896	2.63634	2.67627	2.89705	3.05127	2.84582	2.88188	2.70804	2.86004	3.1573	2.85361	3.28269	2.83346	2.98477	2.59551	2.47261	2.75429	2.79595	2.837	3.01638	2.73442	2.95018	2.93999	2.74678	2.89987
3.997__427.31946__Unknown	2.26464	2.10213	2.10177	2.24937	2.2044	2.13275	2.11962	2.26293	2.03946	2.19033	2.01793	2.11788	2.22595	2.11222	2.25406	2.21472	2.14619	2.24832	2.22152	2.13436	2.16346	2.04258	2.20643	2.10395	2.0246	2.06368	2.05167	2.3105	2.29386	2.22961	2.36812
1.037__428.37469__Unknown	1.07577	1.40383	1.17383	2.50363	1.10877	1.15594	1.16038	1.05813	0.705966	0.992842	1.06959	1.1184	1.01984	0.944715	1.11285	1.08074	0.993842	0.976572	1.40339	1.11592	1.06535	1.18243	0.729196	0.88444	0.675033	0.782245	1.133	0.94529	0.855424	0.701958	0.86467
1.302__428.3765__Unknown	1.82843	2.20486	2.12968	2.07473	2.01525	2.26691	1.9191	1.92381	1.91652	1.91301	2.09941	2.09955	2.30405	2.0388	2.05198	2.14333	2.19468	2.55696	2.25018	2.23678	1.66416	1.86183	2.12449	2.04374	2.2094	2.09356	1.91101	2.20722	2.37349	2.06261	2.14532
2.319__429.37015__Unknown	1.84282	1.6202	1.48875	2.47482	1.61738	1.86674	1.40279	1.34313	1.41018	1.85847	2.30273	1.60496	1.92887	1.6062	3.0119	1.99732	1.67887	1.95684	1.61099	2.02533	1.73133	2.06318	1.88994	1.81146	1.6963	1.73247	2.25508	1.55873	1.60209	1.53213	2.61187
1.544__430.36255__Unknown	2.26842	2.55699	2.48951	2.68203	2.58009	2.36403	2.51999	2.63323	2.59831	2.67168	3.21278	2.72757	2.72069	2.65037	3.04842	2.87083	2.79931	2.95868	2.4507	2.10001	2.30901	2.96822	2.82721	2.26177	2.63908	2.63524	2.94314	2.66818	2.9203	2.86535	2.92931
1.398__430.3876__Unknown	1.76817	1.18659	1.89716	2.03933	2.44537	1.59436	1.6343	1.05366	0.95615	1.06397	0.611676	1.24174	1.2032	1.29206	0.808409	1.21312	1.17555	1.14966	1.77909	1.25283	1.61506	2.05695	1.37221	1.12412	0.742747	1.35654	1.24752	1.00917	1.12302	1.25751	0.899511
1.134__438.38181__w/o MS2:Cer 8:0;2O/19:2	1.50644	1.53193	1.48403	0.983755	1.55898	1.2479	1.26979	1.4777	1.02998	1.56031	1.98162	1.55737	1.92782	1.45416	1.7851	1.80683	0.715848	2.10597	1.29001	1.20887	1.94059	1.37581	1.05695	1.66559	1.03825	1.27926	1.42265	1.50177	1.6324	1.43973	1.88269
2.511__445.36523__w/o MS2:NAGly 10:0/12:0	1.96527	1.76893	1.96349	2.04454	1.94881	1.9431	1.78879	1.93142	1.63958	2.04864	2.2672	1.8706	2.14459	1.93166	2.32077	2.15296	1.95463	2.14915	1.92714	2.34236	1.93387	2.19642	2.12819	2.01037	1.85667	1.83933	2.05238	2.15348	1.89968	1.8922	2.32661
2.372__447.34143__Unknown	2.37416	2.36824	2.26291	2.22148	2.3466	2.25624	2.21954	2.33371	2.56153	2.56566	2.30961	2.56621	2.36966	2.43657	2.42054	2.3169	2.37009	2.53681	2.32655	2.36476	2.50442	2.41114	2.36625	2.36544	2.42611	2.29911	2.45688	2.33195	2.47678	2.3308	2.33162
0.846__454.28018__w/o MS2:PC O-13:0	2.01628	1.96828	2.30837	2.37762	2.20995	2.08319	2.18959	2.01497	2.05264	2.02326	2.43863	2.23114	2.15421	2.28345	2.54269	2.09986	2.05836	2.26959	2.4836	2.22448	2.24078	2.24642	2.24564	2.11662	2.30231	2.21495	2.24412	2.24214	2.10783	2.29731	1.9051
0.387__460.26959__Unknown	2.02569	2.11168	2.25762	2.43336	2.22776	2.57968	2.12151	1.99177	1.83376	1.3658	1.80244	2.35064	2.33846	1.81884	2.3836	2.55065	1.98869	2.4848	2.60523	2.27783	2.09461	2.24153	2.07477	2.07442	2.3465	1.85437	2.31746	2.45019	2.14101	2.31293	4.03986
0.531__468.3082__LPC 14:0-SN1	3.05828	2.90806	2.83602	2.9817	2.85225	2.78314	2.68101	3.16617	2.55019	2.93677	2.93283	3.00367	2.94098	2.79691	3.26791	2.89662	2.7888	3.46901	2.94699	3.11001	3.14922	2.65382	2.78618	2.6889	2.77107	2.8275	3.00855	2.95514	2.74291	3.00149	3.01809
0.677__478.29544__Unsettled: LPE 18:2	2.46881	2.7977	2.58454	2.78009	3.05877	2.63786	2.63379	2.31346	2.49635	2.8124	2.60396	2.6756	2.84979	2.78369	2.8566	2.72711	2.57215	2.88336	2.73019	2.78516	2.97341	2.63301	2.68468	2.38953	2.6341	2.25873	2.65584	2.68851	2.76371	2.65697	2.71729
0.673__478.32162__Unknown	2.24015	2.53146	2.35664	2.57119	2.8264	2.46291	2.48062	2.00614	2.27895	2.63703	2.33461	2.52538	2.56345	2.54761	2.61126	2.48407	2.37983	2.6848	2.53536	2.58247	2.64435	2.38442	2.36996	2.20192	2.43294	2.0488	2.44732	2.42938	2.48993	2.42234	2.51574
0.831__478.33493__w/o MS2:HexCer 8:0;2O/10:0	2.12466	2.19088	2.19108	2.19592	2.29069	2.08078	2.16442	2.30805	2.0205	2.17526	2.24158	2.04764	2.14771	2.19003	2.40173	2.26915	1.97948	2.43726	2.15508	2.37771	2.26781	2.11088	2.28003	2.10188	1.91451	2.30006	2.27542	2.16757	2.17157	2.22648	2.31349
0.933__480.31192__LPC 15:1-SN1	2.50816	2.51301	2.57509	2.50663	2.60294	2.42286	2.29322	2.44198	2.35071	2.62352	2.70266	2.64519	2.50679	2.36693	2.68378	2.53105	2.4006	2.85864	2.55774	2.41993	2.50438	2.42454	2.49102	2.39923	2.52687	2.53716	2.40825	2.30812	2.56595	2.55855	2.48715
0.948__480.34265__LPC O-16:1	2.72915	2.97032	2.94176	2.82904	2.81684	2.78839	2.74462	2.72486	2.73804	2.94655	3.13054	2.96425	2.9172	2.99952	3.06961	3.05364	2.85689	3.17824	3.05508	2.96684	2.88596	2.854	2.87388	2.81801	2.7657	2.99468	2.95575	2.93294	3.03877	2.91348	2.89544
0.952__480.36816__w/o MS2:LPC O-16:1	2.63754	2.87527	2.85464	2.73895	2.68978	2.66301	2.63304	2.64128	2.64561	2.85999	3.0377	2.88049	2.80294	2.90751	2.95754	2.95627	2.7495	3.06734	2.95936	2.87125	2.74109	2.75105	2.72842	2.73011	2.6944	2.93251	2.82804	2.84473	2.95545	2.80233	2.79029
0.662__482.32312__Unsettled: LPC 15:0-SN1	2.6358	2.7144	2.59358	2.53104	2.53071	2.60577	2.55879	2.79457	2.40632	2.68268	2.681	2.82588	2.67675	2.44258	2.80174	2.77853	2.53668	3.08288	2.75843	2.76179	2.58305	2.55272	2.75819	2.64059	2.71389	2.71262	2.74534	2.41005	2.64025	2.86567	2.66037
1.3__482.32343__LPE 18:0	2.33609	2.45211	2.4373	2.50106	2.46506	2.32136	2.59284	2.37918	2.14018	2.42512	2.58703	2.45223	2.45	2.36365	2.57845	2.49356	2.36674	2.70914	2.61562	2.54129	2.59086	2.48707	2.49609	2.24281	2.54621	2.49288	2.50117	2.57066	2.38915	2.54687	2.43113
0.994__482.35855__LPC O-16:0	2.65797	2.84118	2.73599	2.72939	2.56033	2.66529	2.64604	2.70722	2.58203	2.87476	3.05377	2.9184	2.71029	2.81848	2.88301	2.87241	2.64824	3.28281	3.02221	2.85631	2.77764	2.8481	2.98127	2.69324	2.618	2.93524	3.01599	2.82045	2.87807	2.96128	2.72017
1.06__485.26273__w/o MS2:SM 17:2;2O	0.59397	0.292112	0.768587	1.84115	0.688606	2.04922	0.466868	1.75541	1.66453	1.83785	0.308851	0.310084	0.310753	0.489039	1.83739	1.85596	0.957679	0.50953	0.292412	0.593763	0.471246	0.296165	1.61464	0.299225	0.302765	0.548012	2.02976	0.323798	0.332041	1.74527	2.01941
1.06__485.2912__w/o MS2:SM 17:2;2O	0.27687	0.277329	0.754668	1.83442	0.579846	2.05353	0.582863	0.282899	0.528035	1.87719	0.303771	0.401918	0.481702	0.634689	0.310134	1.93006	1.01345	0.492406	2.04848	0.287268	0.688223	0.291284	1.68844	0.293812	1.83773	0.541974	0.312158	0.312383	0.315721	0.31668	0.317681
0.592__494.32059__LPC 16:1-SN1	3.349	3.43993	3.26068	3.19998	3.3348	3.18628	3.2622	3.22109	2.92815	3.4349	3.46368	3.31403	3.28023	3.36847	3.73903	3.53788	3.22714	3.75023	3.2226	3.38285	3.24836	3.16527	3.00572	3.19016	3.35621	3.33821	3.66867	3.62572	3.26999	3.41001	3.19711
0.59__494.35336__Unknown	3.07823	3.2129	3.02266	2.91624	3.0619	2.91173	3.02795	2.95272	2.69019	2.97662	3.29986	3.05671	3.04521	3.13524	3.50836	3.27477	3.03186	3.1728	2.98278	3.12573	2.96457	2.90755	2.757	2.95163	3.10765	3.11515	3.4584	3.38533	3.00385	3.17492	2.93664
0.832__494.70065__Unknown	2.37066	2.35991	2.45803	2.38363	2.39769	2.31502	2.38375	2.47101	2.17499	2.29514	2.51774	2.46416	2.45458	2.47498	2.68227	2.49542	2.37448	2.6006	2.4393	2.58911	2.49476	2.18121	2.18664	2.37094	2.30425	2.38662	2.50844	2.46333	2.46412	2.43578	2.47663
0.834__496.25314__Unknown	2.79584	2.74237	2.83187	2.87785	2.93135	2.84186	2.87496	2.92754	2.55317	2.9325	2.83418	3.01583	2.91701	2.94351	2.94512	2.70422	2.79939	3.01846	2.73112	3.07418	2.94743	2.88451	2.90428	2.97622	2.89863	2.76143	2.8708	2.94658	2.86521	2.92088	2.96865
0.832__496.33725__LPC 16:0-SN1	5.28788	5.34313	5.36866	5.34226	5.34873	5.3001	5.33429	5.34389	5.18175	5.35774	5.48224	5.35523	5.37393	5.37429	5.54987	5.46644	5.29218	5.63508	5.4397	5.45348	5.43831	5.32227	5.3467	5.36548	5.34499	5.34479	5.42842	5.44664	5.38423	5.3727	5.46526
0.754__496.33813__Unsettled: LPC 16:0-SN1	4.07627	4.25881	4.21232	4.18244	4.21189	4.04854	4.23913	4.22082	3.93878	4.2283	4.4361	4.26399	4.15639	4.22498	4.44527	4.28364	4.15126	4.6309	4.32068	4.32883	4.38634	4.15786	4.17659	4.18913	4.20928	4.18009	4.30853	4.37801	4.20731	4.20846	4.3318
0.826__497.25381__w/o MS2:SM 18:3;2O	2.16473	2.23003	2.21641	2.26569	2.43253	2.22291	2.19324	2.12157	2.20047	2.02596	2.39148	2.11356	2.28161	2.28078	2.54387	2.2498	2.03032	2.42682	2.40231	2.20923	2.24065	2.31652	2.21182	2.05333	2.41176	2.37515	2.49302	2.32914	2.23487	2.28106	2.4202
0.832__497.41125__w/o MS2:RIKEN P-VS1 ID-4214 from Cell_HeLa_WT_N_Ctr	2.75894	2.83901	2.8343	2.40833	2.69604	2.86079	2.73595	2.73404	2.63665	2.92562	2.88171	2.82109	2.87966	2.79957	2.92379	2.83896	2.74128	3.05892	2.93299	2.74132	2.89552	2.72242	2.58657	2.58553	2.84507	2.77397	2.83796	2.85257	2.66121	2.77382	2.88889
0.836__498.31329__w/o MS2:SL 11:0;O/16:4	3.13848	3.18388	3.23328	3.16396	3.17808	3.12031	3.24262	3.15869	3.02213	3.1709	3.28026	3.16836	3.11886	3.27628	3.39156	3.31559	3.05766	3.56039	3.23082	3.24911	3.24702	3.05546	3.15227	3.18601	3.16689	3.15449	3.28847	2.5815	3.23991	2.76143	2.88984
0.832__498.36716__w/o MS2:ST 28:1;O;S	3.48247	3.5638	3.55593	3.5622	3.53594	3.50094	3.5422	3.58142	3.36106	3.55244	3.73154	3.54881	3.5704	3.56865	3.74346	3.65099	3.48015	3.85457	3.65347	3.65625	3.59266	3.52563	3.51713	3.56001	3.55396	3.5551	3.47436	3.64893	3.21389	3.55528	3.59186
0.657__502.29309__LPE 20:4	2.39623	2.38579	2.53651	2.4988	2.42642	2.43403	2.2925	2.23935	2.19699	2.5155	2.65279	2.45774	2.55033	2.57	2.30287	2.84238	2.56332	2.58265	2.52797	2.43292	2.23167	2.28015	2.5797	2.21108	2.56126	2.51007	2.51256	2.51564	2.54052	2.51432	2.45778
1.061__502.31601__w/o MS2:SL 10:1;O/16:2;O	0.901796	1.13434	0.994592	0.877109	0.787879	0.865682	0.606675	0.854419	0.884802	0.731691	0.961111	1.0969	1.05111	1.25559	1.03924	1.12932	1.3462	0.944036	1.24579	1.29062	0.832977	0.834155	0.534294	0.691386	1.12671	1.02103	0.954022	0.928655	0.73768	0.945181	0.874896
1.059__502.35422__w/o MS2:NAGly 18:5/10:0	0.570129	0.574017	0.321616	0.528864	0.231581	0.332762	0.638697	0.720546	0.249145	0.272597	0.663987	0.558301	0.559862	0.718613	0.926605	0.72042	1.10044	0.623433	0.732381	0.931619	1.97169	0.442878	0.621847	0.451454	0.888011	0.839476	0.324305	0.721925	0.322331	0.419429	0.976018
0.739__508.33603__LPC 17:1-SN1	2.09619	2.29913	2.0152	2.10904	2.02741	2.1198	1.97354	2.30859	1.90554	2.06665	2.21557	2.1868	2.13246	2.03964	2.33824	2.23724	2.04879	2.6614	2.167	2.18489	1.96404	2.02835	2.14177	2.09161	2.25961	2.36341	2.47992	2.21564	2.2445	2.5891	2.10778
1.073__508.37561__LPC O-18:1	2.5283	2.7096	2.61772	2.4479	2.42486	2.4542	2.49486	2.44992	2.4215	2.62355	2.75567	2.72362	2.47094	2.58849	2.69218	2.73212	2.49606	2.95483	2.79211	2.66405	2.51803	2.62797	2.61981	2.58252	2.42018	2.71933	2.68273	2.72257	2.63168	2.72028	2.51193
1.039__510.35202__LPC 17:0-SN1	2.88393	3.10495	2.97797	2.88801	3.04785	3.07809	2.91941	3.02488	2.84443	2.99569	3.17741	3.10954	3.07393	2.98439	3.10901	3.06772	2.90777	3.53073	3.1469	3.07732	3.04258	3.0395	3.21028	3.07742	3.1576	3.12656	3.13453	2.8765	3.15432	3.19862	2.97316
1.494__510.38602__Unsettled: LPC O-18:0	1.96246	2.17176	2.04074	2.1343	1.9436	1.96931	2.02841	1.97835	1.95922	2.25452	2.3144	2.40721	2.06215	2.08982	2.17092	2.19688	2.07277	2.51016	2.39526	2.18058	2.09063	2.26884	2.38809	2.04833	1.99201	2.43025	2.32464	2.18077	2.32018	2.2913	2.21511
0.59__512.336__w/o MS2:SL 10:0;O/18:4	2.07537	2.31591	2.14361	2.26175	1.91444	1.99576	2.17583	2.09349	1.78777	1.90655	2.348	2.18477	1.99138	2.049	2.17041	2.23192	1.89143	2.12313	2.318	2.07369	2.00015	2.3578	2.03012	1.9877	2.05261	2.2704	2.24621	2.09764	2.05721	2.23498	2.19246
0.301__512.33722__w/o MS2:SL 10:0;O/18:4	1.62488	2.20027	1.86097	1.93766	1.61163	1.9647	2.16152	2.23955	1.70182	1.59522	2.21627	1.9855	1.77364	1.8698	1.96394	2.09352	2.3178	1.87239	2.17247	1.79931	2.23356	2.2047	2.11709	1.99717	2.49466	1.92894	2.10458	2.15066	1.74412	2.07967	2.11275
0.524__518.32635__LPC 18:3-SN1	2.34477	2.6098	2.41586	2.59557	2.86997	2.48648	2.26862	2.48434	2.34689	2.5674	2.38943	2.5997	2.4837	2.43722	2.69828	2.72204	2.41397	3.00793	2.41019	2.75641	2.67742	2.56708	2.36257	2.54503	2.49327	2.33439	2.5976	2.59446	2.75188	2.62439	2.60565
0.671__518.61981__Unknown	1.81123	2.13374	1.83723	1.98496	2.00049	1.87413	1.59381	1.71065	1.79383	1.96591	1.92909	2.04774	1.98382	2.12103	2.15094	2.03521	1.84768	2.20232	1.94808	2.0483	1.8689	1.9332	1.68425	1.95803	1.80645	1.69391	1.65936	1.93303	2.05676	1.99449	2.04794
0.67__520.33911__LPC 18:2-SN1	4.725	5.06012	4.82634	4.91382	5.04537	4.8326	4.68601	4.79204	4.74344	4.94592	4.76483	4.95219	4.93589	4.96044	5.0323	4.9622	4.82815	5.08145	5.00756	5.00695	4.86347	4.8843	4.85108	4.75876	4.74797	4.69244	4.68232	4.89471	5.05439	4.95343	4.90662
0.671__520.36603__LPC O-19:2	4.60023	4.98706	4.71395	4.73632	4.92253	4.72062	4.49584	4.61943	4.62358	4.76499	4.62522	4.87093	4.80128	4.85431	4.92288	4.87793	4.76533	5.01947	4.89069	4.89758	4.67831	4.77893	4.67128	4.60368	4.49848	4.57471	4.59335	4.73857	4.91384	4.36577	4.79228
0.913__522.28595__Unknown	2.16567	2.47856	2.20837	2.34539	2.26718	2.31808	2.29183	2.33844	2.30646	2.4208	2.31792	2.40616	2.42051	2.34095	2.51906	2.52721	2.31287	2.7243	2.16105	2.30664	2.32835	2.30259	2.3887	2.27736	2.33063	2.28649	2.4507	2.44769	2.48193	2.53202	2.39162
0.913__522.35345__LPC 18:1-SN1	4.47919	4.7172	4.64933	4.57341	4.5982	4.56255	4.45941	4.53754	4.4012	4.58284	4.72694	4.65778	4.65107	4.64618	4.77073	4.77943	4.5462	4.88753	4.73574	4.71522	4.54055	4.49049	4.56583	4.49847	4.57855	4.55996	4.69312	4.74825	4.69887	4.69344	4.62845
0.833__522.35382__Unsettled: LPC 18:1-SN1	2.96775	3.19057	3.11611	3.06797	2.99146	2.99727	2.928	2.98347	2.93114	3.07278	3.20273	3.14453	3.1528	3.16039	3.24451	3.2552	3.05626	3.18867	3.23095	3.23607	3.02678	2.9874	3.00722	2.97684	2.99981	2.99983	3.22877	3.17826	3.14947	3.14422	3.00812
1.278__522.65625__Unknown	1.77422	1.97403	2.03735	1.94964	2.18683	1.99974	1.92602	1.85998	1.80418	2.12466	2.14954	2.14623	2.0256	2.05251	2.16241	2.08904	1.93043	2.33991	2.02513	2.14077	2.17799	2.02409	2.1123	1.90978	1.83588	1.90378	2.09586	2.17995	2.08759	2.17434	2.15285
0.914__523.30347__w/o MS2:RIKEN P-VS1 ID-4580 from Mouse_Feces_WT_N_Ctr	2.1322	2.38511	2.22113	2.18688	2.16894	2.06157	2.09267	2.0996	2.09453	2.25079	2.3891	2.2168	2.35139	2.23904	2.42193	2.4599	2.22633	2.52371	2.29522	2.25269	2.20071	2.17949	2.32237	2.1737	2.18529	2.16021	2.38048	2.34723	2.30127	2.41449	2.18514
0.911__523.39636__Unknown	3.18179	3.38097	2.78572	3.20865	3.2576	3.22978	3.14643	3.18655	3.05991	3.15397	3.31069	3.26577	3.22908	3.26899	3.37705	3.44107	3.21069	3.5675	3.44411	3.3136	3.13153	3.17812	3.1217	3.11738	3.23737	3.24673	3.3224	3.3983	3.34049	3.30599	3.32969
1.277__524.28149__w/o MS2:PS 2:0_15:1	2.2587	2.45153	2.5235	2.22742	2.37174	2.57452	2.20811	2.44017	2.30103	2.39052	2.60157	2.56038	2.49322	2.50403	2.61118	2.49334	2.29257	2.84814	2.59496	2.68506	2.7314	2.53834	2.47499	2.50009	2.50004	2.49055	2.55109	2.25527	2.53709	2.49986	2.5574
1.279__524.31152__Unknown	2.60719	2.59965	2.54733	2.61595	2.91518	2.61984	2.6942	2.57824	2.50015	2.8058	2.53082	2.56092	2.66291	2.65436	2.76679	2.81538	2.59995	2.90617	2.74848	2.95661	2.80859	2.63043	2.84725	2.64638	2.59617	2.41327	2.50575	2.65001	2.68855	2.65472	2.5371
1.276__524.36792__LPC 18:0-SN1	4.76632	4.88094	4.91576	4.94437	5.02295	4.93959	4.83108	4.90924	4.75086	4.91723	5.08638	4.9814	4.93949	4.92515	5.07365	4.94239	4.78441	5.29752	5.02161	5.06489	5.10285	4.83374	4.98617	4.88919	4.90479	4.91386	5.00519	5.10298	5.04828	4.96316	5.02324
1.171__524.3703__Unsettled: LPC 18:0-SN1	3.27395	3.43075	3.48518	3.52218	3.59407	3.53072	3.41069	3.42936	3.23262	3.48478	3.70966	3.55415	3.46927	3.4905	3.6468	3.50308	3.38105	3.92945	3.62728	3.64799	3.726	3.43698	3.5611	3.46937	3.44636	3.45442	3.54838	3.68552	3.63389	3.55004	3.58868
1.286__524.45673__w/o MS2:DG O-9:0_20:3	1.99284	2.13007	2.25078	2.33394	2.37806	2.30245	2.22838	2.21529	2.04442	2.30167	2.61228	2.41811	2.20926	2.31185	2.48707	2.46205	2.37096	2.70405	2.47105	2.38051	2.33036	2.3697	2.37421	2.33589	2.30384	2.34286	2.40763	2.49797	2.40231	2.37291	2.43635
0.62__526.29272__Unknown	2.15944	2.26181	2.42461	2.56696	2.61617	2.5542	2.38927	2.46082	2.0274	2.52674	2.82246	2.17671	2.51069	2.29935	2.51375	2.76539	2.44599	2.79633	2.43393	2.233	2.55625	2.4229	2.67136	2.04992	2.65292	2.89341	2.35159	2.51566	2.67528	2.57317	2.47654
1.278__526.35126__w/o MS2:SL 11:0;O/18:4	2.86937	3.04999	3.02424	3.08705	3.10731	3.03726	3.02923	3.02026	2.88534	3.0606	3.28869	3.08417	3.13948	3.08967	3.00299	3.12161	2.92014	3.45336	3.17389	3.22624	3.26508	3.01959	3.14669	3.02058	3.05223	3.05613	3.14947	3.2172	3.19469	3.12441	3.15514
1.061__529.32697__w/o MS2:SM 20:1;2O	1.8787	0.301019	0.697665	0.395559	0.297735	0.29702	0.296532	0.296356	0.648222	1.83785	1.63931	0.595858	0.294932	0.295086	0.295375	0.734457	0.471222	0.596141	0.740923	0.295935	0.596695	1.8553	0.295583	0.693314	0.471208	0.595885	0.538356	0.295346	0.295165	0.295176	0.295195
1.061__530.34552__w/o MS2:SL 10:1;O/18:2;O	0.67479	0.718607	0.893405	0.892124	0.316884	0.859616	0.490371	0.857647	0.78926	0.781494	0.975399	0.830674	1.13905	0.859537	0.886817	0.725766	1.60121	1.14114	0.974517	1.15562	0.307741	0.745949	0.89378	1.02336	0.541434	1.10663	1.14548	0.724615	0.530839	0.686611	0.999324
1.064__531.40588__w/o MS2:DG 28:2	1.64645	0.301922	1.6368	0.299599	1.30333	0.299349	0.300326	0.300975	0.399254	0.303837	1.25564	1.39029	2.05991	0.291681	0.289711	0.463116	0.286872	1.39968	1.71336	0.30359	0.304366	0.304311	1.40545	1.17128	1.23117	0.299087	1.42987	1.3385	1.9639	0.529818	1.59036
5.444__536.16089__Unknown	2.62189	2.63534	2.69601	2.7498	2.66278	2.69409	2.73765	2.65582	2.65389	2.77434	2.6557	2.72585	2.6637	2.74233	2.64687	2.73415	2.6221	2.7263	2.58677	2.6362	2.63897	2.68504	2.57544	2.71477	2.67103	2.69191	2.72126	2.55603	2.66626	2.65365	2.65286
4.209__536.39233__w/o MS2:SL 10:0;O/18:0;O	2.07934	2.1226	2.08298	2.01972	2.34216	2.39058	2.31825	2.32875	2.01674	2.2784	2.43022	2.20721	2.3524	2.17656	2.42688	2.27972	1.89134	2.47285	1.96483	2.42531	2.61297	2.49943	2.04123	2.49783	2.02018	2.10257	2.22899	2.39172	2.45155	2.42354	2.47414
4.208__536.43512__w/o MS2:ST 24:1;O4/8:0	3.09136	3.18685	2.99395	2.98704	3.40527	3.39794	3.37224	3.32623	3.01025	3.36781	3.46892	3.23504	3.42911	3.20126	3.54842	3.38568	3.03959	3.62307	2.99357	3.88145	3.67468	3.62128	3.0426	3.60802	3.09175	3.2226	3.26932	3.44298	3.51709	3.49801	3.56837
3.764__536.43683__w/o MS2:ST 24:1;O4/8:0	2.2568	2.59084	2.45166	2.09817	1.80774	2.62665	2.49511	2.33009	2.69428	2.58682	2.71109	2.577	2.44813	2.72928	2.84539	2.29519	2.68004	2.51633	2.10951	2.6672	2.70463	2.4042	2.82561	2.27797	1.83622	2.12848	2.07401	2.73542	2.88407	2.84186	2.83307
4.21__536.46222__w/o MS2:DG O-8:0_22:4	2.98776	3.09458	2.88881	2.89006	3.3248	3.28495	3.22339	3.22018	2.8975	3.23652	3.34716	3.10457	3.28225	3.06626	3.43885	3.28904	2.94372	3.52658	2.9091	3.74849	3.52387	3.50055	2.87642	3.45078	2.98676	3.11415	3.15993	3.08248	3.39971	3.36618	3.45587
0.831__540.37335__w/o MS2:SL 10:0;O/20:4	1.98867	2.05158	2.39079	1.73158	2.15103	1.96052	2.16842	2.26187	1.40324	2.26991	2.43876	1.89244	1.98086	2.185	2.62975	2.25876	2.03838	2.58974	2.47202	2.35346	2.41789	1.70757	2.21226	2.04003	2.13322	2.10224	2.24604	2.3956	2.08271	2.14872	2.39011
4.128__540.46484__Unknown	1.99269	2.15547	1.97428	1.87443	2.1006	2.37837	2.18154	2.01423	1.95642	2.22268	2.42863	1.95346	1.96572	2.26487	2.32185	2.07282	2.01599	2.19781	1.92608	1.89426	2.27345	2.06696	2.28473	2.29634	1.86144	2.1313	2.12393	2.42182	2.35265	2.56725	2.46403
0.671__542.31604__Unsettled: LPC 20:5-SN1	2.48592	2.80283	2.55261	2.71068	2.84879	2.53717	2.3868	2.57713	2.47874	2.73504	2.52503	2.76208	2.71956	2.7656	2.7626	2.71312	2.61132	2.85648	2.8282	2.7877	2.58761	2.63505	2.548	2.50426	2.52191	2.39095	2.45821	2.58465	2.86109	2.73144	2.63349
0.503__542.32281__LPC 20:5-SN1	2.91436	2.69055	2.54919	3.21826	2.82344	3.23062	2.6308	3.40168	2.58634	2.91616	3.02165	2.8783	2.641	2.5476	3.19374	2.96633	2.62653	3.83688	2.84231	2.61016	3.32244	3.03399	3.19781	2.69302	2.79572	3.45372	2.91084	2.73192	3.13936	3.7921	2.66016
1.061__543.33942__w/o MS2:SM 21:1;2O	1.46762	0.306202	0.304827	0.70146	0.302639	1.24853	0.302096	0.302176	1.11706	0.301811	0.29624	0.295912	2.0157	1.09898	0.535346	0.450556	0.573048	0.616806	0.306886	0.302646	0.779573	0.545324	0.302099	0.301483	0.299934	1.3043	0.527906	1.23313	2.12449	0.263433	0.259616
0.648__544.33734__LPC 20:4-SN1	3.9186	3.89573	3.98995	3.9013	3.66067	3.79296	3.60348	3.77867	3.63171	4.00103	4.01174	4.13158	3.89678	3.94372	3.80942	4.43675	4.12496	4.18758	4.07475	3.98033	3.57124	3.76199	3.86277	3.78711	4.00438	4.07405	3.91633	4.09854	4.10625	4.07471	4.11266
0.653__544.39435__w/o MS2:NAGlySer 10:0/13:1	2.5531	2.57036	2.65621	2.59637	2.37873	2.49716	2.33966	2.48878	2.33289	2.65641	2.68362	2.53422	2.55305	2.60794	2.43838	2.89171	2.77001	2.7246	2.72008	2.6601	2.26003	2.44613	2.44613	2.49242	2.65443	2.67457	2.55327	2.69357	2.71516	2.66687	2.67806
0.782__546.35492__LPC 20:3-SN1	3.06088	3.17278	3.15999	3.33888	3.22732	3.04673	2.75691	3.11469	2.71363	3.23094	3.30457	3.21432	3.21931	3.29441	3.20964	3.48028	2.99596	3.4521	3.30348	3.50232	2.78222	3.00995	3.12635	2.87018	3.27733	3.14222	3.48598	3.33693	3.20594	3.43588	3.25977
0.711__548.33124__Unknown	1.76322	1.43737	2.22725	2.05229	1.71797	1.14781	2.18279	1.45333	1.52611	1.46188	2.8273	1.71859	2.91236	2.09916	1.78287	1.4876	1.72046	2.07557	2.10506	1.95708	1.41811	1.87964	1.40699	0.956778	0.997045	1.53792	2.46549	2.17908	1.2176	1.51127	1.02458
1.01__548.36505__Unsettled: LPC 20:2-SN1	2.19152	2.56429	2.2623	2.40112	2.55843	2.32452	2.31789	2.38619	2.01188	2.40837	2.53114	2.38644	2.32432	2.42547	2.60471	2.49314	2.1719	2.63593	2.54919	2.54991	2.41555	2.33326	2.39197	2.35358	2.37878	2.40984	2.43288	2.45015	2.40556	2.57361	2.4487
3.503__548.50104__Unknown	4.81375	4.84278	4.81995	4.79934	4.8572	4.837	4.78589	4.79486	4.78531	4.81908	4.8377	4.84199	4.87915	4.81632	4.87629	4.87853	4.87498	4.89375	4.86278	4.81762	4.82128	4.85141	4.85323	4.87184	4.83374	4.81727	4.83829	4.83928	4.87945	4.91924	4.87549
1.346__550.38647__LPC 20:1-SN1	2.30433	2.50016	2.21356	2.36025	2.34959	2.28957	2.33713	2.42366	2.16304	2.31076	2.54874	2.40926	2.30292	2.29542	2.5312	2.36044	2.21926	2.82204	2.48749	2.37855	2.33875	2.27186	2.45993	2.34605	2.11488	2.322	2.27616	2.42094	2.36457	2.66969	2.31482
1.742__552.39825__LPC 20:0-SN1	2.32335	2.31968	2.27086	2.47767	2.56559	2.42798	2.29071	2.43006	2.17723	2.24348	2.4264	2.35562	2.37655	2.18694	2.43508	2.26761	2.14048	2.63004	2.38646	2.38954	2.51035	2.29387	2.31181	2.25432	2.20274	2.31413	2.25892	2.3817	2.41827	2.45013	2.4006
3.314__558.48413__Unknown	2.02946	1.77923	1.92567	2.03391	1.8431	1.79049	2.41951	1.78098	1.4701	1.94281	2.69487	1.81623	2.72448	1.84408	1.7985	1.74186	2.38002	2.57567	2.14904	2.07989	1.8574	1.99221	2.23647	1.64277	1.79932	1.65758	2.38684	2.15122	1.99624	1.58941	1.74161
1.885__564.43506__LPC O-22:1	1.6999	1.75768	1.95054	1.95726	1.52639	1.65311	1.56181	1.54958	1.76848	1.93897	1.90678	2.12866	1.71665	1.94949	1.87245	2.04873	1.87033	2.03851	2.46816	1.54469	2.1285	2.5521	2.4085	1.88611	2.03628	2.44799	2.5768	2.46347	1.91759	2.42391	1.85635
1.836__566.41034__w/o MS2:PC O-21:0	1.98671	1.70532	1.62763	1.66282	2.06809	1.84139	1.94721	1.98307	1.54626	1.8997	1.89659	1.76603	1.54857	1.84242	1.7359	1.88841	1.80513	1.81092	1.69529	1.32754	1.93607	2.00975	1.87921	2.17107	1.95224	1.97735	2.02064	1.9483	1.72178	1.83783	1.95669
0.62__568.29651__w/o MS2:BMP 2:0_18:2	2.07462	2.25874	2.34273	2.53747	2.48042	2.49737	2.19051	2.40042	2.16375	2.56412	2.75983	2.24179	2.42656	2.32217	2.45495	2.54756	2.23724	2.74956	2.37025	2.2061	2.53797	2.31294	2.5535	2.18808	2.48025	2.77992	2.19753	2.44926	2.6455	2.52588	2.52361
0.615__568.33917__LPC 22:6-SN1	3.10548	3.25455	3.42077	3.58384	3.5106	3.59643	3.24501	3.46988	3.23356	3.58734	3.86748	3.26031	3.42331	3.31473	3.52066	3.6989	3.3512	4.03313	3.42311	3.21323	3.56345	3.41183	3.60263	3.26831	3.62105	3.98898	3.2386	3.53544	3.80902	3.65981	3.5536
0.621__568.38501__w/o MS2:HexCer 9:0;2O/16:4	2.22982	2.35582	2.53548	2.69474	2.63532	2.70255	2.36763	2.56794	2.31207	2.65324	2.93391	2.36569	2.51381	2.39738	2.57069	2.79102	2.49038	3.0518	2.55001	2.37386	2.66487	2.56259	2.6501	2.44431	2.70521	3.02927	2.31745	2.57545	2.82197	2.7449	2.60157
1.809__568.3938__w/o MS2:HexCer 9:0;2O/16:4	2.34411	2.13304	1.97563	1.95754	2.52412	2.30136	2.25654	2.28938	1.97311	2.34581	2.17416	2.16397	2.16773	2.20511	2.30585	2.31709	2.19261	2.33775	1.99789	1.94902	2.28814	2.29832	2.12845	2.45629	2.16087	2.15614	2.33186	2.07484	2.3747	2.23872	2.20668
1.932__568.42615__w/o MS2:SL 10:0;O/22:4	2.1159	1.62177	1.31034	1.5699	1.9863	2.09132	1.98909	2.04631	1.41051	1.88115	1.70939	1.58726	1.76871	1.64994	1.63823	1.69729	1.7553	1.92515	1.61994	1.24562	1.69174	2.01643	1.85055	2.21401	1.80631	1.7366	2.08972	1.42469	2.28213	1.73365	1.78551
2.109__568.42688__Unknown	1.9537	1.94143	1.67856	1.38847	2.24954	1.96912	1.94674	1.96877	1.50443	1.82547	1.7662	1.7059	1.73435	1.96187	1.8061	2.13565	1.89799	2.11244	1.63142	1.22476	1.86336	1.98529	1.49465	2.14449	1.75003	1.71753	1.91315	1.79432	2.00274	2.00442	1.92143
1.793__568.45288__w/o MS2:Cer 9:0;2O/28:7	2.62609	2.34209	2.2993	2.24656	2.79553	2.55807	2.46616	2.55338	2.27187	2.51894	2.46796	2.44086	2.40462	2.50187	2.50635	2.54872	2.52301	2.55407	2.30389	2.16649	2.49812	2.56152	2.37117	2.71182	2.46058	2.46681	2.51887	2.39683	2.59575	2.49529	2.53119
1.795__569.45099__w/o MS2:VAE 18:3	2.03725	2.09179	1.99877	1.9707	2.51066	2.31274	2.24408	2.30466	1.97352	2.29652	2.10486	2.17855	2.14197	2.21435	2.253	2.19936	2.18007	2.32414	2.07822	1.96067	2.2505	2.348	2.06394	2.46584	2.2508	2.13616	2.27865	2.09879	2.30714	2.1743	2.25056
0.706__570.35699__LPC 22:5-SN1	2.01353	2.22813	2.39008	2.37533	2.51764	2.5102	2.26532	2.4484	2.26685	2.33129	2.6932	2.41001	2.29473	2.51215	2.56359	2.68456	2.34932	2.87346	2.34185	2.49412	2.65048	2.309	2.31267	2.30185	2.62761	2.83543	2.56423	2.49493	2.56779	2.67552	2.39
0.688__572.33185__Unknown	2.05363	1.29097	2.41516	2.09165	1.48086	1.37984	2.2717	1.06065	1.43519	1.48987	2.83835	1.57861	2.99884	2.24057	1.6555	1.50527	1.96344	2.4053	2.06089	1.84165	1.4938	1.8536	1.27772	1.09894	1.15199	1.59167	2.59321	2.39228	1.14412	1.42363	0.581511
1.774__578.41119__LPC 22:1-SN1	1.45568	1.35017	1.42462	1.66664	1.43476	1.68059	1.58305	1.8372	1.32255	1.36929	1.80894	1.33669	1.21782	1.41359	1.79228	1.59261	1.19515	2.34339	1.54766	1.14962	1.45313	1.61228	1.95666	1.109	1.34963	1.86153	1.58631	1.33037	1.73748	2.0996	1.26659
1.564__583.4079__w/o MS2:SL 10:0;O/22:5	2.14321	2.3402	1.75699	1.81756	2.40834	1.72632	1.51576	2.28026	1.37939	2.2584	1.90077	1.36618	1.20017	2.09271	1.47589	1.49819	1.86751	2.00911	1.99551	1.60587	1.91149	2.36874	1.57909	2.33604	2.09955	1.73485	2.26592	2.03807	1.93137	1.43202	1.77802
3.326__584.51917__Unsettled: DG 16:0_16:1	1.90219	1.56359	1.80415	2.60484	2.11172	2.18319	2.37251	2.17849	1.54609	2.31736	2.29273	1.5499	2.26471	1.85085	2.47642	2.33921	2.35846	2.88551	2.18655	2.47493	2.59252	1.94583	2.68749	1.61312	2.38969	2.14213	2.8278	2.54017	2.15626	1.99909	2.42714
3.626__586.53857__DG 32:0|DG 16:0_16:0	1.89068	1.98484	1.82019	2.56974	2.3038	2.07969	2.51527	2.08873	1.76883	2.36814	2.31234	1.90895	2.29721	2.07586	2.18989	2.20373	2.43714	2.8597	2.2126	2.38002	2.56719	2.49343	2.54062	2.05851	2.41931	2.13959	2.69472	2.40808	2.10884	1.96091	2.40552
1.935__590.4527__LPC O-24:2	1.8542	1.95448	1.8888	1.90222	1.79517	1.63426	1.77942	1.46928	1.57398	1.90636	1.86016	1.96596	1.66054	1.91214	1.89224	1.85204	1.6985	2.00677	2.4254	1.60226	2.17136	2.5499	2.3603	1.83101	2.01488	2.42025	2.403	2.28932	2.094	2.44212	1.8095
2.149__592.4693__LPC O-24:1	2.26033	2.37284	2.41625	2.40358	2.16782	2.16945	2.20515	2.09248	2.10318	2.30205	2.29625	2.39646	2.2387	2.38231	2.42497	2.44127	2.29722	2.61573	2.83659	2.15468	2.47859	2.96509	2.96373	2.21424	2.54443	2.92164	2.94654	2.86689	2.4314	2.82113	2.35054
2.45__594.48242__LPC O-24:0	2.20131	2.33331	2.40565	2.36561	2.15563	2.16969	2.12357	2.18716	2.06574	2.20573	2.20218	2.26821	2.31601	2.33677	2.38874	2.35014	2.12321	2.61239	2.79847	2.331	2.48118	2.86792	2.84796	2.16011	2.61342	2.86848	2.92332	2.75564	2.43916	2.88949	2.4599
3.724__594.57922__Cer 38:1;2O|Cer 18:1;2O/20:0	1.91958	1.66339	2.05795	1.76589	2.00199	1.73914	2.03557	1.86447	1.834	1.98341	1.86001	1.64627	1.90808	1.79862	1.5492	1.90069	1.87455	1.97403	1.96743	2.18191	1.78148	1.8305	2.31983	1.28658	1.98433	1.91065	1.95532	2.27524	1.71299	1.80398	1.65021
5.335__603.52856__w/o MS2:RIKEN P-VS1 ID-5858 from Mouse_Plasma_ApoEKO_N_F1DHA	2.7476	2.39219	2.22834	2.72485	2.73689	2.47779	2.56754	2.26974	1.98457	2.76099	2.62769	2.29422	2.39047	2.25223	2.50241	2.51566	2.27477	2.37057	2.62876	2.528	2.81291	2.30414	2.66841	2.22884	2.45576	2.02109	2.6984	2.6156	2.34422	2.41929	2.44559
3.666__603.53119__w/o MS2:RIKEN P-VS1 ID-5858 from Mouse_Plasma_ApoEKO_N_F1DHA	1.18749	1.37994	1.85734	1.95268	1.78056	1.79079	1.80083	1.56592	1.64833	1.90462	2.18691	1.43362	1.93315	1.06166	1.99613	2.26183	2.02439	2.39844	1.87996	2.1126	2.04077	1.66194	2.07127	1.43754	2.23479	1.66886	2.56898	2.03954	1.59043	1.29187	2.17402
5.514__604.55054__w/o MS2:Cer 9:0;2O/30:3	2.68212	2.586	2.54124	2.8769	2.84375	2.82209	2.71667	2.66135	2.51213	2.65639	2.89007	2.44163	2.5602	2.35646	2.5253	2.48796	2.53791	2.80642	2.53937	2.81483	2.9173	2.74109	3.09275	2.57818	2.83215	2.5036	2.74949	2.85459	2.33222	2.38826	2.96189
4.039__604.604__Unknown	2.21913	2.1701	2.26048	2.17508	2.22315	2.03501	2.25717	2.22511	2.02484	2.29918	2.31964	2.02392	2.27448	2.15425	2.21857	2.30777	2.15919	2.32223	2.2131	2.42814	2.07786	2.24423	2.4848	1.8378	2.1568	2.11483	2.18453	2.56381	2.10944	2.16758	2.23892
2.02__606.44476__LPC 24:1-SN1	1.51696	1.68996	1.6346	1.6014	1.66325	1.7231	1.66197	1.808	1.38087	1.2391	1.79855	1.56243	1.25542	1.44139	1.78618	1.72243	1.47842	2.05489	1.69417	1.62302	1.78807	1.72873	1.8272	1.59675	1.51921	1.93894	1.61166	1.75622	1.52187	1.9717	1.1919
2.294__608.46936__LPC 24:0-SN1	2.12185	2.13702	2.07497	2.17614	2.30092	2.21603	2.02031	2.20535	2.01617	1.98992	2.07422	2.17747	2.21895	2.09569	2.30728	2.08923	1.91919	2.25326	2.17103	2.11434	2.31158	2.04627	2.11985	2.09097	2.00162	2.18127	2.05212	2.15689	2.08999	2.31223	1.97963
3.376__610.54315__DG 34:2|DG 16:0_18:2	2.83203	2.74559	2.70606	3.32474	3.41073	3.01271	3.26038	2.99507	2.47659	3.38262	3.29574	2.66569	3.00274	2.74635	3.17208	3.1519	3.13901	3.3604	3.12746	3.35317	3.61058	3.20463	3.20702	2.98264	3.36299	3.00272	3.38499	3.30727	2.86033	2.72994	3.40934
3.379__610.58197__w/o MS2:DG O-28:2_7:0	1.87749	1.63046	1.96613	2.5436	2.55315	2.10099	2.4758	2.06426	1.29991	2.64176	2.38914	1.79448	2.24803	1.83428	2.3622	2.35062	2.34179	2.52072	2.23281	2.47925	2.78293	2.44247	2.23393	2.2442	2.56419	2.13854	2.54107	2.32091	1.98665	1.92331	2.55602
3.482__610.61194__DG O-35:2|DG O-18:2_17:0	2.23454	2.24017	2.21403	2.28078	2.21885	2.35084	2.11752	2.01529	2.09907	2.16836	2.14093	2.15432	2.16347	2.09547	2.2417	2.20901	2.10927	2.12513	2.2971	2.27097	2.06212	2.19467	2.23769	2.15997	2.08588	2.12972	2.14032	2.03935	2.19447	2.24028	2.23243
3.647__612.55157__DG 34:1|DG 16:0_18:1	2.67809	2.8149	2.77208	3.39591	3.18782	3.10856	3.14632	2.97123	2.6523	3.28067	3.32431	2.72885	3.23303	2.80925	3.14444	3.25513	3.25294	3.62892	3.24252	3.37216	3.43823	3.12979	3.37913	2.86035	3.28017	3.04034	3.60641	3.28415	2.88509	2.76818	3.32688
3.949__614.56604__DG 34:0|DG 16:0_18:0	2.27457	2.26838	2.27671	2.55398	2.47213	2.35432	2.4735	2.32687	2.20673	2.42183	2.48441	2.27968	2.45768	2.21324	2.38844	2.34436	2.44931	2.7624	2.49929	2.46151	2.56404	2.36958	2.56681	2.44519	2.40554	2.49323	2.62446	2.3999	2.44532	2.26249	2.37053
4.192__618.61072__Unknown	2.08143	2.16248	2.0446	1.93098	2.29072	2.07098	2.28914	2.16294	1.80502	2.3083	2.18786	2.00564	2.14032	2.16895	2.24705	2.14882	2.03668	2.29464	2.12849	2.47497	2.05231	2.2539	2.3075	1.89843	1.88539	1.98474	2.22961	2.20303	2.07129	2.06244	2.10665
2.44__620.50159__w/o MS2:LPC O-26:1	1.32767	1.66962	1.54602	1.61514	0.844573	1.12965	1.49454	0.828799	1.02375	1.23234	1.10856	1.2935	1.043	1.31604	1.35137	1.31131	1.00876	1.95364	2.27249	1.49179	1.69599	2.42503	2.30867	1.20964	2.1553	2.36459	2.47406	2.28792	1.77209	2.36494	1.37544
4.038__622.61078__Cer 40:1;2O|Cer 18:1;2O/22:0	2.81893	2.83651	2.84788	2.73114	2.86163	2.61904	2.91298	2.85462	2.60585	2.93552	2.8855	2.66382	2.91609	2.8116	2.8715	2.92081	2.75651	2.91341	2.8133	3.04363	2.73628	2.77645	3.10347	2.52274	2.72408	2.69666	2.86238	3.13917	2.76836	2.77665	2.86647
2.044__624.44476__w/o MS2:HexCer 9:0;2O/20:4	2.3463	1.7456	1.47981	1.47248	2.03217	1.50572	1.45467	1.86963	1.24788	1.75344	1.66508	1.30704	1.40531	1.34111	2.44578	1.42596	1.23957	2.31377	0.72293	2.95599	1.44887	2.73005	1.22076	1.44567	1.12814	0.581031	1.33319	0.683824	1.22064	1.71615	1.9662
4.144__624.63013__Unknown	1.72834	1.78571	1.85487	1.9729	2.33964	1.83994	2.03668	2.03525	1.78531	2.01422	1.76695	1.79924	1.96122	1.69958	2.05682	1.78587	1.96431	2.08008	1.97151	2.27408	1.93551	1.79064	2.0833	1.62331	1.81473	1.91153	2.01055	2.23963	1.94016	1.85417	2.28359
4.022__630.61145__Unknown	2.28827	2.38055	2.42266	2.14101	2.22607	2.08463	2.51575	2.17762	2.02697	2.35728	2.48489	2.0257	2.24491	2.33777	2.37423	2.56957	2.39867	2.4106	2.43756	2.58454	2.20199	2.37749	2.71551	2.13341	2.2749	2.44481	2.44723	2.81152	2.24251	2.42216	2.23654
4.34__632.63556__Unknown	2.7261	2.78539	2.76696	2.7291	2.80915	2.6395	2.82207	2.84553	2.52439	2.80575	2.71786	2.54651	2.6953	2.6927	2.86866	2.83405	2.67136	2.6724	2.71614	3.00296	2.63259	2.6082	2.88742	2.40542	2.56175	2.64414	2.70302	3.02813	2.65716	2.67111	2.71106
3.147__634.53271__DG 36:4|DG 18:1_18:3	2.83437	2.27788	2.26788	3.16287	3.61311	2.87595	3.0529	2.84113	2.28281	3.50338	3.15898	2.21382	2.32154	2.59491	2.94229	3.02497	2.51743	2.5848	3.07867	3.35573	3.60247	3.04152	3.13754	3.08375	3.53391	2.76589	3.09079	3.43566	2.54639	2.59409	3.37621
3.3__634.54034__w/o MS2:ST 24:1;O4/15:0	1.71391	1.39749	1.56382	2.25539	1.59402	1.35089	1.74037	1.73167	1.2043	1.99486	1.80254	1.5308	2.03267	1.56454	1.99484	2.08177	2.23166	2.38956	2.02978	1.9732	1.96298	1.82592	2.09735	1.48899	1.66453	1.90444	2.32204	2.19351	1.45658	1.64881	1.96156
3.406__636.55792__DG 36:3|DG 18:1_18:2	3.4454	3.24402	3.28808	3.79487	3.95103	3.56334	3.66581	3.35785	3.08098	3.91903	3.735	3.09048	3.49452	3.28493	3.49144	3.60146	3.67433	3.52857	3.65156	3.80676	3.97686	3.62411	3.84213	3.4253	3.91138	3.40006	3.69093	3.80866	3.36142	3.23154	3.95741
4.192__636.625__Unsettled: Cer 18:1;2O/23:0	2.70426	2.77139	2.75708	2.61589	2.91303	2.7094	2.87973	2.79481	2.55231	2.88706	2.84433	2.6459	2.84555	2.80936	2.91985	2.79277	2.68501	2.94502	2.71483	3.12221	2.68891	2.79715	2.93484	2.54043	2.53258	2.59352	2.91386	2.87452	2.71353	2.71711	2.80378
1.743__637.30621__Unknown	2.46651	2.43854	2.45314	2.44761	2.53147	2.31127	2.28309	2.28611	2.35199	2.32823	2.18997	2.14662	2.2723	2.143	2.54848	2.45011	2.25411	2.2769	2.52239	2.24501	2.25631	2.27861	2.33382	2.2816	2.27875	2.21288	2.53629	2.54447	2.31879	2.24482	2.22301
3.404__637.52673__w/o MS2:SL 10:0;O/24:0;O	2.67314	2.59007	2.49547	2.93161	3.11814	2.85671	2.91609	2.56849	2.26217	3.09883	2.99279	2.39075	2.66464	2.58561	2.75665	2.88142	2.94617	2.83922	2.84495	3.00923	3.24332	2.85522	3.04243	2.6984	3.04047	2.62984	2.90037	3.01936	2.54752	2.43679	3.14043
3.671__638.56714__DG 36:2|DG 18:1_18:1	3.08348	3.052	3.13031	3.55454	3.3627	3.41594	3.35974	3.07681	2.9077	3.51116	3.60893	2.97821	3.31972	3.05766	3.319	3.56079	3.52498	3.56974	3.3934	3.54118	3.5162	3.2635	3.65655	2.97206	3.55962	3.12681	3.81143	3.61632	3.13048	3.0202	3.58993
3.645__640.56__w/o MS2:Cer 8:0;2O/34:6	1.73732	2.11639	1.95071	2.72076	2.60971	2.42002	2.59691	2.23625	1.87936	2.75523	2.7469	1.98267	2.37042	1.87586	2.39106	2.54995	2.65597	2.83167	2.40333	2.67209	2.76671	2.41953	2.5908	2.0972	2.70931	2.17446	3.00775	2.60357	1.96494	1.89919	2.77251
3.968__640.58221__DG 36:1|DG 18:0_18:1	1.96194	2.01852	2.10353	2.63082	2.35325	2.36602	2.45185	2.22564	2.00012	2.38303	2.4832	1.89494	2.46556	2.09939	2.40727	2.54919	2.68575	2.9871	2.52058	2.64507	2.72351	2.29392	2.76763	2.11381	2.63306	2.28595	2.84189	2.69522	2.45109	2.13752	2.58503
5.207__640.60107__CE 16:1	2.83428	2.76259	2.84245	2.37778	2.40582	2.6516	2.69549	2.80327	2.64107	2.58403	2.72425	2.75245	2.71667	3.00916	3.01471	2.90164	2.63391	2.94398	2.60868	2.69556	2.37719	2.07023	2.40581	2.41073	2.52949	2.96861	3.06437	3.24648	2.45507	2.83344	2.66639
4.25__642.60168__DG 36:0|DG 18:0_18:0	2.28067	2.28391	2.32323	2.32195	2.45696	2.236	2.27946	2.30596	2.21922	2.29134	2.48403	2.31283	2.36674	2.33199	2.3587	2.24944	2.38103	2.38991	2.2593	2.38119	2.40136	2.39811	2.29493	2.4173	2.33444	2.47889	2.3641	2.32062	2.2937	2.24236	2.24223
3.733__646.61139__Unsettled: Cer 18:2;2O/24:1	2.06252	2.23256	2.31602	2.05416	2.12398	1.91236	2.26749	1.96778	1.71717	2.1765	2.4448	2.06792	2.19488	2.15945	2.33239	2.51137	2.25015	2.23108	2.31617	2.4476	2.00499	2.31481	2.55165	1.82745	2.19007	2.2713	2.34021	2.56389	2.19495	2.23993	2.16437
2.085__647.51306__SM 30:1;2O|SM 18:1;2O/12:0	2.83594	2.39716	2.53563	2.48391	2.45616	2.6495	2.53703	2.77452	2.21153	2.67342	2.6341	2.7775	2.83173	2.54954	2.7423	2.30758	2.3954	2.84326	2.70526	2.85509	2.74468	1.88048	2.58288	2.41171	2.18027	2.61017	2.23584	2.68618	2.47226	2.68921	2.31752
4.02__648.62164__Cer 42:2;2O|Cer 18:1;2O/24:1	2.93047	2.99073	3.06407	2.82182	2.89679	2.83607	3.14749	2.84362	2.77264	3.0015	3.08392	2.71684	2.91233	2.98292	3.11014	3.22153	3.03773	3.02179	3.02714	3.20198	2.81169	3.05699	3.36968	2.75089	2.94796	3.09931	3.10054	3.43441	2.88573	3.02025	2.93573
5.239__649.59088__Unknown	2.33271	2.36376	2.39026	2.11693	2.51246	2.38689	2.28023	2.40839	2.30629	2.27604	2.36834	2.36154	2.35605	2.43391	2.4135	2.37931	2.46288	2.52808	2.35222	2.47056	2.30982	2.23217	2.39375	2.51644	2.3121	2.16852	2.36795	2.31085	2.33259	2.32239	2.72125
1.322__650.43634__Unknown	1.73791	1.45787	2.13579	1.9725	1.64982	1.08746	2.31334	1.37068	1.3684	1.67094	2.75741	1.54267	2.87594	1.80333	1.43676	1.50514	2.27891	1.96278	1.83866	1.87624	1.56531	2.01275	1.43528	1.78276	1.2654	1.38088	2.28012	2.03555	0.685543	1.04219	1.39725
4.34__650.64325__Cer 42:1;2O|Cer 18:1;2O/24:0	3.43666	3.50673	3.46026	3.45729	3.55478	3.31347	3.50958	3.58213	3.18883	3.52249	3.44713	3.22239	3.39373	3.44189	3.62552	3.50846	3.3706	3.38297	3.40573	3.76921	3.30608	3.30328	3.64939	3.11033	3.22246	3.29955	3.42773	3.80206	3.35402	3.33988	3.40421
4.333__651.61859__w/o MS2:VAE 25:0	2.7484	2.86435	2.8281	2.78144	2.87205	2.73122	2.85606	2.93695	2.54855	2.91924	2.80684	2.59224	2.73142	2.81185	2.92618	2.86257	2.72823	2.74763	2.71238	3.08341	2.67695	2.63736	2.97531	2.50339	2.57499	2.65865	2.82293	3.138	2.71681	2.73442	2.78734
4.439__652.65167__Cer 42:0;2O|Cer 18:0;2O/24:0	1.7298	2.06143	1.9779	2.25168	2.45813	1.99533	2.21552	2.3133	1.97902	2.19166	1.84998	1.91345	2.05724	2.08764	2.21993	1.891	2.13331	2.13587	2.02263	2.42416	2.14074	1.93087	2.15471	1.92485	1.9428	2.02368	2.19911	2.33043	2.07396	2.15031	2.42626
1.36__654.32922__Unknown	4.77445	4.77903	4.77765	4.75472	4.7893	4.68163	4.64836	4.64634	4.63462	4.67102	4.65864	4.65176	4.58006	4.63594	4.83399	4.65454	4.71074	4.67697	4.81931	4.67189	4.664	4.66	4.64375	4.67311	4.67511	4.63802	4.8086	4.78764	4.6566	4.68153	4.70159
4.013__656.57959__TG 36:0|TG 12:0_12:0_12:0	1.32782	1.12686	1.48137	2.0194	2.10434	1.01189	2.78284	1.61815	1.14084	1.29633	1.08642	1.27909	1.70777	1.42951	1.53666	1.23182	1.36963	1.83697	1.47287	1.56827	2.26173	1.53411	2.74979	1.25443	1.60828	1.26788	2.54242	1.40638	4.05824	1.28235	1.25169
4.191__658.60077__Unknown	2.00729	2.09931	2.12104	1.88178	2.23416	2.00031	2.16897	2.06828	1.91202	2.23651	2.12135	1.92427	2.12184	2.08556	2.22231	2.13719	1.98849	2.17425	2.02469	2.41104	1.96441	2.00269	2.20109	1.79451	1.81202	1.92842	2.11384	2.15809	1.87617	1.85168	1.99897
1.362__659.2818__Unknown	2.9257	3.01753	2.97981	2.91282	2.99763	2.8328	2.83735	2.87022	2.78474	2.90339	2.83786	2.85644	2.82977	2.84182	2.9941	2.83438	2.8852	2.8643	3.02596	2.89168	2.87621	2.91805	2.83466	2.89883	2.89909	2.8342	2.99061	3.04365	2.85905	2.92444	2.85059
3.32__660.55231__DG 38:5|DG 18:1_20:4	2.50145	2.09168	2.3273	2.66423	2.32731	2.30884	2.2789	2.44348	2.1705	2.55612	2.56126	2.30135	2.56983	2.20367	2.4294	2.73606	2.7701	2.7779	2.54533	2.61611	2.49681	2.41503	2.76459	1.99697	2.48476	2.57263	2.78231	2.78737	2.21497	2.3889	2.62474
2.225__661.52002__Unsettled: SM 18:1;2O/13:0	2.29291	2.12929	2.1608	2.00381	2.17836	2.244	1.95785	2.29547	1.83863	2.25319	2.21089	2.39317	2.42091	2.21441	2.30528	2.03524	1.87685	2.41875	2.23904	2.3961	2.14031	1.63993	2.33869	1.99614	2.06875	2.15235	1.90275	2.16767	2.20731	2.3182	2.03548
4.819__662.58813__CE 18:4	2.20073	1.24784	1.74751	2.55099	2.36337	2.41449	1.91923	2.77188	1.86615	2.13585	2.10312	1.98747	2.02969	1.94495	2.4692	2.31921	2.12281	2.99018	1.87807	2.27616	2.18676	2.08816	2.53421	1.67342	1.99102	2.6258	2.83324	2.46906	2.11061	2.82148	2.17289
5.239__664.42688__w/o MS2:PC O-29:7	2.34448	2.6849	2.43927	2.42074	2.57558	2.52438	2.4366	2.55303	2.3265	2.54496	2.41473	2.36682	2.58876	2.64902	2.49481	2.55016	2.53954	2.59369	2.46991	2.38419	2.53556	2.44676	2.48021	2.60359	2.38144	2.41505	2.46086	2.54541	2.67906	2.61911	2.70657
3.413__664.58838__w/o MS2:Cer 13:1;3O/28:2;(2OH)	2.68934	2.52596	2.37801	3.03641	3.19992	2.82178	2.94234	2.45201	2.33006	3.19338	3.025	2.37928	2.67402	2.46528	2.7113	2.86301	2.96996	2.68379	2.85412	3.02263	3.21213	2.90658	3.10677	2.75774	3.1886	2.72342	2.86524	3.00968	2.58053	2.44997	3.20334
5.033__664.59625__CE 18:3	4.29071	4.29246	4.33882	4.24309	4.50427	4.30459	4.18147	4.31553	4.12612	4.22299	4.29111	4.36418	4.50468	4.4593	4.47044	4.62167	4.35478	4.78082	4.31395	4.63888	4.15496	4.1497	4.16154	4.58192	4.08631	4.27332	4.51547	4.55157	4.43627	4.54981	4.37614
4.448__664.66248__Cer 43:1;2O|Cer 19:1;2O/24:0	2.19729	2.0222	2.08527	1.82127	2.13549	2.08947	2.18371	1.88359	2.21151	2.15862	2.00869	1.92716	2.26308	2.24097	2.25608	1.88703	1.89234	2.36148	2.12119	2.32109	1.91647	1.77166	2.44326	1.98428	2.23495	2.14349	2.1148	2.19387	2.13955	2.25632	2.08854
5.034__665.5744__w/o MS2:NAGly 12:0/26:2	3.60657	3.58247	3.62184	3.56151	3.78678	3.60483	3.49231	3.65782	3.42252	3.52216	2.65832	3.56282	3.77287	3.74258	3.70357	3.82184	3.51899	4.11938	3.59422	3.95462	3.52897	3.44589	3.53316	3.80136	3.38114	3.5244	3.83783	3.82905	3.7274	3.84917	3.6043
5.03__665.6601__w/o MS2:RIKEN P-VS1 ID-7150 from Cell_HEK293_WT_N_Ctr	2.67771	2.66198	2.70397	2.70496	2.82924	2.65912	2.53639	2.64974	2.53164	2.55827	2.609	2.61745	2.74099	2.76909	2.79351	2.94653	2.72336	2.96462	2.71174	2.88222	2.65614	2.53717	2.41802	2.36265	2.49649	2.6503	2.83475	2.83168	2.65729	2.8072	2.80048
5.239__666.48309__w/o MS2:RIKEN P-VS1 ID-7159 from Mouse_Brain_WT_N_F1	2.73486	2.63525	2.60347	2.61353	2.47759	2.50126	2.55037	2.58497	2.45723	2.57974	2.72157	2.60351	2.66974	2.65744	2.73494	2.63884	2.66013	2.71168	2.57116	2.71792	2.55594	2.63606	2.69335	2.72934	2.49608	2.58928	2.54785	2.65658	2.71377	2.55925	2.77333
5.242__666.54431__w/o MS2:DG O-16:3_24:6	3.24935	3.30043	3.21029	3.21665	3.26492	3.16189	3.17115	3.22122	3.1825	3.27805	3.29641	3.28215	3.32516	3.37989	3.34967	3.25568	3.20776	3.22498	3.19552	3.39983	3.264	3.32169	3.25064	3.28391	3.0779	3.28194	3.11727	3.35992	3.14921	3.262	3.23671
3.671__666.60352__w/o MS2:Cer 9:0;3O/32:2;(2OH)	2.0197	2.29513	2.26628	2.60246	2.57071	2.62499	2.40656	1.92687	1.73365	2.57126	2.72114	1.98896	2.21242	2.15938	2.06912	2.39877	2.5514	2.52128	2.33635	2.64213	2.69926	2.37288	2.52161	2.03907	2.83024	1.95436	3.06764	2.17293	1.97598	2.0271	2.66181
5.421__666.61041__Unknown	2.68898	2.74759	2.74015	2.31987	2.5087	2.52338	2.39162	2.62812	2.49826	2.45213	2.52445	2.53882	2.64211	2.62716	2.63453	2.44933	2.50057	2.29001	2.62947	2.42219	2.4	2.31674	2.47297	2.67486	2.16129	2.573	1.80832	2.52218	2.6184	2.51262	2.47174
5.24__666.61523__CE 18:2	5.52095	5.5507	5.46807	5.42935	5.51457	5.51771	5.48994	5.50318	5.41864	5.44676	5.51521	5.48544	5.51829	5.56346	5.58769	5.50108	5.46369	5.52836	5.48262	5.54203	5.50016	5.4529	5.53014	5.52266	5.38038	5.4402	5.35354	5.57462	5.49003	5.44866	5.55864
6.204__666.61597__Unknown	2.05206	2.04631	2.03009	1.83003	2.06026	1.97636	2.17215	2.27493	1.74931	2.09189	2.06282	2.07595	2.40425	2.11855	2.64314	1.99996	2.11848	2.03648	2.18042	2.13918	2.1022	1.96148	2.20011	2.03337	1.99777	2.08677	1.91864	2.1258	2.30588	2.12656	2.19991
5.246__666.71405__Unknown	2.76401	2.76037	2.42199	2.64206	2.67745	2.72303	2.58066	2.99781	2.72015	2.86172	2.88836	2.83442	2.82258	2.75268	2.76483	2.55439	2.91642	2.71826	2.64657	2.42598	2.64739	2.80328	2.77119	2.15131	2.3509	2.13538	2.69949	2.93486	2.48449	2.86051	2.97626
5.239__667.49176__w/o MS2:TG 8:0_9:0_20:4	2.38607	2.50181	2.49579	2.41388	2.26411	2.40979	2.41839	2.53229	2.43955	2.39752	2.43251	2.28316	2.49862	2.44086	2.58984	2.36996	2.30407	2.43083	2.45303	2.32794	2.42964	2.43622	2.54293	2.59932	2.19364	2.2257	2.40476	2.59555	2.38506	2.30063	2.46262
5.238__667.52936__w/o MS2:RIKEN P-VS1 ID-7192 from Mouse_AdrenalGlands_WT_N_Ctr	2.90079	2.90754	2.861	2.76263	2.57468	2.88819	2.83154	2.98825	2.75665	2.7779	2.97242	2.80992	3.01571	2.92226	2.96823	2.80554	2.84563	2.81343	2.82039	3.00021	2.87819	2.73921	2.96326	2.85038	2.72707	2.7686	2.75093	2.93248	2.86671	2.70462	2.93703
4.04__667.67059__Unknown	2.01718	1.98756	2.03179	1.89449	2.0601	1.69958	2.14078	2.09325	1.7338	2.22778	2.16881	1.86469	2.0891	2.0578	2.10263	2.18729	1.98148	2.06002	2.00844	2.33607	1.9173	2.03555	2.32799	1.62754	1.85838	1.97374	2.05961	2.38522	1.86712	1.95723	2.01362
5.468__669.61224__w/o MS2:NAGly 12:0/26:0	3.96478	3.94396	3.89817	3.82627	3.63687	3.83077	3.83824	3.88398	3.79485	3.82942	3.88888	3.66418	3.91865	3.84592	3.81839	3.93958	3.74817	3.92159	3.93686	3.9259	3.8071	3.79217	3.8946	3.86628	3.70158	3.89477	3.82987	3.96657	3.82533	3.88384	3.9044
2.125__673.5274__SM 32:2;2O|SM 18:1;2O/14:1	3.04537	2.90362	2.93919	2.87915	2.97726	2.99268	2.74692	3.14142	2.56245	2.99584	3.1642	3.08179	3.07747	2.99662	3.23226	2.94816	2.83412	3.21485	2.97648	3.15941	3.06971	2.53001	2.91227	2.88922	2.68819	2.9118	2.76117	3.06946	2.96759	3.0453	2.81585
2.376__675.44946__w/o MS2:SM 15:3;2O/18:5	2.12499	1.95548	2.09579	1.99942	1.97554	2.21987	2.0758	2.19963	2.02777	2.26564	2.10517	2.25837	2.35469	1.96473	2.16647	1.97556	1.8937	2.26494	2.15305	2.1555	2.07533	1.89359	2.22271	2.0342	1.82111	2.01209	1.8022	2.16222	2.13333	2.2287	1.9218
2.377__675.6153__Unknown	2.48572	2.49347	2.50225	2.47798	2.60188	2.64479	2.55255	2.55385	2.55344	2.65978	2.51085	2.02318	2.80119	2.54622	2.70994	2.52163	2.45628	2.76012	2.59435	2.66199	2.45139	2.34917	2.53225	2.43512	2.42135	2.52666	2.28149	2.68377	2.6324	2.64036	2.49807
2.042__675.67334__Unknown	2.42034	4.14234	3.67493	3.58087	2.95871	3.55901	3.27477	2.6967	3.98171	3.77422	5.21222	4.40167	4.62103	3.86625	5.08319	4.34935	4.26956	4.06655	2.99877	2.26179	2.36266	4.02263	3.79978	2.57819	3.14228	3.88097	4.54415	3.58077	4.80522	3.80021	4.24223
2.383__677.51495__Unknown	2.72795	2.55639	2.5827	2.45714	2.62233	2.7152	2.58785	2.7387	2.54903	2.784	2.61498	2.70152	2.84554	2.54284	2.80708	2.50181	2.4127	2.89983	2.67272	2.78135	2.57832	2.31219	2.68337	2.53709	2.43757	2.56938	2.28599	2.7451	2.6983	2.81495	2.48014
2.481__677.55676__SM 32:0;2O|SM 18:0;2O/14:0	2.55345	2.48423	2.56261	2.43345	2.46413	2.49736	2.53379	2.57288	2.3227	2.52693	2.41784	2.47172	2.74081	2.51932	2.77924	2.32764	2.36296	2.68947	2.60166	2.68602	2.49394	2.01788	2.47534	2.421	2.40255	2.68654	2.31803	2.79394	2.48035	2.68381	2.54421
1.73__678.46796__Unknown	1.73294	1.23418	2.09381	2.06112	2.02135	1.6194	2.20524	1.58153	1.56578	1.50487	2.8881	1.77851	2.97873	1.75582	1.4799	1.45449	2.29366	2.20782	1.97605	1.97768	1.65532	1.88374	1.55684	1.83707	1.43694	1.30133	2.28555	2.1868	1.1995	1.19379	1.25874
2.413__678.50653__PC 28:0|PC 14:0_14:0	2.86442	2.10385	2.30776	2.57456	2.06178	2.04485	2.20236	2.9135	1.8269	2.10549	1.97192	2.37165	2.47432	2.09937	3.01186	1.87572	2.34243	2.80892	2.19111	2.59074	2.87626	1.28804	2.32811	1.70122	1.60921	2.01254	2.1995	2.35277	2.29884	2.34666	2.16349
5.071__678.61389__Unknown	1.9477	1.96568	1.66135	1.38237	1.8683	1.88577	1.63851	1.83472	1.71393	1.69528	1.84514	2.14634	2.60439	1.78442	2.27506	1.73023	1.56788	2.20023	1.91561	1.56738	1.53556	1.4248	1.96393	1.65817	1.1796	1.80821	1.22565	1.65904	1.82305	1.99041	1.79099
3.139__680.47839__Unknown	4.11225	4.14342	4.12358	4.1024	4.09713	4.08163	4.06281	4.01001	4.13907	4.13022	4.11345	4.04455	4.06751	4.10701	4.09738	4.1799	4.12218	4.0984	4.16456	4.06707	3.99388	4.01246	3.99764	4.04112	4.08953	4.21436	4.15077	4.06552	4.02784	4.13494	3.96482
1.36__682.36212__Unknown	4.32946	4.30241	4.32487	4.31616	4.35773	4.31053	4.22623	4.24088	4.27332	4.26929	4.26559	4.24181	4.22836	4.24111	4.38272	4.331	4.32964	4.27546	4.36156	4.25276	4.27524	4.26783	4.23545	4.28487	4.2746	4.26224	4.35611	4.38185	4.28648	4.26707	4.27742
2.956__682.53033__w/o MS2:NAGlySer 11:0/22:2	2.34376	1.68782	1.84268	2.67174	2.11085	1.96145	2.40674	2.66926	1.84317	2.78322	2.42332	1.19515	1.89282	0.948082	2.18977	1.3993	1.93936	2.38593	1.3979	1.55307	2.42944	2.67533	2.62356	2.35853	2.25634	2.77826	1.82439	2.32932	1.65088	2.49418	2.11453
4.055__682.59534__TG 38:1|TG 10:0_10:0_18:1	1.48027	0.454539	0.152018	1.44191	1.86777	1.68635	2.53824	0.96607	0.663133	0.508893	0.795619	1.37662	1.17942	0.951553	1.2083	0.613902	0.55437	1.83989	0.907524	1.14082	0.986694	0.507488	2.69481	0.509756	0.622513	0.926786	2.28575	0.647481	2.805	0.948319	0.512313
4.126__682.59674__w/o MS2:TG 8:0_8:0_22:1	0.638778	0.652993	0.761311	1.53985	1.45769	0.853134	2.33823	0.93627	0.637072	0.804127	0.793003	0.156901	1.15003	0.829848	1.18914	0.577808	0.582007	1.81801	0.734978	0.930492	1.48397	1.42593	2.22581	0.564373	0.848191	0.71879	1.39691	1.01899	1.49834	1.11627	1.21067
4.011__683.5896__w/o MS2:RIKEN P-VS1 ID-7582 from Mouse_Aorta_ApoEKO_N_F1EPA	0.314897	1.72717	0.265481	0.810747	1.55432	1.89907	2.28178	0.78752	0.648957	0.71951	0.535511	1.72049	1.20889	1.92373	0.915649	1.74137	0.566608	1.43383	0.507247	0.849058	1.2254	0.287807	2.4334	1.62622	0.394953	0.307306	2.0075	0.807757	3.09883	0.670088	-0.120433
3.213__684.57239__w/o MS2:SL 14:0;O/26:2	2.09792	1.66553	1.70904	2.62255	1.58146	2.25795	2.42759	2.71321	1.88552	2.61264	2.4059	1.24323	1.86309	1.45284	2.43566	1.88573	2.2489	2.73652	1.95929	1.26886	2.38144	2.53916	2.82967	1.92503	2.20409	2.85546	2.27292	2.5513	2.19274	2.65517	2.50451
4.316__684.60815__TG 38:0|TG 8:0_14:0_16:0	1.50347	1.31943	1.65062	2.35948	2.52537	1.61319	3.17846	2.16055	1.23626	1.45847	1.6276	1.40026	2.14714	1.62946	1.81809	1.29867	1.88768	2.54729	1.73926	2.12474	2.57895	1.65486	3.22822	1.30411	1.87341	1.68926	2.96501	1.92953	4.41091	1.77979	1.69896
4.015__684.60913__w/o MS2:TG 8:0_8:0_22:0	0.680857	1.16453	1.03917	1.52663	2.01941	0.677833	2.51093	0.772228	0.628657	0.637418	0.934225	0.577606	1.177	0.920277	1.11212	0.608104	0.964276	1.58431	1.19923	1.31965	1.86573	1.14929	2.52647	0.754512	0.514596	0.815344	2.2549	2.09561	3.71267	1.0857	0.844758
4.892__686.31177__w/o MS2:RIKEN P-VS1 ID-7635 from Mouse_Aorta_WT_N_Ctr	1.81331	1.39276	1.67363	1.73595	1.83309	2.36975	1.55042	2.21695	1.60924	1.64453	1.88888	1.29086	1.72027	1.60514	1.97102	1.37572	1.59348	2.18479	1.7762	1.33999	2.32715	1.81283	2.12696	1.81079	1.52256	2.39969	1.41424	1.75914	1.88557	2.16568	1.37433
3.317__687.56818__Unsettled: SM 18:1;2O/15:1	1.83263	1.42005	1.55192	2.01793	1.76088	1.72313	1.63087	1.97202	1.37127	1.91542	1.94676	1.70581	1.75275	1.51895	1.77019	2.10315	2.08574	2.41891	1.8645	1.97926	1.73851	1.71257	2.2073	1.36758	1.84549	1.87362	2.10087	2.15367	1.69386	1.82606	2.09899
5.103__688.34271__Unknown	2.38277	2.11045	2.40343	2.09967	2.08944	2.14807	2.07725	2.19825	2.25082	2.21645	2.19659	2.38185	2.30867	2.26314	2.11721	2.23194	2.28104	2.02705	2.22489	2.08731	1.89639	2.02192	2.41958	2.23622	1.97201	2.543	1.81329	2.12307	2.25065	2.11492	2.15188
4.897__688.50824__w/o MS2:HexCer 16:0;2O/16:1;O	2.5706	1.80402	2.24097	2.39161	2.58617	2.92214	2.34083	2.74857	2.28097	2.213	2.7342	2.1942	2.57401	2.20936	2.64236	2.51554	2.2706	3.12037	2.21019	2.47321	2.80153	2.32869	2.77312	2.61457	2.11982	2.90877	2.14037	2.39966	2.55242	2.89311	2.49437
3.316__688.58533__w/o MS2:ST 24:1;O4/19:1	1.966	1.62012	1.65724	2.13445	1.75189	1.70024	1.73605	1.93788	1.31978	1.96276	2.06529	1.82064	2.03554	1.52606	1.95038	2.2267	2.24674	2.35839	2.01408	2.0471	1.89661	1.79987	2.24964	1.44131	1.66607	1.96332	2.26471	2.15812	1.63333	1.95348	2.09426
4.893__688.5993__CE 20:5	4.93771	4.27373	4.667	4.87855	4.72112	5.40287	4.53469	5.20403	4.67734	4.63989	5.0151	4.58202	4.77001	4.57433	5.12728	4.69342	4.59784	5.33988	4.66571	4.5041	5.2363	4.8698	5.16116	4.81358	4.57398	5.37479	4.505	4.83273	4.91403	5.2303	4.57363
2.526__689.5575__SM 33:1;2O|SM 18:1;2O/15:0	4.00916	3.93647	3.95756	3.77344	3.94859	3.94434	3.96036	3.80823	3.94396	4.03782	3.93044	4.12974	4.26197	3.99201	3.98032	4.02604	3.80377	4.13112	4.05942	4.12422	3.77578	3.69192	4.04825	3.9597	3.9833	3.90499	3.71712	3.93538	4.07602	4.00128	3.92838
2.532__689.61377__w/o MS2:DG 39:0	2.93434	2.57336	2.64064	2.53243	2.9098	2.58941	2.65049	2.57603	2.71752	2.75411	2.7291	2.90321	2.411	2.46689	2.74613	2.813	2.76367	2.92629	2.76235	3.01134	2.54479	2.40864	2.70978	2.73902	2.77125	2.64034	2.6048	2.78534	2.86613	2.92994	2.9284
5.104__690.50183__w/o MS2:NAGlySer 12:0/22:5	2.83212	2.57053	2.83567	2.53166	2.46965	2.68438	2.601	2.55066	2.62564	2.39553	2.49204	2.64575	2.72058	2.67985	2.22823	2.5507	2.74763	2.59665	2.63428	2.36168	2.2253	2.55046	2.71366	2.42248	2.50609	2.77176	2.11873	2.09807	2.41553	2.10675	2.62739
5.109__690.55341__w/o MS2:RIKEN P-VS1 ID-7738 from Mouse_AdrenalGlands_fads2KO_N_Ctr	3.21197	3.20896	3.36466	3.14028	3.18911	3.27009	3.10524	3.03947	3.18993	3.27063	3.24543	3.07938	3.28566	3.4258	3.27693	3.0871	3.25431	3.06971	3.18592	3.16927	2.94793	3.12973	3.21489	3.04834	3.15042	3.23314	3.2662	3.2926	3.21023	3.31021	3.16243
2.525__690.5896__w/o MS2:Cer 8:0;2O/38:9	3.26927	3.26835	3.22614	3.10753	3.28732	3.26867	3.22374	3.06662	3.2297	3.29027	3.23024	3.43615	3.53064	3.26623	3.24239	3.3147	3.13856	3.40056	3.36333	3.40389	3.09398	3.02752	3.33382	3.25109	3.28751	3.20946	2.95524	3.21557	3.32536	3.28734	3.18528
5.104__690.61505__CE 20:4	5.47888	5.28436	5.47049	5.21049	5.11087	5.33875	5.11559	5.27507	5.24109	5.24225	5.26102	5.43349	5.41863	5.37168	5.28195	5.43719	5.43823	5.2676	5.41725	5.27916	4.92766	5.19144	5.33387	5.3583	5.18997	5.44703	4.95602	5.39062	5.36069	5.31357	5.34958
5.106__690.65564__Unknown	4.65907	4.48044	4.36196	4.37839	3.92302	4.43735	4.31809	4.47138	4.54871	4.32458	4.54176	4.6677	4.59716	4.15255	4.54466	4.70486	4.80441	3.9691	4.36877	4.48571	4.20578	4.41641	4.35814	4.5892	4.41286	4.66695	3.82817	4.65777	4.50453	4.50605	4.25798
5.284__692.62805__CE 20:3	3.94384	3.63033	3.86925	3.81942	3.78344	3.66309	3.5449	3.87843	3.50988	3.75012	3.81376	3.84643	3.88996	3.96349	3.78649	3.77736	3.54606	3.72782	3.83674	3.98233	3.48196	3.53955	3.73192	3.63161	3.77385	3.96142	3.9125	3.98565	3.62723	4.13151	3.81898
4.017__692.66394__Unknown	2.12583	2.23137	2.23326	1.86445	2.06193	2.0499	2.31265	1.98265	1.90554	2.16451	2.3397	1.85904	2.10187	2.23117	2.47956	2.49833	2.21588	2.25092	2.30063	2.40646	1.7794	2.2224	2.55199	1.8793	2.09505	2.27674	2.27536	2.78327	2.07637	2.30681	2.22221
5.282__693.60742__w/o MS2:RIKEN P-VS1 ID-7808 from Mouse_AdrenalGlands_fads2KO_N_Ctr	3.41525	3.22607	3.20028	3.34043	3.31848	3.22458	3.09477	3.42082	3.09049	3.3155	3.3267	3.33695	3.3768	3.45939	3.31844	3.25248	3.04177	3.29629	3.26929	3.53701	3.05833	3.11997	3.1654	3.22542	3.26918	3.44314	3.39599	3.49132	3.22835	3.59733	3.32825
5.033__693.62958__w/o MS2:NAGly 14:0/26:2	2.75434	2.77122	2.7343	2.67243	2.85549	2.71321	2.64113	2.56833	2.68173	2.67164	2.75021	2.85954	2.91498	2.93021	2.8576	3.04192	2.84259	3.03541	2.77818	2.91396	2.56345	2.6078	2.59469	2.9102	2.55616	2.7374	2.89521	2.84041	2.90863	2.89768	2.58227
4.02__693.67975__Unknown	2.17272	2.2869	2.34177	2.04526	2.2626	2.10461	2.46992	2.08199	1.95663	2.28334	2.42758	2.03015	2.14367	2.24079	2.38479	2.52811	2.31405	2.37027	2.32203	2.51025	2.06808	2.36043	2.69581	1.97222	2.27786	2.42128	2.4137	2.70725	2.12622	2.36815	2.28506
5.425__694.64801__SE 29:1/18:2	2.57459	2.80714	2.43497	2.2946	2.72925	2.42679	2.28443	2.68289	2.46576	2.58002	2.44773	3.06999	3.4805	2.68629	2.96288	2.164	2.17994	2.43775	2.72598	2.22812	2.52299	2.29685	2.59822	2.70065	2.11359	2.37266	1.88109	2.29459	2.80245	2.53637	2.41784
5.273__694.66522__Unsettled: DG O-21:2_20:0	3.13226	3.02347	3.15491	3.06278	3.02808	3.07141	3.02261	3.09555	2.98277	3.10152	3.09294	3.18935	3.11403	3.27018	3.20632	3.15632	3.09738	3.0279	3.08325	2.96331	2.89575	3.10454	2.91347	3.05417	3.12694	3.18454	3.14867	3.12847	3.06443	3.19911	3.19427
4.341__694.6781__Unknown	2.45547	2.49446	2.49161	2.40471	2.52249	2.31984	2.47002	2.54272	2.27289	2.53382	2.49347	2.26606	2.41285	2.47686	2.54505	2.52887	2.40523	2.3389	2.38707	2.69831	2.31088	2.29849	2.51128	2.10556	2.28562	2.35309	2.34388	2.73216	2.30298	2.33865	2.39422
4.34__695.69781__Unknown	2.64959	2.65197	2.63354	2.62714	2.66499	2.51136	2.6236	2.74004	2.41942	2.72353	2.64278	2.44509	2.61632	2.62049	2.70109	2.67192	2.57158	2.57046	2.57227	2.86239	2.46301	2.50491	2.73248	2.23869	2.44931	2.50352	2.61355	2.84061	2.44056	2.53895	2.58319
5.45__696.66022__w/o MS2:SE 28:2/19:0	2.52656	2.56837	2.53494	2.53119	2.64597	2.5346	2.33128	2.52726	2.59849	2.60615	2.51939	2.60075	2.71717	2.55266	2.50859	2.55444	2.45927	2.41527	2.49495	2.46326	2.50278	2.58695	2.52867	2.65474	2.4621	2.56053	2.35574	2.50181	2.49617	2.5283	2.45271
2.043__697.64954__Unknown	1.52521	2.67102	2.45214	2.36918	1.88952	2.35658	2.22172	1.77572	2.57636	2.45172	3.14297	2.78126	2.88669	2.54902	3.10226	2.82845	2.79296	2.68439	2.06535	1.39873	1.47463	2.64285	2.51247	1.6346	2.1022	2.51495	2.85285	2.35729	2.98512	2.54325	2.7671
3.023__700.52332__PE O-34:3|PE O-16:1_18:2	3.21873	3.30484	2.38494	3.09763	2.89425	2.56746	2.29466	3.06956	2.78603	2.92184	2.60987	2.9218	3.02882	2.76263	3.0159	2.83836	2.60539	2.89753	3.03241	3.52718	2.56088	2.63713	3.03509	2.67733	2.25711	2.09916	2.61585	2.63595	2.91558	2.79426	2.78246
3.022__700.56116__Unknown	2.65078	2.75111	1.66298	2.67236	2.42532	1.92023	1.76599	2.49871	2.27121	2.35179	2.02123	2.50304	2.53873	2.16852	2.55906	2.46992	2.2265	2.50411	2.68477	2.9676	1.83547	1.9992	2.481	2.11351	1.75709	1.55846	2.27192	2.26825	2.43918	2.34578	2.2196
2.693__701.21747__Unknown	2.4782	2.57534	2.24341	2.13885	2.37987	2.03789	2.23371	2.34612	2.23755	2.06632	2.2003	1.91952	2.29327	1.96747	2.4931	2.34685	2.15548	2.2562	2.56025	2.14148	2.07495	1.80528	2.02411	2.42779	2.4038	2.21508	2.02386	2.34037	2.38629	2.0077	2.5811
2.415__701.45105__w/o MS2:SM 33:6;2O	2.13822	1.99129	1.96811	2.17996	2.33919	2.14786	2.00063	2.26511	2.02244	2.11184	2.28235	2.28027	2.29033	2.14195	2.27594	2.29894	2.09262	2.09992	2.17779	2.2563	2.05804	1.98576	2.18686	2.1043	2.06245	2.09748	1.89352	2.19985	2.39952	2.28104	2.18098
2.425__701.64453__Unknown	2.52856	2.51635	2.49251	2.45461	2.40939	2.42828	2.33544	2.40708	2.3291	2.59938	2.57128	2.54443	2.63075	2.47593	2.67572	2.58694	2.47065	2.55109	2.60356	2.53483	2.37738	2.27609	2.43416	2.53463	2.37945	2.52692	2.22294	2.54529	2.52628	2.47703	2.2755
3.292__702.54352__PE O-34:2|PE O-16:1_18:1	2.71813	2.62131	2.30951	2.65936	2.41097	2.3611	2.25566	2.6251	2.30574	2.45156	2.35338	2.50852	2.59317	2.39506	2.67902	2.5341	2.32142	2.69127	2.49953	2.75964	2.04424	2.21098	2.68281	2.23192	2.05394	2.15527	2.38505	2.47199	2.41169	2.62464	2.48002
2.412__702.60272__w/o MS2:ST 24:1;O4/20:1	3.55482	3.53443	3.55679	3.55551	3.56109	3.61577	3.50053	3.60149	3.43291	3.48587	3.61917	3.50114	3.566	3.60185	3.65692	3.64444	3.54817	3.62975	3.42329	3.66538	3.42305	3.41808	3.54401	3.5484	3.46086	3.52103	3.28963	3.66412	3.61493	3.58298	3.4682
2.685__703.51398__Unknown	3.79377	3.71478	3.74027	3.7225	3.81266	3.7805	3.79745	3.79703	3.73215	3.74136	3.81716	3.567	3.69176	3.69958	3.84604	3.76507	3.70328	3.79265	3.84769	3.72701	3.81175	3.59425	3.81071	3.70888	3.61841	3.75399	3.49287	3.89212	3.72799	3.69572	3.71965
2.691__703.57214__SM 34:1;2O|SM 18:1;2O/16:0	5.6565	5.71137	5.65811	5.57429	5.55782	5.59642	5.64218	5.55373	5.53527	5.61073	5.6058	5.67725	5.73529	5.72254	5.79842	5.72295	5.68205	5.66612	5.74806	5.723	5.54602	5.50615	5.67272	5.63228	5.52559	5.57219	5.51629	5.81952	5.70577	5.69799	5.57855
2.449__704.51794__Unsettled: PC 14:0_16:1	2.92446	2.47939	2.52535	2.6513	2.44092	2.45506	2.32556	2.84373	2.04838	2.50373	2.40782	2.50658	2.61647	2.53996	3.21641	2.63423	2.48514	2.98699	2.396	2.77952	2.83354	1.96347	2.41521	2.0699	2.30745	2.36951	2.81769	2.83297	2.45389	2.60371	2.33046
2.692__704.55157__PC O-31:1	4.94285	4.98735	4.93152	4.86677	4.86863	4.88297	4.93572	4.84483	4.80464	4.89591	4.88949	4.77391	5.03311	4.95824	5.06825	4.95265	4.87009	4.94063	5.0281	5.01545	4.86721	4.79031	4.93914	4.88455	4.76945	4.89441	4.731	5.03361	4.98323	4.9623	4.83789
2.692__704.60626__w/o MS2:RIKEN P-VS1 ID-8099 from Mouse_Feces_WT_N_Ctr	4.86602	4.94331	4.90125	4.81909	4.78741	4.82692	4.26671	4.79299	4.77215	4.8508	4.81604	4.88536	4.94908	4.96387	4.69111	4.96958	4.94632	4.86379	4.95977	4.91899	4.71921	4.44776	4.85786	4.74341	4.79504	4.74383	4.78545	5.08793	4.90613	4.89715	4.7936
2.691__704.66266__w/o MS2:RIKEN P-VS1 ID-8104 from Mouse_Feces_WT_N_Ctr	3.12325	2.83189	3.28909	3.08902	3.13062	3.14869	3.12981	3.05475	2.95773	3.22058	3.27705	3.42642	3.22389	3.04253	3.3084	3.22776	3.22904	3.17408	3.31494	3.22006	3.14846	2.93536	3.28937	3.13011	3.13236	3.14827	3.151	3.1217	3.25664	3.20983	3.26249
2.687__705.54907__Unsettled: SM 33:1;3O	3.98058	3.96924	4.0741	3.92001	3.87326	3.95339	3.89346	4.02907	3.85799	4.10345	3.9632	3.98633	4.07019	3.98758	4.0695	3.99871	3.91538	3.9861	3.81173	4.04193	3.90385	3.80151	3.70639	4.00148	3.83751	4.02224	3.83225	4.06852	4.10203	4.02363	3.87614
2.706__706.48627__Unsettled: PC O-32:7	2.59292	2.37576	2.27598	2.47995	2.37417	2.28371	2.27981	2.61235	1.99019	2.32655	2.0971	2.54811	2.37921	2.28294	2.85859	2.26435	2.25943	2.99917	2.12966	2.38237	2.54901	2.26397	2.16365	1.7282	1.92579	2.10481	2.44046	2.53538	2.09319	2.70602	2.19001
2.713__706.5368__PC 30:0|PC 15:0_15:0	3.81122	3.62907	3.65246	3.7057	3.56602	3.54404	3.47572	3.92014	3.32419	3.52266	3.44607	3.63919	3.82728	3.50544	4.03559	3.53238	3.66137	4.16751	3.56808	3.80077	3.8196	3.2622	3.57112	3.33759	3.348	3.53367	3.60528	3.74294	3.40506	3.73893	3.5802
2.703__706.58514__PC O-31:0	3.52045	3.47853	3.49243	3.45983	3.34785	3.49132	3.38056	3.46306	3.32308	3.3375	3.38328	3.43367	3.55205	3.44905	3.66262	3.56188	3.52557	3.68564	3.53181	3.49741	3.40808	3.38059	3.43682	3.43986	3.3315	3.34024	3.34409	3.64207	3.45116	3.51707	3.39555
3.162__707.49292__Unknown	2.46359	2.65591	2.77485	2.74478	2.47245	2.59679	2.80895	2.4718	2.80497	2.75696	2.80647	2.5325	2.46358	2.74189	2.39417	2.69688	2.81592	2.16416	2.34836	2.09978	2.59782	2.73272	2.4631	2.73598	2.89407	3.11301	2.82989	2.51176	2.33895	2.77392	2.27746
4.084__708.60883__TG 40:2|TG 10:0_12:0_18:2	0.374631	0.851571	0.520367	1.47373	1.97783	0.271266	2.56366	1.37415	0.503305	0.359904	0.696826	0.290003	1.3352	1.0263	0.424212	0.758888	1.09616	1.74236	0.277641	1.55858	1.65607	0.435566	2.5833	0.617059	0.709828	0.623393	2.29317	1.10618	2.34325	0.488144	0.661073
4.351__710.62537__TG 40:1|TG 12:0_12:0_16:1	1.64028	1.68997	1.64191	2.22378	2.47054	1.82891	3.08739	2.18148	1.49747	1.58631	1.78745	1.716	2.22188	1.49966	2.04918	1.56075	1.87198	2.65565	1.87983	2.36302	2.38532	1.94919	3.30104	1.74353	2.00773	1.72511	2.85186	1.9533	3.31345	1.89146	1.67399
4.316__712.6377__Unsettled: DG O-19:1_24:6	0.9851	1.00421	0.952867	2.08851	2.25707	1.30948	2.96488	1.7516	0.881695	0.701837	1.03097	0.987645	1.86906	1.22191	1.26339	0.72412	1.14485	2.23415	1.00569	1.6881	2.19132	1.39651	2.99087	0.980567	1.06259	0.827967	2.66049	1.18876	3.96117	1.02452	1.08014
4.597__712.63965__TG 40:0|TG 10:0_14:0_16:0	1.69484	1.02912	1.29298	2.80766	2.72892	1.39764	3.73291	2.49559	1.28622	1.3847	1.56544	1.3597	2.41842	1.77998	2.00481	1.23805	2.06272	3.06934	1.61412	2.43236	3.10003	1.82757	3.7242	1.37684	1.66047	1.41886	3.27792	1.95142	4.82189	1.80046	1.82891
2.485__713.55115__SM 35:3;2O|SM 18:1;2O/17:2	1.92504	2.27121	1.44385	1.04335	1.14215	1.26389	0.726976	1.86982	1.91849	2.2741	2.31895	1.03185	1.80509	0.630843	1.8321	-0.270118	0.925125	2.7894	2.14103	1.02259	1.05451	1.09655	2.54307	0.369685	0.667604	1.77917	1.6941	1.53836	1.32121	1.95132	1.27858
4.986__714.51678__w/o MS2:HexCer 13:1;3O/20:2;(2OH)	2.26865	2.1799	2.52449	2.33618	2.06588	2.50122	2.4046	2.50378	2.43845	2.19159	2.65614	2.36084	2.44141	2.45059	2.62879	2.41526	2.41247	2.33472	2.46678	2.16362	2.12065	2.20801	2.38339	2.48992	2.30484	2.83497	2.14335	2.29985	2.61978	2.66993	2.3102
4.621__714.60077__Unknown	2.98035	2.25495	2.78433	2.71139	2.34248	2.43936	3.01168	2.24675	2.08106	2.42825	3.58824	2.60053	3.71526	2.61283	2.3518	2.17553	3.25219	3.10649	2.82274	2.65819	2.31684	2.61971	2.31598	2.40848	1.85669	2.35872	2.81384	2.86791	2.61709	2.26573	1.47621
4.985__714.61322__CE 22:6	4.66739	4.55243	4.96178	4.70221	4.37819	5.14952	4.82765	4.8235	4.8633	4.54472	5.07806	4.72836	4.99772	4.81158	5.07958	4.90572	4.95228	5.12997	4.95907	4.46637	4.54488	4.59261	5.03795	4.88439	4.57574	5.29657	4.34231	4.94426	5.09078	4.94948	4.60064
4.987__714.71851__Unknown	2.22714	2.02788	2.15363	2.40376	2.04529	2.54668	2.39243	2.30968	2.31686	2.26022	2.33611	2.09889	2.48217	2.18555	2.43236	2.20353	2.24941	2.47643	2.25715	2.11793	1.88771	2.36089	2.58666	2.54284	2.28015	2.61723	2.20792	2.39243	2.37003	2.38242	2.39893
4.986__715.55548__w/o MS2:SL 14:1;O/26:2;O	2.17265	2.64311	2.76361	2.75252	2.39208	3.05087	2.85516	2.98604	2.73286	2.81542	2.84568	2.54776	2.89532	2.64405	2.91346	2.61804	2.66632	2.89268	2.76933	2.61595	2.77272	2.71369	3.07979	2.85997	3.13117	3.06527	2.4868	2.89267	2.81238	2.82287	2.55892
2.578__715.57074__Unsettled: SM 18:1;2O/17:1	2.65945	2.78792	2.87405	2.50149	2.55069	2.71006	2.725	2.4336	2.78591	2.66206	2.90594	2.94723	2.89217	2.81959	2.86531	3.08838	2.78038	2.66633	2.86674	2.7842	2.21552	2.50083	2.86701	2.84228	2.82203	2.66215	2.68207	2.77115	3.03424	2.68269	2.77366
2.878__716.50354__Unknown	2.88135	3.06969	2.81292	3.08062	2.96172	2.81715	3.34098	3.15572	2.87584	3.00972	2.72235	2.96781	3.28769	3.04976	3.36764	3.01052	3.11664	2.28611	3.13507	3.42016	3.17793	3.18951	2.94087	3.0288	3.08381	2.57685	3.1748	3.22227	2.81637	2.94459	3.21467
4.99__716.60034__w/o MS2:Cer 8:0;2O/40:10	3.47395	3.29596	3.63353	3.51373	3.28837	3.8665	3.59085	3.60651	3.5748	3.33182	3.74568	3.39092	3.64059	3.46144	3.72155	3.52888	3.63178	3.85629	3.65857	3.31427	3.49802	3.43284	3.79076	3.636	3.39229	3.95719	3.23347	3.71429	3.79488	3.74801	2.21832
4.889__716.62427__CE 22:5	3.56354	3.25366	3.55029	3.40791	3.33805	3.75052	3.11008	3.56947	3.55019	3.32217	3.5638	3.45286	3.47087	3.41185	3.60742	3.46502	3.37213	3.55975	3.48206	3.14601	3.47699	3.5032	3.4544	3.57046	3.25773	3.73254	3.12254	3.39256	3.40947	3.63337	3.2801
5.108__716.62488__CE 22:5	2.50089	2.51082	2.68654	2.54014	2.74011	3.01215	2.57524	2.87797	2.64345	2.71206	2.87186	2.79073	2.97855	2.87398	2.98047	2.67574	2.3827	2.94256	2.67681	2.59461	2.9196	2.5478	2.7622	2.71418	2.69826	3.13961	2.60967	2.72124	2.75976	3.00489	2.60935
5.196__716.62787__Unknown	2.46297	2.5592	2.79278	2.16161	2.16023	2.38722	2.37917	2.55896	2.32608	2.24387	2.58107	2.96825	2.84506	2.94597	2.53269	2.80569	2.79483	1.929	2.49611	2.57482	1.52524	1.57222	2.17038	2.57407	1.93085	2.73349	2.25638	2.89894	2.4811	2.69449	2.74511
4.996__716.67438__w/o MS2:RIKEN P-VS1 ID-8414 from Mouse_Aorta_ApoEKO_N_F1DHA	2.56896	2.49689	2.8183	2.56552	2.29887	2.94204	2.66628	2.61653	2.71595	2.52726	2.96835	2.58346	2.87373	2.62301	2.94158	2.78987	2.83578	2.91117	2.7943	2.43992	2.50312	2.61539	2.85279	2.82572	2.45368	3.13701	2.20934	2.84893	2.91755	2.71529	2.63496
2.882__717.49548__w/o MS2:SM 8:1;2O/28:7	2.22248	2.30796	2.05577	2.54311	2.69651	2.17544	2.79645	2.62926	2.2607	2.43364	2.28507	2.19261	2.70069	2.39104	2.81992	2.31958	2.36653	2.61376	2.41727	2.75553	2.83635	2.65266	1.82647	2.53762	2.49145	2.10871	2.46174	2.47307	2.23199	2.33393	2.53293
2.859__717.58887__SM 35:1;2O|SM 18:1;2O/17:0	3.31101	3.3452	3.45745	3.21317	3.22979	3.31876	3.3915	3.35183	3.38099	3.3986	3.4571	3.42218	3.56429	3.39943	3.40435	3.49534	3.23523	3.55061	3.52828	3.45688	3.28847	3.37651	3.62781	3.36033	3.39721	3.55611	3.30657	3.4097	3.56587	3.49882	3.39399
3.141__718.52313__Unknown	2.54483	2.63625	1.50056	2.35252	2.1604	2.288	2.20672	2.55706	2.00091	2.52349	2.47437	2.34059	2.58484	2.07848	2.63151	2.29605	2.48791	2.5633	2.48445	2.74243	2.01479	1.94827	2.4022	2.36738	2.26532	1.83548	2.80098	2.13187	2.2966	2.24498	2.58938
2.94__718.57208__PC O-32:1	2.98528	3.17071	2.98342	2.70176	2.76714	2.869	2.99154	2.88572	2.94486	2.94817	2.92041	3.03756	2.98875	3.10789	3.14204	3.06508	2.87522	3.20176	3.02327	2.80588	2.78961	3.25869	3.11142	2.87724	2.74312	3.12583	3.20877	3.13483	3.02239	3.00081	2.65579
3.187__718.57892__PC O-32:1	3.67626	3.70328	3.66053	3.35369	3.42565	3.411	3.51401	3.46196	3.52639	3.52556	3.48384	3.48594	3.64676	3.69329	3.69627	3.78969	3.6378	3.74643	3.58115	3.46649	3.42881	3.45798	3.44344	3.4698	3.2779	3.47657	3.36902	3.64824	3.54686	3.41099	3.52293
5.3__718.64203__Unsettled: DG 22:0_20:4	2.33324	2.27531	2.30983	1.74354	2.12138	2.0284	2.00724	2.09495	2.15522	2.03733	2.00779	2.79219	3.00425	2.34634	2.062	2.18798	2.25968	2.16807	2.27133	2.03147	1.95916	1.90487	2.00591	2.27065	1.94564	2.23838	1.95514	2.22577	2.40772	2.35597	2.1467
5.096__718.64648__Unknown	3.56205	3.6469	3.67108	3.40794	3.4449	3.52321	3.31375	3.47806	3.61014	3.44353	3.49673	3.66311	3.57759	3.65795	3.51786	3.57814	3.55154	3.38269	3.60405	3.43539	3.11196	3.46264	3.30465	3.66086	3.44148	3.60072	3.22456	3.43253	3.42356	3.53667	3.47413
2.598__719.57007__SM 34:1;3O	2.92665	3.13199	3.2385	3.05607	2.66552	2.99693	3.2775	2.94094	3.06605	3.08918	3.19373	3.038	3.06951	3.03911	3.18227	3.23959	3.1048	3.00978	3.16507	2.98093	2.911	2.97474	3.10894	3.06976	3.01743	3.14085	3.06627	3.17356	2.98031	3.19806	3.03282
4.993__719.57489__Unknown	2.50701	2.78776	3.02711	2.48168	2.00248	2.94697	2.61466	2.47942	2.97315	2.42937	2.85608	2.87546	3.01263	2.94903	2.88597	2.91691	2.99074	2.86504	2.98604	2.45094	2.00405	2.34291	2.62013	2.79732	2.32419	3.07468	2.28926	2.69831	2.94807	2.71662	2.28358
5.417__719.6225__w/o MS2:NAGly 16:1/26:2	2.07879	1.72271	1.79186	1.21264	1.70464	2.44976	1.77195	2.34808	1.88354	1.99612	1.98991	1.88412	1.91246	1.50289	2.18045	1.39116	1.72762	2.52488	2.17614	1.28495	2.05892	1.84206	2.13669	2.3371	1.52545	2.35325	0.715166	1.57577	2.23108	2.21955	1.85239
2.872__720.54663__Unsettled: PE 17:0_17:0	2.70831	2.69719	2.65603	2.68474	2.45847	2.70049	2.48012	2.80558	2.33191	2.22299	2.45788	2.76949	2.81565	2.42332	2.76155	2.658	2.77922	3.29121	2.72078	2.55447	2.4739	2.56844	2.82735	2.57321	2.66275	2.78701	2.58147	2.33082	2.62063	3.07089	2.30862
3.235__720.58655__PC O-32:0	3.78775	3.89115	3.71921	3.57347	3.56749	3.57964	3.74104	3.65933	3.69344	3.6712	3.60526	3.79488	3.76073	3.75465	3.86871	3.78404	3.71584	3.85587	3.98061	3.64654	3.57512	4.09821	3.90039	3.61072	3.4837	3.81323	3.86718	3.85945	3.73999	3.72651	3.62901
3.232__720.64954__w/o MS2:Cer 13:1;3O/32:2;(2OH)	2.57961	2.69789	2.5317	2.40701	2.2859	2.33102	2.54792	2.45558	2.54546	2.50568	2.28954	2.56832	2.56317	2.54014	2.52548	2.5915	2.54438	2.6998	2.57242	2.39417	2.4363	2.87391	2.75453	2.46192	2.40297	2.56514	2.73095	2.60987	2.4064	2.33326	2.40911
5.292__720.65723__w/o MS2:RIKEN P-VS1 ID-8511 from Mouse_Feces_WT_N_Ctr	2.33788	2.16364	2.34281	2.31743	2.24134	2.16276	1.99731	2.29817	2.26571	2.20308	2.2529	2.46454	2.43409	2.41358	2.1478	2.34833	2.10962	1.84565	2.12257	2.15375	1.66518	2.2034	2.03983	1.92667	2.10152	2.48957	2.20372	2.19751	2.18627	2.64438	2.21889
2.537__721.58484__SM 34:0;3O	2.29702	2.62215	2.50911	2.09317	2.5183	2.38326	2.37218	2.17949	2.33616	2.30765	2.20998	2.11407	2.47354	2.53194	2.51326	2.35006	2.15098	2.3023	2.69411	2.6266	2.16515	2.23332	2.45647	2.51203	2.29412	2.07407	2.20801	2.57052	2.3246	2.47808	2.68423
2.74__722.51581__w/o MS2:PC O-33:6	2.67943	2.41715	1.63997	2.82644	2.33943	2.85365	1.52739	3.23326	2.18349	2.42296	2.61346	1.99371	2.43283	1.87018	3.08974	2.11837	2.23308	3.10142	2.32264	2.56873	2.70486	2.23426	3.14093	2.0895	1.80516	2.68621	1.76096	2.02089	2.52847	3.19135	1.43228
3.238__722.61218__w/o MS2:DG O-16:2_28:7	2.58652	2.61149	2.48504	2.38347	2.4198	2.36784	2.53715	2.42769	2.49307	2.45469	2.46683	2.55053	2.56836	2.5071	2.71856	2.66944	2.56458	2.69229	2.68441	2.32893	2.32388	2.81951	2.62806	2.36582	2.31821	2.55281	2.6003	2.73463	2.62672	2.55997	2.45655
2.414__723.53735__Unsettled: SM 18:1;2O/18:4	2.69428	2.57187	2.61484	2.5866	2.66925	2.63295	2.59882	2.66512	2.50443	2.58687	2.74333	2.58377	2.64559	2.54615	2.77025	2.75541	2.56957	2.76086	2.64245	2.74831	2.52843	2.47895	2.52658	2.59518	2.39916	2.51056	2.25545	2.76623	2.67688	2.58343	2.51879
2.961__724.52301__PE O-36:5|PE O-16:1_20:4	3.90119	3.725	3.46743	3.69252	3.30793	3.53455	3.22294	3.78493	3.3362	3.62484	3.42988	3.69747	3.71042	3.45537	3.67432	3.9026	3.57345	3.63555	3.68517	4.04903	3.02246	3.32827	3.82607	3.46281	3.23907	3.37141	3.33911	3.61181	3.68343	3.66584	3.63615
2.958__725.49768__w/o MS2:RIKEN P-VS1 ID-8644 from Mouse_Brain_WT_N_F1AA	2.01171	2.99319	2.76211	2.92586	2.72962	2.71977	2.52255	3.13207	2.67854	2.96069	2.81282	2.98291	3.07263	2.758	2.93192	3.13994	2.75624	2.88871	2.97271	3.34438	2.19606	2.50057	3.06515	2.74102	2.3868	2.68197	2.65105	2.83512	2.98631	2.90769	2.91323
2.966__726.52509__w/o MS2:BMP 4:0_27:0	2.89512	2.70147	2.15037	2.60588	2.28919	2.45007	1.87394	2.73789	2.10534	3.03936	2.18795	2.63539	2.58675	2.33484	2.45337	2.62124	2.3352	2.42558	3.2154	3.00373	1.54149	2.1845	2.75157	2.29346	2.16252	2.00703	2.67774	2.48956	2.32821	2.19001	2.25695
3.028__726.53705__PE O-36:4|PE O-18:2_18:2	3.273	3.23059	2.90583	2.71335	2.61161	2.76025	2.54342	3.1276	2.97929	3.07525	2.91816	3.00365	2.93301	2.79665	2.89396	3.06163	2.83209	3.15439	3.27912	3.30722	2.45104	2.5099	3.10638	2.7111	2.39605	2.70568	2.73923	2.89895	2.88652	2.78498	3.03897
4.725__726.65564__w/o MS2:TG 8:0_8:0_25:0	0.854291	0.742412	0.883963	1.60144	1.70028	0.836914	2.66447	1.43936	0.709629	0.961681	0.985973	0.827156	1.52907	1.01484	1.20308	0.613958	1.11456	2.24801	0.622503	1.42538	1.53766	0.75704	2.67109	0.255748	0.270663	0.796161	2.3546	1.01232	2.6511	1.31498	0.691461
2.478__727.57581__Unsettled: SM 18:1;2O/18:2	2.87726	2.83287	2.74147	2.50787	2.65124	2.64988	2.65694	2.62233	2.57632	2.72957	2.6722	2.76717	2.76728	2.6748	2.7629	2.84082	2.67849	2.82051	2.77615	2.72708	2.49313	2.47259	2.76177	2.712	2.59565	2.53016	2.37909	2.66284	2.90699	2.6196	2.72415
2.313__728.5141__PC 32:3|PC 16:1_16:2	2.09649	1.78991	1.58331	1.98143	2.28074	1.7338	1.63198	2.3305	1.42922	1.82326	1.44035	1.89698	1.88341	1.82606	2.42129	1.65644	1.4857	2.43079	1.22034	2.16521	2.2352	1.50398	1.64298	1.79209	1.79974	1.42893	1.60815	1.96221	1.94213	1.91058	2.0987
3.351__728.55487__PE O-36:3|PE O-18:1_18:2	3.40408	3.5527	2.94218	3.20164	3.28678	2.9764	2.95576	3.32486	3.15426	3.28034	2.95593	3.33476	3.3845	3.02252	3.30375	3.07352	2.96954	3.71902	3.32018	3.70111	2.83485	2.88529	3.30703	3.09729	2.72079	2.5293	2.8929	2.93142	3.33249	3.1617	3.22437
3.351__728.60242__w/o MS2:RIKEN P-VS1 ID-8737 from Mouse_AdrenalGlands_WT_N_Ctr	2.60555	2.81127	1.98345	2.44688	2.40693	2.09292	2.16314	2.51291	2.29815	2.46288	2.06243	2.73203	2.69668	2.34764	2.72753	2.16829	2.381	3.05285	2.63096	2.87008	1.84231	2.09919	2.44911	2.29237	1.93398	1.68871	2.15397	2.20297	2.66723	2.46924	2.48127
2.729__729.61841__Unknown	3.94105	4.01695	4.22246	3.91843	3.85091	3.89463	4.01416	3.82238	3.88343	3.95267	4.2767	3.9502	4.13432	4.10065	4.08255	4.2944	4.1684	4.11043	4.058	4.09971	3.86959	3.88869	4.0949	4.05353	3.88492	4.05267	3.84847	4.31316	4.14522	3.45536	3.97551
2.506__730.56543__PC O-33:2	4.37075	4.00421	3.82878	3.8655	4.19124	3.73664	3.60101	4.35708	3.44488	4.03293	3.7508	3.92896	4.04718	3.8062	4.38428	3.91796	3.75057	4.12895	3.83908	4.27094	4.0695	3.5622	3.71037	3.59241	3.42998	3.42232	3.57179	3.92176	3.77269	3.50941	4.07188
3.616__730.57837__PE P-36:1|PE P-18:0_18:1	2.70483	2.57463	2.28775	2.47273	2.25878	2.1942	2.16975	2.52059	2.34115	2.42577	2.26918	2.47958	2.52048	2.24512	2.54152	2.39129	2.25413	2.92042	2.48443	2.68301	2.01015	2.14935	2.68287	2.2097	2.07656	2.01467	2.30727	2.24681	2.45127	2.53852	2.46472
2.509__731.50897__Unknown	3.65191	3.29206	3.15234	3.28675	3.41382	3.0635	3.04711	2.84963	2.85674	3.37562	3.12131	3.18746	3.41332	3.16872	3.68083	3.18025	3.02641	3.46033	3.08189	2.87794	3.39388	2.93681	3.09438	2.95888	3.02204	2.78512	3.00454	3.19146	3.15358	3.11489	3.40749
3.019__731.60187__SM 36:1;2O|SM 18:1;2O/18:0	4.88793	4.85745	5.04127	4.70768	4.61854	4.63737	4.87044	4.68535	4.83781	4.82205	4.92084	4.82186	5.01978	4.96686	4.94841	5.07435	4.87491	4.79954	5.03126	4.89991	4.65217	4.70071	4.94018	4.85023	4.7734	4.90865	4.65993	5.17983	4.94935	4.67204	4.83357
2.508__732.5542__Unsettled: PC 16:0_16:1	3.20237	2.91434	2.77341	2.86786	3.02918	2.646	2.57581	3.22698	2.50489	2.92496	2.70348	2.79854	2.96719	2.7274	3.20969	2.77672	2.69021	2.99535	2.76037	3.1251	2.93975	2.58246	2.67315	2.54717	2.59481	2.47368	2.57223	2.82191	2.69439	2.71814	2.93699
3.02__732.55884__Unsettled: PC 14:0_18:1	3.21153	3.01886	3.32197	3.07241	2.92508	3.12345	2.79441	3.06709	3.08643	3.11917	3.2474	3.05623	3.31108	2.7258	2.71555	3.19394	3.08213	3.16081	3.20488	3.19662	3.06309	3.06108	3.25398	2.93179	3.06398	3.14915	2.95649	3.41772	3.20676	3.0302	3.20236
3.295__732.58502__PC O-33:1	2.16635	2.26361	2.08478	1.8505	1.67195	1.92989	1.96259	1.99883	2.23699	2.0779	1.85966	2.25528	2.3632	2.15053	2.09279	2.14591	2.12126	2.60024	2.16482	2.17127	1.81663	2.04675	2.32683	1.98782	1.95069	2.05182	2.14464	1.92582	2.23334	2.19305	2.07737
3.025__732.60773__Unknown	4.39921	4.36093	4.54405	4.21672	4.13161	4.16801	4.371	4.2201	4.32847	4.33938	4.43886	4.32942	4.53463	4.4737	4.43273	4.5659	4.36371	4.32216	4.54086	4.40644	4.16562	4.20356	4.45395	4.34365	4.2708	4.41706	4.19488	4.67614	4.44081	4.1784	4.32444
5.243__733.53479__w/o MS2:RIKEN P-VS1 ID-8885 from Mouse_Adipose_WT_N_F1	2.17896	2.1575	2.22775	2.25027	2.17202	2.40353	2.03245	2.22934	2.19059	2.27476	2.14182	2.32376	2.48225	2.24361	2.17767	2.34981	2.15938	2.13721	2.17336	1.98717	2.26472	2.26019	2.39211	2.38961	2.39055	2.0678	2.09818	2.46675	2.27776	2.16614	2.19256
3.145__733.61932__Unsettled: SM 18:0;2O/18:0	2.68055	2.55651	2.81504	2.90626	2.55444	2.64764	2.77182	2.43755	2.95998	3.04293	2.746	2.52573	2.95756	2.85965	2.90398	2.92605	2.97871	2.65867	2.64898	3.02538	2.77609	2.24745	2.811	2.75221	3.03019	3.42266	2.68822	3.35116	3.10748	2.44036	3.22969
3.021__733.65668__Unknown	2.82163	2.71009	2.9455	2.72763	2.56093	2.64862	2.81849	2.51618	2.83209	2.7389	2.81097	2.71957	2.97842	2.89887	2.88193	3.04509	2.93925	2.86474	2.98505	2.84095	2.6142	2.66025	2.83173	2.80373	2.8538	2.85982	2.63714	3.04368	2.91684	2.69364	2.77327
3.025__734.46344__w/o MS2:RIKEN P-VS1 ID-8903 from Mouse_Feces_WT_ABX_Ctr	2.28475	2.2963	2.39531	2.16258	2.31522	2.3921	2.26371	1.98048	2.23195	2.15889	2.04981	2.14624	2.26259	2.04166	2.05813	2.13315	2.12398	2.1797	2.34556	2.22952	2.29657	2.19423	2.16135	2.14529	2.16168	1.92356	2.18948	2.05206	1.96955	2.25972	2.00691
2.747__734.53357__Unknown	3.18094	3.06432	2.88442	3.08799	2.97096	2.94165	2.86607	3.04523	2.95087	2.55484	2.86714	2.55055	2.88572	2.98738	3.53547	3.04025	2.66226	3.3458	2.95327	3.22884	3.12865	2.48219	2.13209	2.48698	2.92297	2.88951	3.33567	3.39045	2.52687	2.92327	2.75061
3.026__734.56927__PC 32:0|PC 16:0_16:0	4.74482	4.72906	4.64252	4.6411	4.59453	4.65733	4.65368	4.70745	4.49265	4.60699	4.56296	4.68325	4.72617	4.68839	4.89638	4.74172	4.74312	4.99602	4.72885	4.70308	4.61535	4.62171	4.65563	4.59688	4.60323	4.69366	4.57829	4.74975	4.60924	4.82467	4.67361
4.143__734.63086__Unsettled: TG 12:0_12:0_18:3	1.05662	0.252858	1.87077	1.4537	1.63404	0.234113	2.39907	0.905442	0.402759	0.537098	1.23349	0.739105	1.36929	0.944138	1.35688	0.724167	1.23683	1.79781	0.954349	1.72269	1.84457	0.583306	2.44092	0.238984	0.728158	0.505964	2.27996	1.34505	2.90771	0.86824	1.23418
3.021__735.49371__Unknown	2.3185	2.14973	2.05001	2.14193	2.1383	2.08492	2.11228	2.47153	2.11001	2.17893	2.24379	2.38832	2.13328	2.28026	2.40858	2.31142	2.29498	2.74108	2.19431	2.26844	2.3899	2.37499	2.11054	2.29891	2.13452	2.20329	2.22554	2.40692	2.23152	2.52705	2.36095
3.028__735.54535__SM 37:6;2O|SM 19:1;2O/18:5	4.12251	4.10786	4.04621	3.98801	3.9643	3.88429	4.06436	4.06746	3.87003	3.04518	3.91225	3.95794	4.06986	4.02323	4.18345	4.0636	4.01595	4.29347	4.10641	4.1143	3.99558	3.98232	4.00041	3.92344	3.95966	3.58175	3.93344	4.1476	4.00018	4.15221	4.05599
3.027__735.60199__Unsettled: SM 35:0;3O	4.05397	3.95528	3.89703	3.96102	3.87524	3.87965	3.9672	3.93713	3.73235	3.85269	3.79482	3.95708	3.97533	3.90241	4.17845	4.02487	4.01023	4.2552	3.99457	3.96948	3.8304	3.86127	3.92194	3.88922	3.8883	3.99728	3.85981	4.01386	3.87281	3.61467	3.84069
4.368__736.64069__TG 42:2|TG 8:0_16:0_18:2	1.34424	0.906369	0.302026	2.47384	2.46325	1.28144	3.26535	2.25131	0.902121	1.0443	1.44524	0.747449	2.23113	1.74065	2.05694	0.82679	1.94131	2.71202	1.14279	2.4731	2.88994	1.62557	3.29909	0.547203	1.48786	0.605844	2.93953	2.28735	3.62	1.27599	1.77518
2.611__738.50757__PE 36:5|PE 14:0_22:5	2.84956	1.89555	1.77662	2.85534	2.20352	2.55108	2.694	2.93693	2.01117	1.85603	2.31009	2.18184	2.19265	1.65737	2.98065	2.25655	2.0475	3.06325	2.00543	1.84981	2.80957	2.7221	2.58808	2.28091	2.24509	2.87247	2.71419	1.76182	2.17071	3.19962	0.912367
2.439__738.53937__PC O-34:5	2.08416	2.03409	1.07854	1.21395	1.63147	2.02042	1.15721	2.72263	1.82868	2.21159	1.86756	0.865787	1.37658	0.750137	1.46528	1.43758	1.02807	2.94141	1.83067	0.00684063	1.58658	1.57409	2.51587	0.868333	1.20148	2.57936	0.62213	0.571591	2.04221	2.83913	1.25908
4.608__738.65741__TG 42:1|TG 10:0_14:0_18:1	1.93341	1.49355	1.83365	2.93447	2.8137	1.76552	3.71406	2.75672	1.46043	1.69201	2.02159	1.5359	2.68765	2.04234	2.44088	1.83347	2.57529	3.44372	1.85264	2.71378	3.27159	1.90322	3.98246	1.51805	1.97852	1.66009	3.4131	2.44499	4.5127	1.9837	2.12526
4.604__738.69623__Unknown	1.25861	0.877897	1.15466	2.5193	2.28294	0.895192	3.19557	2.27258	0.668334	1.14157	1.46572	1.16142	2.14169	1.52774	1.9818	1.25479	2.09962	2.9574	1.11485	2.26975	2.7156	1.30998	3.40656	0.947631	1.3572	1.10431	2.9031	1.90663	3.55354	1.34621	1.6858
2.624__740.55627__Unsettled: PC O-34:4	2.91329	2.61902	2.39675	2.3167	2.22411	2.79788	2.16479	3.0938	2.75959	2.98415	2.78342	2.62196	2.80514	2.08782	2.54615	1.77264	2.34055	3.57721	2.89204	2.42244	2.07427	2.36018	3.26838	1.75033	2.05442	3.34122	2.10081	2.3496	2.8354	3.1365	2.47535
4.859__740.67102__TG 42:0|TG 12:0_14:0_16:0	2.22724	1.81865	2.02791	3.36375	3.17308	2.08431	4.34932	3.04194	1.77405	1.97442	2.21214	1.96362	2.96517	2.37058	2.6997	2.04039	2.79221	3.86101	2.26207	3.06587	3.7534	2.21679	4.32748	1.79427	2.3635	2.07745	3.8369	2.54876	5.01654	2.31124	2.48461
4.596__740.69531__Unknown	1.26756	1.00987	1.06384	2.40495	2.37684	1.09726	3.22622	2.10387	0.750257	0.673887	1.12596	0.98122	2.1034	1.4725	1.80184	0.95869	1.86671	2.78338	1.24596	2.08438	2.72289	1.37164	3.24875	1.10584	1.19473	1.12375	2.89801	1.5231	3.90695	1.20393	1.47927
4.612__741.61316__w/o MS2:NAGly 18:2/26:4	2.3859	1.65274	2.21773	2.03222	1.83117	1.83338	2.42028	1.6398	1.5432	1.86288	2.99119	1.95298	3.08732	1.96933	1.75566	1.55002	2.7747	2.60764	2.32995	2.09915	1.80714	2.02317	1.9352	1.77563	1.21526	1.69616	2.32872	2.32892	2.42588	1.71632	0.935465
4.853__741.65088__w/o MS2:RIKEN P-VS1 ID-9124 from Mouse_Aorta_ApoEKO_N_F1DHA	1.75874	1.14144	1.53693	2.78477	2.69648	1.56751	3.71891	2.56166	1.10294	1.42229	1.69642	1.29038	2.43743	1.91524	2.0765	1.23413	2.23432	3.28475	1.60403	2.57777	2.84422	1.72734	3.7544	1.16302	1.88775	1.3922	3.16807	2.06153	4.37138	1.64684	1.71949
4.859__741.69604__Unknown	1.85824	1.2467	1.56618	2.92933	2.78379	1.59587	3.83244	2.56741	1.18344	1.59811	1.72779	1.28661	2.53051	1.9597	2.23984	1.58051	2.38412	3.39766	1.78376	2.62997	3.26017	1.74108	3.79029	1.34233	1.91799	1.5073	3.35628	2.14969	4.4793	1.66102	1.92539
2.937__742.4989__Unknown	2.68731	2.97497	2.67742	2.64221	2.81151	2.53586	2.51903	2.62539	2.40699	2.63837	2.3089	2.3558	2.5973	2.63146	2.56662	2.49527	2.69153	2.85319	2.61807	2.83501	2.45813	2.36954	2.75589	2.55695	2.39494	2.30624	2.6412	2.7288	2.79149	2.74728	2.63446
2.942__742.57263__PC O-34:3	4.52945	4.94062	4.6259	4.2527	4.5214	4.41946	4.32461	4.54	4.65764	4.54149	4.44794	4.59746	4.7221	4.65727	4.73438	4.62789	4.58515	4.47168	4.68839	4.7884	4.23296	4.46702	4.53837	4.42921	3.989	4.54441	4.43725	4.48541	4.78611	4.41146	4.43034
4.617__742.62775__Unknown	2.73386	1.99782	2.53986	2.47481	2.149	2.10677	2.67682	1.99743	1.71192	2.2753	3.31839	2.34991	3.41562	2.39553	2.102	1.94388	3.04921	2.84816	2.61843	2.43268	1.99434	2.43064	1.9994	2.28346	1.56093	2.10586	2.61255	2.6126	2.2513	1.91567	1.16919
4.989__742.63989__Unknown	3.23484	3.33028	3.66631	3.18773	2.89527	3.59884	3.29784	3.23014	3.57575	3.08653	3.48449	3.46304	3.60421	3.57633	3.51199	3.55553	3.54106	3.48762	3.54894	3.11375	2.93749	3.08117	3.35023	3.41374	3.12635	3.69338	2.9907	3.3255	3.57523	3.36755	3.0465
2.93__743.50269__Unsettled: SM 16:3;2O/22:6	2.38685	2.57894	2.33291	2.12675	2.23611	2.16355	2.32499	2.08933	2.26031	2.42641	2.14945	2.34515	2.50962	2.30576	2.42913	2.33713	2.30302	2.43412	2.37853	2.63022	2.30313	2.13763	2.4017	2.24105	1.984	2.37526	2.24198	2.37686	2.42364	2.44304	2.35147
2.938__743.55035__Unknown	3.91633	4.25976	3.945	3.58413	3.86684	3.79236	3.69657	3.91775	4.01924	3.9144	3.85562	3.92339	3.76706	3.97076	4.10365	3.95534	3.88115	3.86108	3.97255	4.13235	3.66445	3.76342	3.91376	3.78004	3.4224	3.83635	3.79667	3.86213	4.10982	3.78872	3.78599
3.204__744.51544__Unknown	2.97848	2.22154	2.79651	2.40725	3.22547	2.77289	2.9832	2.9816	2.78567	2.96394	2.76541	2.98771	3.20805	2.85162	3.17392	2.94033	2.99014	3.02097	3.06085	3.39971	3.21563	3.00159	3.11589	2.89725	2.91999	2.48178	2.97137	3.22494	2.90082	3.01617	3.12397
2.65__744.55292__Unsettled: PC O-34:2	3.79935	3.88133	3.64952	3.41389	3.77508	3.54726	3.21035	3.82769	3.46792	3.71642	3.4521	3.80763	3.87064	3.58825	3.76168	3.65745	3.50579	3.77387	3.69947	3.86155	3.44794	3.5637	3.72812	3.5851	3.58016	3.26645	3.44259	3.37421	3.65129	3.66538	3.60994
3.199__744.55298__PE 36:2|PE 18:1_18:1	3.66624	4.04159	3.46075	3.78227	4.03182	3.49039	4.1143	3.69712	3.74259	3.53292	3.30146	3.42543	3.87621	3.64273	3.8296	3.47934	3.75653	3.77667	3.78305	4.15798	4.02428	3.79107	3.67599	3.66941	3.71777	3.28973	3.75547	3.95258	3.63541	3.5928	3.8338
2.997__744.58667__PC O-34:2	4.36709	4.79263	4.02798	3.99467	4.06695	4.10287	3.88471	4.25966	4.19716	4.24721	4.12565	4.29504	4.20829	4.24502	4.13404	4.13821	4.01792	4.35623	4.51429	4.51638	3.8279	4.14842	4.52676	4.024	3.6892	3.87908	4.12872	3.89834	4.24012	4.07762	3.94308
3.203__744.60126__Unknown	3.92059	4.09452	3.98023	3.345	3.8135	3.72449	3.75117	3.79093	4.0989	3.81521	3.90662	3.93697	4.03205	4.01725	4.12813	4.09376	4.0371	4.03303	3.867	3.90634	3.65977	3.76905	3.77413	3.75344	3.60443	3.87119	3.75235	3.77532	3.89691	3.56381	3.73898
3.203__744.6463__Unknown	2.42251	2.5266	2.80948	2.65857	2.34756	2.54665	2.8432	2.68539	2.94033	2.64506	2.81698	2.88521	2.56842	2.67599	2.97831	2.47714	2.26916	2.63796	2.46752	2.82848	2.62551	2.64884	2.62759	2.65614	3.01222	2.76017	2.58695	2.89858	2.3636	2.78502	2.57741
3.004__745.54449__Unknown	2.87478	3.11253	2.66201	2.43708	2.77661	2.84557	2.41048	2.97364	2.83083	2.82872	2.74517	2.81171	2.82924	2.68166	2.60952	2.66272	2.5343	2.52659	2.95426	3.05939	2.44021	2.80187	3.15855	2.55236	2.35763	2.52465	2.57976	2.53726	2.75597	2.67729	2.49653
2.649__745.59174__Unsettled: SM 36:2;3O	2.86602	3.01569	2.77895	2.60096	2.93454	2.60934	2.60399	2.9381	2.54172	2.84008	2.49453	2.96142	2.99154	2.72194	2.9538	2.84887	2.70366	3.09735	2.8519	2.95992	2.60993	2.65942	2.87118	2.67981	2.61554	2.51615	2.61157	2.57773	2.89258	2.93616	2.81148
3.198__745.61438__SM 37:1;2O|SM 18:1;2O/19:0	3.69728	3.78889	3.67348	3.43121	3.49009	3.5101	3.65101	3.5084	3.71731	3.49593	3.61045	3.60455	3.72103	3.65863	3.73619	3.74966	3.62419	3.63867	3.60827	3.61414	3.42802	3.4969	3.59693	3.49829	3.42817	3.63585	3.46386	3.64771	3.58304	3.56097	3.48475
2.903__746.53973__Unknown	3.38831	3.38396	3.45264	3.29537	3.28602	3.08735	3.23482	3.61068	3.24213	3.19829	3.32707	3.29194	3.3959	3.22162	3.50714	3.33126	3.31353	3.48423	3.37192	3.38087	3.18224	3.1325	2.82463	3.27341	3.31932	3.30726	3.4419	3.35731	3.26223	3.50154	3.14546
3.46__746.56921__PE 36:1	2.70506	2.65548	2.2411	2.8175	2.85751	2.63956	2.80612	2.69322	2.45616	2.58307	2.28992	2.61174	2.86606	2.38384	2.77618	2.72528	2.84223	3.08015	2.7978	2.98536	2.82815	2.77323	2.85945	2.53172	2.67729	2.14101	3.0061	2.70477	2.7397	2.90705	3.0031
3.254__746.60205__PC O-34:1	4.41958	4.49191	4.28628	4.0154	3.99919	4.04239	4.27956	4.06647	4.33849	4.16041	4.13317	4.30332	4.18819	4.28927	4.41132	4.35901	4.2866	4.38399	4.43249	4.17743	3.97421	4.49825	4.2717	4.15947	3.98915	4.19047	4.21702	4.33093	4.2456	4.23519	4.03948
2.902__747.54224__Unknown	2.96332	2.42062	3.04928	2.9045	2.78963	3.03279	2.85564	3.10263	2.80532	2.91369	2.88973	2.91144	3.00405	2.76681	3.19878	3.03355	2.97615	3.16218	3.00322	3.0209	2.7172	2.71092	3.04489	2.74652	3.01743	2.93534	3.24023	2.93739	2.94333	3.04731	2.53952
2.906__747.59479__Unknown	3.16049	3.16506	3.23547	3.1176	3.02192	3.16973	2.99124	3.21985	3.01302	2.97143	3.12178	3.01364	3.18615	3.00177	3.31719	3.32137	2.62365	3.46946	3.16447	3.14143	2.9445	2.9708	3.1606	2.93829	3.14126	3.17679	3.3698	3.17963	3.13593	3.28945	2.95632
3.249__747.65253__Unknown	3.21518	3.1647	3.19369	2.91089	2.86455	2.84051	3.07331	2.88307	3.10357	3.18213	2.9322	3.07455	3.01711	3.14812	3.18628	3.1961	3.09013	3.13092	3.22663	3.01374	2.76216	3.18052	3.0398	2.92576	2.83906	2.9979	3.03994	3.11423	3.0461	3.01469	2.87133
2.864__748.52728__PE O-38:7|PE O-16:1_22:6	3.6469	3.46069	3.30306	3.53893	3.32491	3.57509	3.28999	3.79998	3.46874	3.42422	3.57083	3.36276	3.42737	3.22527	3.65276	3.44312	3.4027	3.69493	3.49547	3.58191	3.20103	3.39875	3.80645	3.26857	3.03823	3.5273	3.1288	3.42929	3.63573	3.48014	3.43827
3.197__748.57574__Unsettled: PC 16:0_17:0	2.74611	2.41393	2.63055	2.34907	2.50158	2.74773	2.56285	2.57172	2.70103	2.61782	2.54822	2.753	2.76548	2.69281	2.85225	2.667	2.67353	3.32625	2.78008	2.74457	2.54889	2.85294	2.9284	2.60097	2.68049	2.78143	2.7167	2.4371	2.69782	3.05137	2.60496
3.246__748.58698__PC 33:0|PC 16:0_17:0	3.02413	3.07943	2.91969	2.73455	2.68293	2.74677	2.91989	2.77955	2.97912	2.87347	2.90178	3.03087	2.97074	2.98755	3.14503	2.95315	2.91467	3.08866	3.05136	2.96872	2.72472	3.12092	3.00996	2.84953	2.75828	2.98203	2.98107	3.0681	2.93463	2.97144	2.72911
3.56__748.62189__PC O-34:0	2.71649	2.77651	2.64033	2.62682	2.47291	2.41355	2.53219	2.54922	2.64624	2.61356	2.57003	2.83854	2.69253	2.68764	2.81386	2.76585	2.67439	2.78162	2.93418	2.73891	2.29191	2.89604	2.93774	2.55422	2.44145	2.6915	2.73695	2.87114	2.75981	2.79173	2.68862
2.867__749.54694__w/o MS2:RIKEN P-VS1 ID-9331 from Mouse_Feces_WT_N_Ctr	3.13185	3.08361	2.7897	3.14755	2.85102	3.24617	2.80107	3.4238	2.75739	3.09775	3.11779	2.97926	3.14973	2.88511	3.30964	3.06376	2.97833	3.33442	3.11998	3.0579	2.76329	3.05529	3.41967	2.7678	2.44754	3.07623	2.8193	2.94875	3.27251	3.12135	3.03049
3.061__750.53479__Unsettled: PC O-35:6	3.21837	2.77778	2.27716	2.84342	2.80653	3.19787	2.55164	3.60649	3.04492	3.14733	2.83691	2.91696	2.19639	2.59652	3.23677	2.35122	2.56591	4.02549	2.98633	3.01601	2.91671	2.94382	3.57642	2.66661	2.07299	3.10146	2.23323	2.27938	3.30919	3.63958	2.38289
2.98__750.53784__PE O-38:6|PE O-18:2_20:4	3.85131	3.71323	3.38088	3.42671	3.14849	3.51084	3.17908	3.74852	3.31388	3.4966	3.45522	3.62937	3.49905	3.36969	3.67424	3.75484	3.44171	3.69431	3.61252	3.88376	3.00857	3.21577	3.63208	3.41698	2.93505	3.40253	3.26753	3.32964	3.55213	3.55143	3.43314
3.016__750.59912__Unknown	3.05706	2.80733	2.65708	2.70817	2.70873	3.09704	2.68317	2.98856	2.89575	2.9051	3.01464	2.72202	2.8797	2.46982	3.09346	2.6724	2.62173	3.46777	2.71217	2.74216	2.80984	2.80279	2.9965	2.59351	2.36777	3.18149	2.22432	2.44976	3.02939	2.89314	2.58003
3.013__751.60162__w/o MS2:SL 18:0;O/26:5	2.6661	2.48129	2.08432	2.35413	2.17324	2.61768	2.38294	2.5186	2.54978	2.3044	2.65992	2.31757	2.61678	1.97301	2.63368	2.25437	2.29542	2.97936	2.28756	2.36633	2.18307	2.36913	2.64659	2.14737	1.46209	2.82498	2.00458	1.80146	2.67311	2.53728	2.13536
2.508__752.51575__PC 34:5|PC 14:1_20:4	2.36148	2.0988	1.93971	1.97607	2.15033	1.97546	1.74498	2.48351	1.59277	2.18813	1.84388	1.95874	2.16946	1.9063	2.37467	2.01045	1.92135	2.28966	2.00161	2.31611	2.18114	1.67468	1.87488	1.70871	1.80997	1.53018	1.68706	2.03977	1.97001	2.10534	2.11206
2.273__752.51782__PC 34:5|PC 14:1_20:4	2.91175	1.93514	1.59622	2.62692	2.28912	2.52693	1.75518	3.32462	1.81783	2.24839	2.18819	2.09274	2.1463	1.67617	2.70523	2.0798	1.89943	3.13143	1.69721	2.07761	2.80787	2.15433	2.45387	1.81564	1.73705	2.37291	2.14039	2.01606	2.26539	2.99612	2.04341
3.286__752.5553__PE O-38:5|PE O-18:1_20:4	4.34572	4.21099	3.81889	3.8666	3.69471	3.80593	3.54936	4.16535	3.77121	4.21213	3.78019	4.32047	4.22384	3.74492	3.94911	4.28783	3.98368	4.73955	4.24238	4.41781	3.26632	3.57799	4.23616	3.89232	3.51012	3.75153	3.74535	3.87579	4.33323	4.218	4.11086
3.011__752.56323__w/o MS2:RIKEN P-VS1 ID-9414 from Cell_HeLa_WT_N_Ctr	2.97156	2.87759	2.60734	2.37896	2.45003	2.74365	2.25271	3.03954	2.69138	2.77341	2.64463	2.84214	2.60573	2.74996	2.67478	2.8871	2.79657	3.06578	2.88792	3.08119	1.97804	2.14965	2.88016	2.60311	2.23051	2.64316	2.67581	2.57941	2.79668	2.79756	2.99467
2.893__752.60364__Unknown	3.26636	3.33079	3.37153	3.34851	3.3683	3.36546	3.34178	3.24232	3.2573	3.32369	3.41548	3.42722	3.38905	3.29099	3.40222	3.34626	3.25446	3.31509	3.34205	3.2009	3.39214	3.38769	3.39028	3.42978	3.35905	3.41175	3.33939	3.3615	3.39028	3.40232	3.32298
3.014__753.58374__SM 38:4;2O|SM 18:1;2O/20:3	2.98613	2.99246	3.06425	2.88422	2.72736	2.87689	2.92446	2.94509	2.90663	2.96056	2.97576	2.99586	3.05685	3.01662	3.04357	3.15768	3.05119	2.98591	3.05756	3.06749	2.70817	2.83444	2.98558	2.96871	2.84933	2.93338	2.91803	3.17698	3.05878	2.91344	3.0636
2.89__753.58746__SM 38:4;2O|SM 18:1;2O/20:3	4.58611	4.75495	4.66614	4.64231	4.57943	4.77525	4.72478	4.61883	4.69693	4.74333	4.78009	4.74679	4.73453	4.64811	4.78218	4.65189	4.60613	4.70577	4.66911	4.57102	4.89148	4.78938	4.79927	4.85049	4.74174	4.81588	4.73931	4.78141	4.83742	4.77829	4.72582
2.46__754.49493__w/o MS2:PC 17:2_17:2	2.3575	2.42735	2.54286	2.59343	2.45483	2.39863	2.15203	2.99132	2.19236	2.714	2.41823	2.69789	2.63937	2.43369	2.63733	2.59552	2.47977	2.74925	2.40208	2.78171	2.50933	2.18005	2.49093	2.34256	2.30961	2.23602	2.52124	2.61117	2.48712	2.5993	2.64601
2.735__754.53601__w/o MS2:PC 32:1	2.10297	2.27896	2.07358	2.02131	2.28155	2.07418	2.08931	2.17757	2.26737	2.33976	1.86521	2.15548	2.02375	2.27131	2.24302	2.09506	2.00044	2.36174	1.84756	1.75308	2.11885	1.74899	2.13045	1.40183	1.98183	2.01307	2.45206	1.99157	2.26275	2.19599	1.9819
2.355__754.53809__PC 34:4|PC 17:2_17:2	2.62621	2.4547	2.09432	2.38841	2.88294	2.25677	2.17348	2.58992	2.02678	2.38094	2.2764	2.30258	2.26805	2.32079	2.72797	2.35797	2.13573	2.64674	1.9743	2.57734	2.37387	2.33839	2.11448	2.38127	2.35425	2.04424	2.3917	2.34236	2.48765	2.41752	2.27708
2.458__754.53925__PC 34:4|PC 17:2_17:2	4.09281	3.23962	3.27231	3.46544	3.27787	3.2033	2.90664	3.84295	2.98932	3.49817	3.19616	3.53564	3.4425	3.25881	3.49291	3.52309	3.41384	3.65016	3.23534	3.61108	3.20779	2.99319	3.22421	3.02905	3.08537	3.09425	3.25403	3.39401	3.25424	3.42505	3.58611
3.29__754.54156__PE 37:4|PE 17:0_20:4	2.91847	2.90218	2.55714	2.59831	2.42275	2.57369	2.36259	2.8638	2.55156	2.85279	2.56393	3.00421	2.88591	2.52249	2.64781	2.93945	2.68196	3.29686	2.91043	3.02032	2.17522	2.39002	2.94696	2.62795	2.33447	2.56015	2.56399	2.67985	2.975	2.86555	2.81839
3.433__754.57025__PE O-38:4	2.39915	2.43471	1.96905	2.22212	2.0494	1.8647	1.68103	2.36493	2.10827	2.27661	1.87102	2.27695	2.24321	1.9908	2.17776	2.02193	1.6978	2.59578	2.25738	2.74467	1.18962	1.57324	2.25485	1.86062	1.85628	1.61829	2.19014	1.96273	2.07843	2.28815	2.02916
2.893__754.58691__Unknown	4.01718	4.10637	4.1017	4.06087	4.0442	4.19718	4.09757	4.08017	4.05282	4.15713	4.18816	4.16557	4.08077	4.0665	4.20706	4.09255	4.01142	4.10597	4.17931	3.42993	4.24842	4.13996	4.19625	4.1522	4.08889	4.14062	4.25675	4.13434	4.2433	4.2157	4.20909
2.462__754.59528__Unknown	2.85096	2.11219	2.1789	2.35402	2.2329	2.11074	1.81547	2.65596	1.9152	2.33495	2.07436	2.40187	2.2431	2.16836	2.31711	2.45042	2.24021	2.56968	2.1851	2.47957	2.09159	1.94089	2.12257	1.92202	2.05922	2.00259	2.15322	2.2164	2.132	2.38945	2.52464
4.961__754.67938__w/o MS2:DG O-18:0_28:7	1.58189	1.73894	1.8149	2.15462	2.01135	1.88724	3.07636	2.04689	1.78446	1.47474	1.61124	2.00504	2.18367	1.81812	1.90602	1.75734	1.93914	2.66352	1.82658	1.88137	1.89894	1.65418	2.99669	1.56369	1.81151	1.85914	2.51421	1.60963	2.90584	1.62643	1.38129
2.888__755.58728__SM 38:3;2O|SM 18:1;2O/20:2	3.29178	3.22951	3.30719	3.3255	3.27925	3.25984	3.31991	3.22962	3.26495	3.31412	3.4125	3.35161	3.37074	3.16019	3.42849	3.34617	3.24314	3.23497	3.35353	3.27701	3.44834	3.58548	3.34888	3.36728	3.33299	3.5181	3.47604	3.37685	3.47603	3.45296	3.26955
2.808__756.02197__Unknown	3.22505	2.99715	3.22887	3.16457	3.27447	3.12295	3.23039	3.34657	2.94799	3.12583	2.80576	3.0859	3.25651	2.91637	3.27681	3.11738	2.9088	3.23864	3.28447	3.41337	3.12392	3.18912	3.15888	2.89296	3.20594	2.67476	2.7197	2.9219	3.04921	2.74913	3.31137
2.805__756.0741__w/o MS2:RIKEN P-VS1 ID-9533 from Mouse_Brain_fads2KO_N_Ctr	3.47738	3.53164	3.41292	3.27471	3.46571	3.45215	3.48259	3.61155	3.226	3.37996	3.16473	3.40862	3.48405	3.41716	3.59873	3.53925	3.52135	3.41886	3.44328	3.58065	3.43129	3.37892	3.47812	3.4438	3.2852	2.97041	3.18813	3.43366	3.43522	3.22563	3.62053
2.59__756.44617__w/o MS2:PE 36:7	2.06264	2.20376	1.87887	2.07705	2.30431	2.20939	1.94446	2.14866	1.90228	2.10656	1.93378	2.19554	2.0227	2.21631	2.38283	2.24417	2.06989	2.43838	1.40142	2.32137	2.25384	2.19843	1.99105	2.56407	1.94702	1.82797	1.77303	2.2571	2.32821	2.2295	2.48344
2.535__756.55164__PC 34:3|PC 16:1_18:2	4.69381	4.8055	4.56246	4.10595	4.7567	4.15844	4.44838	4.20778	4.16419	4.66761	4.40042	4.58168	4.645	4.6436	4.74342	4.46279	4.60912	4.21064	4.39434	4.78057	4.09731	4.26591	4.03975	4.84337	4.7308	3.98327	4.4301	4.66107	4.3757	4.09949	4.21089
3.043__756.56561__PC O-35:3	2.68024	2.82949	2.74057	2.56257	2.6103	2.78292	2.45547	2.65849	2.55685	2.5543	2.37879	2.83156	2.85793	2.80383	2.74536	2.78972	2.85717	3.08856	2.11896	2.70241	2.53609	2.61914	2.71955	2.52748	2.53258	2.5562	2.24964	2.51929	2.87633	2.95363	2.75057
2.591__756.64996__w/o MS2:ST 24:1;O4/24:2	2.25598	2.21331	2.41591	2.45711	2.73192	2.38995	2.44153	2.57192	2.45988	2.40524	2.30291	2.18435	2.48322	2.35435	2.43453	2.61219	2.63121	2.3823	2.1161	2.4635	2.43067	2.3851	2.15988	2.24734	2.47362	2.33014	2.14735	2.54575	2.59145	2.59826	2.56545
2.595__757.49847__Unknown	2.9213	2.84732	2.63192	2.83577	2.96148	2.65154	2.79094	2.63625	2.77592	2.88604	2.59974	2.68435	2.87305	2.76999	3.06889	2.78082	2.71476	2.42893	2.6555	2.93357	2.8914	2.67882	2.67964	2.79753	2.81431	2.6555	2.56243	2.82091	2.77987	2.6395	2.77797
2.598__757.64215__Unknown	2.31358	2.27205	2.23548	2.41656	2.6561	2.26743	2.50843	2.45372	2.31586	2.57469	2.14351	2.2383	2.39218	2.32471	2.50451	2.5273	2.17799	2.43835	2.33672	2.47364	2.49905	2.41281	2.16136	2.60285	2.55987	2.1619	2.30447	2.39317	2.50909	2.16298	2.49929
2.807__758.45795__Unknown	3.98435	4.03342	3.70815	3.84748	3.93504	3.67502	3.8584	4.02438	3.862	3.8508	3.7678	3.88649	3.89479	3.88479	3.96805	3.94537	3.90893	3.98872	3.91363	3.85816	3.86072	3.74397	3.92775	3.78616	3.67179	3.69895	3.73662	3.81945	4.01333	3.91493	4.09234
2.809__758.50513__Unknown	4.10499	4.2789	4.03378	4.12763	4.12604	4.06035	4.24943	4.28694	4.12944	4.27778	3.9786	4.24304	4.03531	4.07003	4.25939	4.02038	4.24226	4.14133	4.1057	4.29458	4.08196	4.08537	4.0416	4.05448	4.01612	4.09351	3.94137	4.02777	4.01307	4.17454	4.06302
2.807__758.56689__PC 34:2|PC 16:0_18:2	6.55268	6.58184	6.47027	6.4074	6.60981	6.45104	6.51823	6.59103	6.39564	6.4801	6.38703	6.44727	6.5613	6.48575	6.59232	6.49634	6.475	6.52736	6.50086	6.60518	6.51473	6.45087	6.51476	6.47964	6.41454	6.24036	6.2798	6.53959	6.51126	6.40018	6.56154
3.05__759.03436__Unknown	2.28158	2.49633	1.94529	2.25433	2.34364	2.03177	2.20171	2.14039	2.03994	2.09895	2.4426	2.37547	2.33664	2.40464	2.59505	2.54725	2.13993	2.5094	2.08088	2.39279	2.1333	1.82995	2.10115	2.06387	2.23148	2.18188	2.45901	2.20655	2.45684	2.37236	2.43852
3.048__759.08478__w/o MS2:RIKEN P-VS1 ID-9666 from Mouse_Brain_WT_N_F1DHA	2.6467	2.7659	2.43801	2.57748	2.41705	2.34859	2.46926	2.63625	2.60501	2.43256	2.88586	2.66046	2.70102	2.74746	2.75671	3.06338	2.65475	2.68131	2.61356	2.62408	2.46404	2.41658	2.75544	2.4391	2.69704	2.58615	2.97081	2.74617	2.39179	2.59847	2.78576
2.808__759.49261__Unknown	3.86923	3.89845	3.77136	3.7837	3.74616	3.87121	3.91008	3.80936	3.82625	3.84524	3.53258	3.77295	3.85893	3.73109	3.95203	3.81127	3.52898	3.88928	3.80077	3.90454	3.88222	3.74055	3.90927	3.9444	3.85108	3.72759	3.63988	3.90542	3.90769	3.75342	3.7212
2.809__759.68616__w/o MS2:TG O-8:0_14:0_22:0	3.42768	3.62228	3.54327	3.54239	3.4721	3.32129	3.54958	3.60264	3.39725	3.39144	3.19765	3.38223	3.54044	3.47542	3.33188	3.42769	3.48621	3.3778	3.55229	3.51676	3.34608	3.41601	3.23351	3.50378	3.53487	3.43954	3.22124	3.38987	3.50434	3.33979	3.4705
3.36__759.75714__Unknown	1.73253	1.91645	1.94203	1.82749	1.81271	1.80109	1.95865	1.94378	1.86247	1.8875	1.84722	2.0625	2.15679	1.99162	1.95666	2.11602	1.80473	1.80772	1.93992	1.69174	1.78548	1.91205	1.95409	1.72889	1.5081	1.84371	1.62284	2.07645	1.87473	1.76907	1.63629
3.056__760.47632__w/o MS2:RIKEN P-VS1 ID-9711 from Mouse_Feces_WT_N_Ctr	3.56598	3.50402	3.57076	3.49712	3.41208	3.36525	3.23663	3.58202	3.46555	3.06576	3.41479	3.34229	3.61999	3.22061	3.62286	3.62907	3.52968	3.60001	3.52002	3.55242	3.33284	3.44276	3.43025	3.41204	3.23569	3.39882	3.65764	3.7363	3.5793	3.57188	3.40086
3.06__760.52649__PC O-36:8	4.27316	4.11867	4.18302	3.99861	4.03909	4.10011	4.13445	4.20874	4.03186	4.03752	4.12872	3.63311	4.13546	4.13728	4.26581	4.04869	4.15147	4.27661	3.88137	4.27459	4.11607	3.94939	4.2395	4.02992	3.64523	4.176	4.19534	4.33678	4.11403	3.73571	4.19906
3.348__760.54114__w/o MS2:RIKEN P-VS1 ID-9717 from Mouse_Heart_WT_N_F1	2.34361	2.17742	2.27869	2.10444	2.07772	2.27515	2.19057	2.28394	2.2085	2.15653	2.30369	2.23018	2.29569	2.15277	2.25935	2.15928	2.16257	2.27196	2.20919	2.38466	2.13214	1.98036	2.21105	2.00926	2.17327	2.05044	1.70549	2.26129	2.20952	2.17879	2.20906
2.806__760.54962__PC O-36:8	5.16315	5.06369	4.68318	4.92544	4.58869	4.93353	4.98788	5.08343	4.87998	4.00466	4.86583	4.07853	4.6492	4.86734	5.08173	4.96428	4.83017	4.80014	4.69632	4.77529	4.67946	4.85367	4.15716	4.83929	4.79499	4.43145	4.62683	4.9985	4.42147	4.91652	4.32563
3.056__760.5827__PC 34:1|PC 16:0_18:1	6.0703	6.05274	6.10266	6.04106	6.04122	5.98458	6.05741	6.12371	5.98902	5.95236	6.10058	5.93689	6.06338	6.02419	6.17422	6.15931	6.0797	6.16251	6.05189	6.12584	5.97812	5.9325	6.0189	5.90765	6.00583	6.00049	6.17887	6.19662	5.96485	6.03562	6.02064
2.807__760.59906__PC O-35:1	5.07508	5.0881	5.026	4.76458	5.18432	4.96573	4.77297	5.12306	4.88679	5.02993	5.02139	5.06148	5.18114	5.10925	5.22204	5.10873	5.07697	5.11303	5.04623	5.15963	5.01928	5.02545	5.09119	5.04968	4.78033	4.83218	4.83644	4.8809	4.97887	4.34061	5.09266
3.355__760.65936__w/o MS2:Cer 9:0;2O/42:9	4.34696	4.06354	4.15309	4.17248	4.07948	4.1329	4.10306	4.20743	4.12557	4.15218	4.18699	4.11738	4.38246	4.09316	4.17093	4.13066	3.91128	4.14095	4.22711	4.23364	4.06866	3.93953	4.21929	4.00277	4.02553	4.10577	3.76531	4.34407	4.11694	3.98151	4.08976
3.05__761.42474__w/o MS2:PI 27:1	2.6636	2.74422	2.61936	2.6795	2.44833	2.19656	2.82071	2.52693	2.59564	2.7393	2.89726	2.14748	2.74903	2.7403	2.50075	2.78926	2.68948	2.64143	2.58525	2.76599	2.71026	2.31742	2.78101	2.53874	2.73699	2.77098	2.72631	2.87914	2.32803	2.47813	2.22536
3.06__761.50214__Unknown	3.45869	3.38811	3.44409	3.41409	3.37573	3.40528	3.60458	3.55346	3.44065	3.33185	3.45225	3.16841	3.29469	3.37669	3.41825	3.15922	3.41073	3.07361	3.41272	3.55776	3.30464	3.15325	3.66987	3.28383	3.37913	3.33988	3.48846	3.48095	3.40438	3.32913	2.83873
2.805__761.54803__Unknown	4.11025	4.14083	3.97552	3.94979	4.15393	4.07334	3.89856	4.12479	3.82691	4.02239	3.41256	3.87079	3.98805	3.68419	3.94413	3.98164	3.91331	3.97392	4.08657	4.11714	3.25165	3.40005	3.47195	3.98768	3.89751	3.27753	3.75599	4.03359	3.94303	2.85163	3.57444
3.055__761.58771__Unknown	5.56796	5.55575	5.61182	5.53717	5.53329	5.48879	5.55744	5.6232	5.49599	5.43964	5.59833	5.42523	5.56035	5.52259	5.66503	5.66533	5.57818	5.66748	5.54641	5.63402	5.47798	5.43804	5.51667	5.40967	5.50097	5.50223	5.6741	5.69477	5.45813	5.54051	5.5237
2.804__761.59735__Unknown	4.25106	4.30507	4.19578	4.14199	4.33701	4.0906	4.21568	4.28611	4.0889	4.22428	4.05223	4.19637	4.23715	4.16693	4.29402	4.25224	3.58177	4.25433	4.22885	4.29205	4.17265	4.14452	4.22906	4.21277	4.11695	3.99083	3.96349	4.0138	4.19072	3.87512	4.2379
3.059__761.64459__Unknown	4.21517	4.22243	4.03153	3.9556	4.43356	4.33929	3.68177	4.27517	4.27907	4.28054	4.65384	4.24143	4.40379	4.06472	4.35934	4.43895	3.86513	4.42409	3.69138	4.36699	4.1496	4.1269	4.33132	4.25574	4.377	4.38906	3.85882	4.02956	4.08258	4.2881	4.15786
3.472__761.65222__SM 37:1;3O	2.80211	2.56552	2.70242	2.85574	2.68921	2.65531	2.74555	2.70423	2.62787	2.79171	2.60316	2.4523	2.74164	2.60709	2.9186	2.55209	2.62418	2.6313	2.67079	2.67512	2.62088	2.26567	2.70064	2.65354	2.68101	2.90175	2.37273	3.05002	2.77508	2.59909	3.03635
3.341__761.69421__w/o MS2:SM 8:0;2O/30:0	2.56541	2.36213	2.44387	2.51371	2.38509	2.38743	2.32084	2.47013	2.38889	2.45844	2.4694	2.39046	2.64369	2.40324	2.51453	2.47025	2.37849	2.37275	2.55565	2.47779	2.44885	2.27879	2.49724	2.40011	2.32044	2.47943	2.28913	2.71961	2.48612	2.44735	2.44296
2.813__762.56946__w/o MS2:TG 9:0_18:5_18:5	3.20489	3.37613	3.25222	3.00381	3.46658	3.20912	3.31343	3.42539	3.1023	3.25414	3.16654	3.07744	3.3839	3.21263	3.44223	3.17101	3.12279	3.18963	3.28431	3.3935	3.20691	3.24477	3.21901	3.30619	3.15524	3.11394	2.79307	3.25584	3.35411	3.17214	3.23209
3.356__762.60162__PC 34:0|PC 17:0_17:0	3.81088	3.82441	3.90226	3.94887	3.90336	3.95977	3.8791	3.9035	3.7058	3.79069	3.95467	3.89941	3.99881	3.85423	3.93377	3.80581	3.86711	4.31177	3.99704	4.00604	3.9397	3.81254	4.09164	3.79187	3.87074	3.88952	3.77902	4.02666	3.84519	4.05382	3.95827
3.356__762.64386__PC O-35:0	3.29608	3.26811	3.26375	3.38364	3.34814	3.40427	3.27772	3.32784	3.15262	3.21168	3.48347	3.35926	3.43179	3.2843	3.33448	3.30917	3.31809	3.64828	3.41646	3.47926	3.25719	3.20765	3.47061	3.19089	3.24548	3.3189	3.13763	3.4448	3.29177	3.4817	3.34426
3.471__762.64679__w/o MS2:PC O-35:0	2.39531	2.21686	2.31963	2.50469	2.3847	2.31072	2.34793	2.40549	2.20473	2.4435	2.20071	2.08762	2.36346	2.28858	2.53336	2.17535	2.27242	2.32324	2.35563	2.3486	2.29758	1.89158	2.34715	2.24296	2.39671	2.51641	2.11137	2.64346	2.41974	2.16152	2.7213
4.415__762.66022__TG 44:3|TG 10:0_16:0_18:3	1.11605	0.735526	0.393929	2.32955	2.29213	1.06747	2.87273	2.04901	0.651738	1.28702	1.30897	0.490499	2.02845	1.55284	2.04957	0.841441	1.63945	2.496	1.09164	2.29974	2.6095	1.37602	3.04794	0.884954	1.54295	0.828526	2.71576	1.69844	2.90752	1.33953	1.79474
3.353__762.69049__w/o MS2:Cer 12:1;3O/36:2;(2OH)	2.39482	2.32	2.27001	2.37492	2.0919	2.29446	2.18092	2.27037	1.97998	2.19739	2.36681	2.28959	2.43434	2.0544	2.25319	2.1222	2.09	2.32556	2.46254	2.32651	2.16148	2.15415	2.38118	2.12539	2.13179	2.23255	1.80513	2.19614	2.15275	2.24734	2.05295
3.063__762.69513__w/o MS2:Cer 12:1;3O/36:2;(2OH)	2.59775	2.70125	2.64004	2.84725	2.90943	2.71858	2.70784	2.57265	2.24267	2.70979	2.50872	2.65614	2.74504	2.74092	2.85634	3.00084	2.65524	3.06772	2.88267	2.59014	2.4496	2.56098	2.80893	2.78316	2.53029	2.52545	2.86217	2.86844	2.35665	3.2564	2.86312
3.06__763.58594__SM 39:6;2O|SM 17:1;2O/22:5	3.88322	3.88318	3.91038	3.82011	3.84059	3.79037	3.8423	3.89524	3.72736	3.73184	3.90878	3.72109	3.83554	3.80364	4.0147	4.00449	3.9124	3.99526	3.85224	3.91995	3.77716	3.81023	3.82868	3.68202	3.78977	3.87358	3.95708	3.98704	3.74969	3.80126	3.8196
2.811__764.2066__Unknown	2.19599	2.25565	2.25512	2.1144	2.23514	2.24559	2.04846	2.28117	2.06318	1.67796	2.00011	1.65956	1.9971	1.98843	1.9998	2.08525	2.00071	2.23815	2.05297	2.19459	1.99802	1.99386	2.08919	1.73393	2.00139	1.58345	2.02698	1.87628	2.08885	2.2448	2.13427
2.73__764.52185__PE 38:6|PE 12:0_26:6	3.74893	3.28915	3.40045	3.72087	3.47383	3.42233	3.78382	3.87885	3.2918	3.13705	3.42778	3.26167	3.76486	3.21299	3.70296	3.45471	3.68677	3.62188	3.67074	3.62949	3.37885	3.65474	3.48975	3.38137	3.73053	3.7877	3.59911	3.70128	3.09819	3.64864	3.48039
2.943__764.55133__w/o MS2:BMP 8:0_26:2	2.41821	2.82499	2.61791	2.12142	2.42545	2.43908	2.33723	2.40368	2.57843	2.47207	2.40854	2.58633	2.7439	2.55223	2.62984	2.54457	2.55754	2.50855	2.57466	2.61552	2.07837	2.42237	2.50142	2.32183	2.01851	2.39253	2.4911	2.43693	2.60752	2.29739	2.23985
2.549__764.55389__PC O-36:6	2.27503	2.44922	2.12411	1.40381	1.78665	2.57286	1.39952	2.89836	2.43558	2.63088	2.53952	1.69076	2.74385	1.48401	2.26255	1.15646	2.40096	3.10274	2.59217	1.65997	2.02979	2.07295	2.88152	1.68234	1.41952	2.9865	1.42161	1.5485	2.6324	3.29289	1.61173
2.664__764.5575__PC O-36:6	3.2182	2.96211	2.7248	2.77743	2.63705	3.57054	2.37115	3.48353	3.04976	3.08214	2.88649	2.93959	2.85858	2.87381	3.38943	2.63555	3.27773	3.61743	2.72078	2.5391	3.29063	3.15839	3.52091	2.72235	2.56064	3.22681	3.12528	2.60297	3.20286	3.53768	2.13003
4.636__764.67126__TG 44:2|TG 12:0_14:0_18:2	2.28844	1.78267	1.94147	3.21749	3.02309	2.18089	3.95185	3.04759	1.67577	2.16865	2.27829	1.91147	2.97881	2.45759	2.84295	2.18843	2.76881	3.57422	2.1072	3.25359	3.63686	2.2045	4.05916	1.69658	2.5339	1.95151	3.69032	2.78494	3.81459	2.34436	2.61235
4.369__764.67242__w/o MS2:TG 8:0_8:0_28:2	0.83996	0.742194	0.562605	2.21089	2.16691	0.661572	2.94454	2.00296	0.302758	1.15805	1.08307	0.392917	1.88568	1.22589	1.69668	0.307352	1.63821	2.43918	0.868847	2.19698	2.54947	1.27604	2.98023	0.774635	1.29701	0.808514	2.66136	1.80847	3.2006	0.709711	1.41013
2.409__766.53473__PC 35:5|PC 17:2_18:3	2.61892	2.038	1.65263	2.45973	2.19221	2.65718	1.92569	3.16927	1.92897	2.0152	1.93225	2.11015	2.09718	1.55199	2.47526	2.17432	1.6856	3.06059	1.98836	1.89159	2.46208	2.399	2.7291	1.80696	2.03491	2.77621	2.14649	1.58871	2.35621	3.16549	1.95251
2.721__766.57135__PC O-36:5	3.61584	3.58945	3.01814	3.46911	3.23718	3.87347	3.20708	4.11073	3.58227	3.6629	3.74439	3.35428	3.37621	3.10339	3.67604	2.8436	2.99811	4.24123	3.60313	3.26955	3.6572	3.49217	4.16377	3.1739	3.03901	3.95676	3.32189	3.02066	3.65446	4.27702	2.8933
2.879__766.57562__PC O-36:5	4.65066	4.52086	4.54192	4.26914	4.15319	4.42892	4.26642	4.31605	4.40059	4.51121	4.3864	4.54169	4.59614	4.47543	4.44924	4.75176	4.54961	4.47022	4.5159	4.47186	4.00281	4.2561	4.444	4.33617	4.12309	4.39069	4.28049	4.41196	4.6892	4.34394	4.43068
2.729__766.62616__w/o MS2:NAGlySer 13:0/26:2	2.53169	2.55415	1.6283	2.48106	2.07223	2.2896	2.10308	2.64219	2.60723	2.55293	2.71247	2.32055	2.32261	1.87309	2.68306	2.14046	1.98937	2.55465	2.5484	2.08955	2.59229	2.21065	2.55572	2.30654	1.68591	2.97453	2.19312	1.87759	2.67106	3.24875	1.40403
4.863__766.63239__w/o MS2:NAGlySer 13:0/26:2	1.69459	1.25859	1.55194	2.37611	2.20574	1.58101	2.72849	2.26923	0.933312	1.64329	1.76194	1.22647	2.16984	1.54853	2.08522	1.62532	1.95919	2.7377	1.69024	2.37592	2.6591	1.63905	3.05186	1.32292	1.8026	1.33587	2.60049	2.11627	2.96535	1.60388	1.80649
2.881__766.64258__w/o MS2:SL 20:0;O/26:3	3.26426	3.05577	3.12231	2.95648	2.71839	3.10358	2.90878	2.82216	3.00198	3.09962	3.05336	3.07828	3.1834	3.02792	2.83298	3.22585	2.81972	2.92077	3.04344	3.16121	2.51607	2.76034	3.0283	2.94376	2.62477	2.9713	2.74463	3.054	3.15621	2.96341	3.05488
4.867__766.68628__TG 44:1|TG 10:0_16:1_18:0	2.85585	2.47827	2.66818	3.8477	3.5053	2.89726	4.54376	3.5941	2.4131	2.79765	2.9382	2.54882	3.49015	2.86291	3.43095	2.91709	3.38404	4.45307	2.80774	3.68811	4.23855	2.69487	4.82687	2.45566	3.02554	2.69411	4.26474	3.34858	4.66979	2.95146	3.13226
2.408__767.56329__w/o MS2:RIKEN P-VS1 ID-10027 from Cell_C2C12_WT_N_12h50AA	2.18503	1.32511	1.08987	1.94996	1.65533	2.15277	1.2799	2.64582	1.64444	1.47083	1.42961	1.47276	1.29512	1.20122	2.0492	1.70029	1.34956	2.575	1.59159	1.29969	1.9553	1.83394	2.2357	1.44284	1.45455	2.26324	1.56985	1.38303	1.67096	2.73937	1.27151
2.879__767.59949__SM 39:4;2O|SM 18:2;2O/21:2	4.15674	4.02383	4.05631	3.77886	3.71839	3.87513	3.57294	3.76735	3.89041	4.08661	3.9253	4.02534	4.09405	3.9706	3.93968	4.26267	4.04259	3.99385	3.99761	3.90331	3.48166	3.75273	3.90902	3.79919	3.67605	3.88538	3.74376	3.96922	4.15847	3.84758	3.93598
4.863__767.63916__w/o MS2:SL 19:0;O/26:4	1.58003	0.769557	1.14491	2.28588	2.08373	1.41902	2.7158	2.17731	0.574986	1.16857	1.64216	0.913459	2.03555	1.49177	1.93876	1.39101	1.77129	2.7138	1.39824	2.25116	2.56975	1.26474	3.00219	0.76338	1.60776	1.02044	2.65259	1.85372	3.10487	1.28038	1.60042
4.861__767.7431__w/o MS2:NAGly 19:0/26:0	1.48552	0.999904	1.53963	2.60047	2.28944	1.48267	2.65555	2.3481	1.08899	1.52563	1.69985	1.18171	2.30016	1.57297	2.22889	1.75502	2.2292	3.06612	1.66803	2.41126	2.85066	1.40932	3.28151	1.17253	1.89756	1.09198	2.92034	2.07244	3.30503	1.65603	1.85943
2.935__768.4328__w/o MS2:RIKEN P-VS1 ID-10040 from Cell_HEK293_WT_N_Ctr	2.02835	2.01877	1.94493	1.64794	1.5265	1.65606	1.67752	1.7274	1.65939	1.90445	1.83378	1.73768	1.98534	1.96784	1.71589	2.08566	1.89505	1.87864	2.03811	1.67011	1.33136	1.37302	1.98002	1.80108	1.3656	1.84432	2.08753	1.57119	2.0775	2.0237	1.82779
2.937__768.48309__w/o MS2:BMP 13:1_22:6	2.59114	2.54204	2.39954	2.30121	1.80196	2.21738	2.15629	2.26601	2.38918	2.42703	2.26106	2.55891	2.45521	2.36137	2.29712	2.51092	2.24809	2.61708	2.59725	2.24212	2.01568	2.2831	2.3674	2.24786	2.05676	2.35599	2.39034	2.19276	2.6153	2.32131	2.44197
2.603__768.55042__Unsettled: PC 17:1_18:3	3.84551	3.31277	3.4646	3.42223	3.24261	3.47006	3.25771	3.66599	3.27757	3.45179	3.35347	3.68545	3.56601	3.4115	3.45916	3.82538	3.66506	3.65054	3.50822	3.47719	2.91667	3.30825	3.59422	3.41068	3.50538	3.65425	3.37435	3.28485	3.50881	3.70084	3.50324
3.141__768.5506__PE 38:4|PE 17:2_21:2	3.74752	3.4725	3.57943	3.70277	3.4451	3.30484	3.73472	3.5225	3.27708	3.24876	3.46672	3.67661	3.82219	3.50193	3.46195	3.87769	3.81287	3.46965	3.75922	3.78721	3.19682	3.50088	3.64019	3.56296	3.68708	3.51125	3.76687	3.80368	3.24294	3.65335	3.72498
3.254__768.57898__PC O-36:4	2.43838	2.44669	2.33005	1.97215	2.04725	2.14623	2.19418	2.14852	2.33558	2.10346	2.2151	2.32425	2.26715	2.23282	2.38322	2.36653	2.23362	2.41576	2.41163	2.35858	2.04892	2.3877	2.38459	2.15814	2.03509	2.27166	2.29977	2.3533	2.25607	2.27795	2.02742
2.938__768.58838__PC O-36:4	5.05288	5.00688	4.88011	4.71142	4.37883	4.79352	4.6901	4.83054	4.82196	4.96458	4.89769	4.9579	4.95962	4.84929	4.79951	4.99914	4.81456	5.04281	5.05383	4.83073	4.33469	4.6518	5.05609	4.64414	4.56266	4.87831	4.7697	4.78589	5.02161	4.94376	4.73413
3.138__768.58905__PE O-39:4|PE O-28:4_11:0	2.72599	2.3056	3.14618	3.23201	3.08129	2.9196	3.25494	2.94017	2.73558	2.70571	2.94642	3.10153	3.26399	3.04395	2.90642	3.51018	2.93365	3.00202	3.34443	2.26463	2.74741	3.01531	2.99604	2.91554	3.28512	2.06782	3.27756	3.25756	2.24008	3.12744	3.3782
2.603__768.58929__PC O-36:4	3.21228	2.90707	3.03138	2.98947	2.60254	2.96454	2.79347	3.16949	2.79047	2.95438	2.8469	3.27941	3.07692	2.97585	3.00121	3.42183	2.98507	3.29817	3.07757	2.94427	2.14067	2.81619	3.02579	2.93859	3.09884	2.94739	2.93284	2.8854	2.96725	3.23618	2.96401
5.102__768.65399__w/o MS2:SL 20:0;O/26:2	1.46386	1.3305	1.63309	2.66171	2.55698	1.2712	2.86296	2.34255	1.09171	1.63937	1.58311	0.954447	2.35041	1.91488	2.31654	1.79621	2.13696	3.01098	1.7051	2.56641	2.95498	1.77849	2.58371	1.18853	2.14191	1.69335	2.98134	1.92354	2.91984	1.50561	1.99041
5.096__768.69739__TG 44:0|TG 12:0_14:0_18:0	2.69343	2.63118	2.65528	3.68743	3.46692	2.74443	4.53509	3.35759	2.36286	2.66041	2.71065	2.59225	3.46294	3.02032	3.25094	2.78728	3.32742	4.10228	2.87876	3.58387	4.01129	3.05936	4.41677	2.53159	3.16701	2.66629	4.0109	3.03239	5.07979	2.69067	3.10847
4.855__768.7417__Unknown	1.16955	1.32347	1.33918	2.57047	2.35842	1.2868	2.67319	2.23896	1.20802	1.11634	1.42939	1.20537	2.22335	1.693	1.94025	1.49318	2.20162	2.84931	1.52258	2.25081	2.75412	1.42677	3.12264	0.824847	1.61121	1.00921	2.50489	1.78217	3.03316	1.16945	1.8712
5.099__768.74243__Unsettled: DG 12:0_33:0	1.89055	2.06455	2.02762	3.20278	2.86148	2.20892	3.93568	2.78171	1.8396	1.99072	2.07799	2.00141	2.90412	2.45817	2.62921	2.27405	2.97028	3.45951	2.44686	3.0137	3.2273	2.60229	3.93065	2.15494	2.6524	2.09114	3.2945	2.33239	4.42617	2.19459	2.67551
3.138__769.53375__w/o MS2:TG 9:0_16:4_20:5	3.23895	2.87389	2.97351	3.09057	2.66848	2.82798	3.35661	3.05391	2.62769	2.65624	2.94814	3.13749	3.26643	2.80715	2.91672	3.21949	3.19059	2.75648	3.2515	3.33023	2.71316	2.99988	2.85209	3.02335	2.62898	3.11738	3.15778	3.21286	2.68261	3.06861	3.13142
2.615__769.58606__w/o MS2:SM 38:4;3O	3.14778	2.56131	2.83154	2.76189	2.33738	2.74195	2.59087	3.00064	2.55938	2.77419	2.69222	2.98867	2.97164	2.77244	2.68866	3.24258	3.07368	3.03013	2.82723	2.8002	2.0449	2.61535	2.88997	2.73222	2.87637	2.95506	2.70067	2.61333	2.85436	3.09827	2.94822
2.938__769.63867__Unknown	3.75721	3.223	3.63284	3.52389	3.2132	3.3519	3.47511	3.49924	3.57845	3.61328	3.57818	3.63491	3.63067	3.54828	3.06729	3.64711	3.60323	3.78208	3.74596	3.57417	3.07026	2.92375	3.75779	3.35281	2.83097	3.53478	3.47687	2.67688	3.6639	3.65482	3.45299
2.813__770.08453__w/o MS2:RIKEN P-VS1 ID-10108 from Mouse_Brain_WT_N_F1DHA	2.6856	2.81515	2.94679	2.96231	2.99275	2.92738	2.84562	2.84713	2.80755	2.72896	2.73665	2.75666	2.94776	2.90455	3.09053	3.01424	2.37811	2.81658	2.77198	2.91667	2.66238	2.81308	2.80502	3.00129	2.80326	2.86538	2.68841	2.98281	3.15665	3.02211	3.00617
2.714__770.56049__PC 35:3|PC 17:0_18:3	3.34837	3.27318	2.93342	3.0089	3.14487	3.15788	2.88437	3.5015	2.79898	2.99589	3.0275	3.02654	3.12214	2.90315	3.10415	2.86609	2.77958	3.18857	2.959	3.25147	2.82218	3.05697	3.21735	2.91295	3.00894	3.00169	3.16463	2.67565	3.05804	3.43814	2.94531
3.266__770.60406__PC O-36:3	3.65945	4.09949	3.73434	3.40397	3.60659	3.49607	3.50606	3.6188	3.89243	3.70142	3.54329	3.81076	3.97054	3.74581	3.87488	3.72322	3.77802	3.86656	3.76516	3.88286	3.3198	3.492	3.78993	3.59277	3.16398	3.61552	3.63361	3.43509	4.02407	3.65575	3.6184
3.008__770.60449__PC O-36:3	3.9948	4.28855	3.69952	3.61797	3.73195	3.69031	3.55211	3.84754	3.74693	3.74259	3.69585	3.84897	3.70887	3.87485	3.79905	3.8109	3.70213	3.8729	4.02865	4.08793	3.49208	3.86961	3.93657	3.82644	3.31741	3.50869	3.71528	3.62327	3.78195	3.72255	3.55119
3.271__770.65704__w/o MS2:NAGlySer 13:0/26:0	2.66125	2.71861	2.68075	2.49491	2.60589	2.48074	2.50893	2.59622	2.8851	2.6493	2.56001	2.85468	2.93615	2.82003	2.83206	2.76708	2.81203	2.91412	2.7572	2.87433	2.38193	2.55238	2.86264	2.58818	2.24526	2.67624	2.62194	2.55057	3.00219	2.6468	2.53631
2.714__771.56018__w/o MS2:RIKEN P-VS1 ID-10149 from Mouse_Brain_WT_N_F1EPA	2.97893	2.75978	2.44013	2.56421	2.69904	2.52041	2.30946	3.11192	2.33436	2.42855	2.46231	2.61899	2.61415	2.37417	2.12906	2.27908	2.03233	2.71816	2.5424	2.71153	2.38557	2.60124	2.74287	2.51782	2.69002	2.55464	2.73612	2.14214	2.72377	2.98931	2.61881
3.047__771.57294__Unknown	2.86151	3.09707	2.9843	2.84178	2.90882	2.68624	2.98224	3.08975	2.8446	3.02145	2.97312	2.48313	3.09444	3.08094	3.12317	2.99489	2.72877	3.15948	3.2094	3.28374	2.78405	3.02399	3.12095	3.02517	2.70582	2.89844	3.12539	2.85171	2.7361	2.81176	2.92573
3.015__771.5788__Unknown	3.32622	3.57543	3.15573	3.02871	3.10228	3.04065	3.00012	3.26643	3.14176	2.86288	3.17087	3.22846	3.1263	3.25419	3.25068	3.16389	3.05129	3.23101	3.3735	3.43642	2.97636	3.20155	3.35274	3.19709	2.82226	3.01591	3.21133	3.06479	3.16836	3.12333	2.96403
3.269__771.58618__Unknown	3.20537	3.56899	3.25114	2.9552	3.04461	3.02723	3.04478	3.16113	3.36896	3.20883	3.06814	3.31409	3.42145	3.22503	3.32041	3.21051	3.24756	3.32384	3.29188	3.39862	2.88512	3.02656	3.30376	3.1097	2.73304	3.12298	3.15596	3.02616	3.47113	3.18011	3.11495
2.958__772.48431__w/o MS2:PC 34:6	2.26469	2.46616	2.25173	1.55868	2.00713	2.16004	2.13997	2.2649	2.10497	2.00772	1.9063	2.16642	2.30261	2.14504	2.11018	1.99794	2.21518	2.45545	2.26118	2.20722	1.55365	1.94598	2.09623	2.39134	2.10813	1.79512	1.93828	2.0639	2.34413	2.22956	2.01209
2.961__772.52826__Unknown	3.0579	3.15339	3.11427	2.80959	3.10019	3.13461	2.42461	3.20969	3.01792	3.00966	2.56907	2.88897	2.87436	2.76337	3.12523	2.99398	3.01346	2.78443	3.10397	3.18412	2.86639	3.00094	2.92598	3.00791	3.06196	2.89585	2.88732	2.95784	3.24421	3.20464	3.09062
2.957__772.58643__PC 35:2|PC 17:0_18:2	4.45612	4.72802	4.31492	4.10704	4.46155	4.42368	4.26505	4.51162	4.32734	4.34047	4.16752	4.43724	4.55188	4.36522	4.4405	4.32583	4.32102	4.53044	4.43126	4.52898	4.14639	4.41719	4.60819	4.41448	4.40473	4.06259	4.21875	4.06692	4.49285	4.42431	4.25208
3.529__772.61755__PC O-36:2	2.69365	3.04741	2.87565	2.5427	2.5785	2.56357	2.69482	2.68032	3.02138	2.64952	2.72139	2.87822	2.8687	2.86968	2.97922	2.83839	2.84978	2.93852	2.7123	2.81056	2.46615	2.47193	2.73606	2.5702	2.25869	2.75389	2.68884	2.69741	2.82291	2.83611	2.64154
3.308__772.62061__PC O-36:2	3.77901	4.10646	3.59789	3.5676	3.66447	3.51406	3.48008	3.75691	3.73674	3.73218	3.61652	3.91968	3.78743	3.80314	3.75604	3.76148	3.7325	4.08606	4.01666	3.89357	3.41026	3.86492	4.06052	3.67434	3.27057	3.59774	3.7671	3.66544	3.95157	3.81526	3.69776
6.118__772.78339__w/o MS2:RIKEN P-VS1 ID-10203 from Mouse_Eye_fads2KO_N_Ctr	1.28317	0.518803	1.43265	1.27974	1.72799	2.38519	0.978703	1.50553	0.828207	1.76242	1.69783	0.577255	0.820988	0.90674	1.59916	2.06476	0.604802	2.08955	2.45438	0.640949	1.6448	1.11898	0.253509	2.61822	1.02422	2.51149	2.34235	0.760875	2.00462	1.18602	1.81587
2.97__773.51331__Unknown	2.25124	2.52235	2.03635	1.91404	2.09996	2.33025	2.14857	2.37385	2.1988	2.2827	1.94214	2.24112	2.22045	2.27856	2.16237	2.17523	2.35533	2.58777	2.36576	2.37065	1.88802	2.17682	2.54085	2.23682	2.34744	1.88223	2.05568	2.04015	2.45322	2.16441	2.27919
3.522__773.58582__SM 38:2;3O	2.50316	2.57659	2.38462	2.1883	2.42068	2.50236	2.30236	2.45052	2.45727	2.45069	2.38832	2.50494	2.35955	2.42129	2.50522	2.37181	2.25007	2.64168	2.46004	2.03205	2.3725	2.23638	2.45928	2.38696	2.08701	2.35569	2.22374	2.4412	2.55847	2.49307	2.47567
3.309__773.59143__Unknown	3.02247	3.27514	2.85264	2.76371	2.89866	2.79775	2.7388	2.99928	3.12967	3.01335	2.88099	3.14496	2.99859	3.02006	2.97206	2.96479	2.89563	3.22008	3.16237	3.11853	2.74928	3.06574	3.25266	2.96087	2.56419	2.83926	2.96583	2.89899	3.15477	3.04216	2.89749
2.955__773.64197__Unsettled: SM 18:1;2O/21:0	2.93266	3.10116	2.89859	2.53141	3.09486	2.90929	2.78097	3.0045	2.57452	2.89654	2.82421	3.05543	3.01526	2.95641	3.11041	2.85281	2.71184	2.91376	2.59472	2.98654	2.60818	2.70469	3.07231	2.79995	2.93423	2.62135	2.78526	2.58221	3.0933	2.9867	2.76432
3.52__773.64825__SM 38:2;3O	4.18543	3.79507	3.76101	3.86415	3.93771	4.04842	3.88332	4.03715	3.87289	4.03864	3.9195	4.0412	4.28607	3.80389	3.99302	3.77635	3.52397	4.13033	3.87021	4.13305	3.82135	3.67748	3.96054	3.8905	3.62505	3.84999	3.58695	3.80337	3.97275	3.88209	3.84987
2.885__774.53943__PE O-40:8|PE O-18:2_22:6	3.24525	3.29082	2.99701	3.11903	2.91928	3.38876	3.05712	3.58569	3.12429	3.13112	3.28936	3.11975	3.13926	3.00006	3.43538	3.11732	2.92546	3.31783	3.24706	3.28656	2.89071	3.15941	3.42222	3.02783	2.59269	3.28219	2.62549	3.0029	3.33433	3.15317	2.92479
2.488__774.56494__Unknown	2.88258	3.10138	3.02856	2.85331	2.9886	2.73222	3.06856	3.10922	2.82705	2.89922	2.94096	2.94207	2.98323	2.88892	3.14148	3.06292	2.86346	2.85293	3.14285	3.06773	2.82841	2.88168	3.00997	2.97743	2.73155	2.84546	2.62676	3.04282	2.89995	2.93651	3.11252
3.217__774.60278__PC 35:1|PC 17:0_18:1	3.72268	3.87805	3.81562	3.59329	3.60529	3.88329	3.67841	3.86243	3.85942	3.6424	3.7935	3.70698	3.86685	3.6971	3.84137	3.84296	3.82202	4.11018	3.82385	3.79668	3.60727	3.70606	3.93065	3.67015	3.88786	3.8383	3.99017	3.66587	3.83498	3.90791	3.58554
3.525__774.63934__PC O-36:1	3.71076	3.40333	3.22509	3.42916	3.48517	3.57846	3.43387	3.55499	3.43513	3.58536	3.31229	3.57109	3.78286	3.37737	3.53067	3.27601	3.17375	3.6852	3.39509	3.65799	3.37462	3.34878	3.50443	3.44398	3.18593	3.37857	3.22158	3.44217	3.55507	3.47722	3.30057
3.218__774.64246__PC O-36:1	3.05581	3.17664	3.19452	2.95742	2.86436	3.34302	2.97169	3.12611	3.15874	2.87054	3.30278	3.2024	3.21854	3.01707	3.21823	3.3717	3.31168	3.46498	3.11601	3.11005	2.88616	3.00336	3.27928	2.91583	3.24814	3.12967	3.33706	3.06653	3.21693	3.31242	2.94401
2.89__775.59143__Unknown	2.69151	2.95325	2.86973	2.92598	2.85784	3.0617	2.92146	2.94253	2.95344	2.91768	2.87465	2.95752	2.799	2.722	3.07612	2.74281	2.90648	2.99917	2.9957	2.44749	2.97142	3.03876	3.0492	3.08083	2.8428	3.00517	2.72419	2.93877	3.06201	2.87539	2.8127
3.532__775.64783__SM 38:1;3O	3.00785	2.78875	2.70353	2.76247	2.79384	2.9015	2.76071	2.80509	2.76779	2.8714	2.82204	2.92726	3.03451	2.76852	2.86489	2.76922	2.64425	2.96305	2.87502	2.99163	2.74964	2.79738	2.94502	2.69954	2.60035	2.80774	2.80463	2.83513	2.83319	2.67733	2.76291
3.183__776.55432__PE O-40:7|PE O-18:1_22:6	3.56095	3.53214	3.32677	3.45957	3.31203	3.52787	3.17574	3.67834	3.48792	3.48734	3.47309	3.40015	3.46673	3.18693	3.57179	3.34338	3.30427	4.11238	3.63291	3.57357	3.09591	3.40741	3.73517	3.26806	2.98955	3.52126	3.04861	3.25541	3.7148	3.50579	3.46118
2.719__776.57996__Unknown	2.7229	2.93862	3.00647	2.67652	2.44157	2.69983	2.87196	2.89608	2.8101	2.7089	2.87085	2.74509	2.79232	2.8381	2.98721	2.69003	2.71407	2.7326	2.79068	2.86955	2.72479	2.58363	2.76905	2.61647	2.48077	2.73163	2.8484	2.94321	2.74814	2.89633	2.76734
3.189__777.63843__w/o MS2:TG O-8:0_16:0_22:5	2.15792	2.15999	1.97263	2.12491	1.80686	2.44102	2.1195	2.35982	2.36258	2.24145	2.16732	1.89827	2.31241	1.9152	2.48911	1.87935	1.92291	2.76545	2.30214	1.5072	1.95788	2.37742	2.34041	2.09659	1.39808	2.45572	1.96148	2.12122	2.44916	2.27928	1.8832
2.56__778.52209__Unknown	2.50674	2.63435	2.34641	2.32943	2.65682	2.34383	2.47128	1.9987	2.15982	2.54084	2.27529	2.14739	2.48316	2.45368	2.5022	2.32579	2.3804	2.09456	2.09843	2.6837	2.38572	2.19967	2.14046	2.29647	2.42581	1.95211	2.15511	2.4854	2.46148	2.44013	2.3499
2.38__778.53448__PC 36:6|PC 18:3_18:3	3.64201	2.97675	2.95148	3.42837	3.28887	3.2777	2.98862	3.88163	2.84657	3.29949	3.37829	3.03007	3.20893	2.98506	3.55377	3.1214	2.97916	3.69641	2.97825	3.1561	3.49054	3.00033	3.27069	2.90959	3.1067	3.27279	3.01101	3.18277	3.16268	3.46317	3.349
2.601__778.53516__Unsettled: PC 18:3_18:3	2.39278	2.15793	2.07775	2.23039	2.65497	2.25588	2.30845	2.40773	2.35082	2.01814	1.89805	2.29018	2.51797	1.84562	2.64878	2.38838	2.25887	2.7766	2.01916	2.38245	2.39971	2.10093	2.10451	2.45876	2.44784	2.28316	2.20521	2.16123	2.57058	2.64872	2.40312
2.306__778.5379__PC 36:6|PC 14:0_22:6	3.07873	2.36884	1.89117	2.66336	2.62202	2.81479	2.34068	3.18992	2.16692	2.62394	2.56359	2.4863	2.32547	2.12229	3.01774	2.39207	2.13153	3.24672	2.1074	2.2995	2.6798	2.64914	2.67196	2.2366	2.25325	2.85888	2.6599	2.31273	2.65923	3.3892	2.04138
3.278__778.5769__PE O-40:6|PE O-24:6_16:0	2.9327	2.89738	2.78153	2.58075	2.43586	2.53307	2.36659	3.05595	2.77421	2.64999	2.67374	2.89132	2.70386	2.57551	2.72431	2.67287	2.60657	3.58546	2.90205	2.94687	2.34642	2.37555	3.07618	2.51766	2.42065	2.72321	2.47198	2.65061	2.77108	3.01687	2.70608
2.751__779.99475__Unknown	3.02751	2.67308	2.91729	2.80324	2.81723	2.72719	2.48876	3.11884	2.75883	3.0342	2.98543	3.10466	3.00685	3.08316	2.99312	3.21725	3.1538	3.18118	2.8959	2.77672	2.68423	2.84574	2.94473	2.88831	2.93102	3.09019	3.04809	3.09662	2.97954	3.12373	3.05348
2.556__780.37964__Unknown	2.31342	2.06542	1.87942	2.14531	2.19679	2.41026	2.05726	2.52141	1.97575	1.82718	2.14147	2.19647	1.9955	1.92908	2.45558	2.09865	1.97915	2.52081	1.97329	1.7904	2.54778	1.97506	2.12068	1.98013	1.78084	2.33212	2.16011	1.9663	2.20646	2.46386	1.74341
2.557__780.44568__w/o MS2:PE 38:9	2.83056	2.60662	2.40943	3.11032	2.75545	3.17557	2.79336	3.39502	2.57631	2.60497	2.9293	2.75479	2.69511	2.61227	3.11308	2.7303	2.58017	3.37952	2.79912	2.58274	3.12228	2.90588	3.12477	2.69214	2.61291	3.05016	2.73028	2.7949	2.87533	3.25516	2.40306
2.555__780.55151__PC 36:5|PC 16:0_20:5	5.61265	5.14506	5.03813	5.59725	5.36499	5.6656	5.29729	5.90611	5.25268	5.27353	5.40888	5.25508	5.2015	5.07446	5.64061	5.28549	5.16907	5.89097	5.19784	5.13019	5.65802	5.47279	5.6804	5.24211	5.18666	5.73623	5.3322	5.23869	5.4466	5.90342	5.12335
3.606__780.58295__PE P-40:4|PE P-20:0_20:4	2.46997	2.40036	2.26704	2.37874	2.3419	2.20919	2.01683	2.32109	2.08925	2.16507	2.07271	2.52834	2.43413	2.14586	2.5408	2.32175	2.28134	2.61546	2.57327	2.53692	2.09944	2.08459	2.51235	2.35752	2.22261	2.32937	2.07028	2.5347	2.3376	2.73502	2.4573
2.395__780.58398__PC O-37:5	3.02956	3.20354	2.77086	2.89996	4.02674	3.08445	2.96783	3.20942	2.86532	3.20759	2.67374	2.98265	2.94772	2.84025	3.10728	2.63512	2.69908	3.33464	2.71919	3.27031	2.83523	2.97705	2.95011	3.2278	3.02887	2.50952	2.78432	3.14793	3.25918	2.9768	2.96471
2.997__780.5932__Unsettled: PC O-37:5	3.11369	3.08293	2.97294	2.5225	2.48	2.86932	2.46413	2.76146	2.95553	3.13021	2.54288	3.2127	3.21942	2.91999	2.81208	3.0117	2.76633	3.14966	2.96626	3.00276	2.25427	2.75819	2.98387	2.63443	2.71049	2.70536	2.99314	2.43143	3.15567	2.96664	2.89798
2.563__780.6944__w/o MS2:TG 8:0_9:0_28:1	2.54629	2.01728	1.81809	2.258	2.22551	2.64532	2.29219	2.68111	2.00434	2.44657	2.25125	2.33198	2.10168	1.9284	2.59535	2.03355	1.73042	2.68901	2.11459	2.20499	2.55361	2.36167	2.38481	2.23348	2.19848	2.55133	2.411	2.18242	2.11964	2.72906	1.84657
4.999__780.70361__TG 45:1|TG 13:0_14:0_18:1	2.42468	2.505	2.46568	2.66707	2.42668	2.55765	3.18353	2.66337	2.38323	2.42034	2.58054	2.52074	2.67989	2.51267	2.65581	2.51829	2.59867	3.17975	2.53803	2.65192	2.50217	2.41122	3.3469	2.52427	2.47515	2.51103	2.97428	2.42638	2.99569	2.36798	2.28682
2.556__781.39081__w/o MS2:PI 29:5	2.23645	1.55278	1.7088	2.14427	2.14645	2.39779	1.95904	2.59986	2.08283	2.03706	1.87932	1.83299	1.87855	1.69553	2.21829	1.94246	1.85424	2.12452	1.69764	1.69213	2.49717	2.25237	2.21886	1.67415	1.75837	2.54036	1.8869	2.01903	2.22753	2.37124	1.81373
2.554__781.44281__Unknown	2.72871	2.26869	2.12652	2.74102	2.4095	2.78778	2.43472	2.935	2.2242	2.38035	2.4577	2.22639	2.33638	2.18981	2.87921	2.31109	2.17174	2.93641	2.47546	2.30934	2.70306	2.38051	2.76724	2.27138	2.3722	2.69359	2.39064	2.20406	2.57596	2.97415	2.08415
2.56__781.4967__w/o MS2:SM 39:8;2O	3.4953	3.00387	2.93782	3.50671	3.22918	3.50756	3.14056	3.8405	3.05018	3.12967	3.29123	3.13346	3.16048	2.90599	3.51423	2.83269	3.02968	3.71596	3.04333	3.04999	3.53816	3.30207	3.56962	3.13217	3.05151	3.58071	3.20574	2.99493	3.20103	3.81503	2.63685
2.81__781.54681__Unknown	2.86571	3.10328	3.28648	3.25846	3.2834	3.15793	3.31041	3.16444	3.18957	3.24392	3.07321	3.24473	3.17405	3.28146	3.03987	3.20079	3.09786	3.13879	3.24359	3.2235	3.34957	3.08244	3.32628	3.16039	3.31071	3.32791	3.28975	3.23748	3.26626	3.22009	3.17114
3.348__781.61987__Unknown	2.90927	2.7159	2.75629	2.71305	2.66404	2.74051	2.75801	2.81143	2.73382	2.8283	2.77536	2.80415	2.97296	2.68868	2.83191	2.80335	2.58919	2.82227	2.81946	2.80097	2.59536	2.58886	2.8655	2.64436	2.59038	2.74527	2.48709	2.96229	2.83106	2.68586	2.76714
2.559__781.64288__Unknown	3.12047	2.54778	2.67214	3.11642	2.97711	3.18073	2.80407	3.57452	2.82114	2.96645	2.98595	2.84772	2.78333	2.6178	3.03539	3.0616	2.80896	3.51207	2.91002	2.76048	2.93676	3.05956	3.26024	2.84046	2.7732	3.34331	2.77334	2.87506	2.97658	3.50358	2.76199
2.878__781.96216__Unknown	2.56686	2.22737	2.21512	2.38246	2.51178	2.12211	1.91991	2.53331	2.19638	2.4737	2.31868	2.25938	2.38201	2.48171	2.21737	2.54221	2.28296	2.63977	2.10115	2.60996	1.83012	2.34706	2.34953	2.34342	2.22565	1.98745	2.49045	2.64037	1.62972	2.7448	2.29934
2.882__782.00507__Unknown	2.6952	2.33748	2.46117	2.48938	2.64967	2.45357	2.33522	2.75064	2.24874	2.63116	2.40115	2.58234	2.68909	2.65012	2.73827	2.71499	2.54049	2.72778	2.62121	2.75743	2.22442	2.39925	2.53653	2.512	2.40779	2.37662	2.71733	2.56193	1.99796	2.52665	2.66682
2.591__782.49573__Unknown	3.31503	3.34594	3.11718	3.14339	3.45699	3.19077	2.99185	3.39999	3.05152	3.27786	3.0861	3.27176	3.39517	3.21867	3.22927	3.0688	3.04356	3.26676	3.11428	3.40069	3.33867	3.15998	3.28433	3.02566	3.00928	3.01954	3.10848	3.27952	3.26106	3.11917	3.24856
2.754__782.49609__Unknown	3.93221	3.59247	3.925	3.80311	3.5435	3.72744	3.78384	3.99324	3.61879	3.75393	3.90185	3.97746	3.88755	3.71291	3.82192	3.86608	3.77553	3.66578	3.68686	3.98145	3.53474	3.61211	3.97208	3.78566	3.71881	3.84292	3.67628	3.81267	3.69953	3.69323	3.80179
2.752__782.56665__PC 36:4|PC 16:0_20:4	6.31184	5.97577	6.06341	6.05218	5.96285	5.99913	5.9565	6.12585	5.95195	6.07529	6.00176	6.11781	6.11385	6.07969	6.02909	6.27363	6.22928	6.13901	6.0917	6.15634	5.8065	5.96358	6.05663	6.03226	6.02556	6.09431	5.98982	6.17302	6.08864	6.11492	6.17153
2.592__782.56671__PC 36:4|PC 18:2_18:2	5.42974	5.5567	5.34192	5.22069	5.63699	5.20656	5.27941	5.36708	5.32586	5.41427	5.19499	5.39439	5.46716	5.40114	5.39519	5.24577	5.28261	5.26809	5.47431	5.61665	5.45201	5.37556	5.40495	5.34141	5.27574	4.63502	5.30007	5.43724	5.44609	5.09064	5.45836
2.585__782.69574__w/o MS2:DG O-20:0_28:7	2.38131	2.56157	2.14808	2.49572	2.66898	2.20512	2.29407	2.65762	2.02885	2.39917	2.37173	2.29749	2.68855	2.40671	2.45837	2.29531	2.33284	2.55298	2.19686	2.0702	2.52734	2.41728	2.48347	2.43896	2.4728	2.11995	2.11162	2.45774	2.09537	2.52802	2.11937
5.209__782.70734__TG 45:0|TG 14:0_15:0_16:0	2.32106	2.21061	2.13828	2.45786	2.47624	2.30248	3.36662	2.34443	2.22053	2.25421	2.26453	2.08446	2.37093	2.21955	2.37212	2.48502	2.17526	3.16337	2.15737	2.4639	2.44328	2.20377	3.30865	2.15218	2.56003	2.47828	2.98163	2.33792	3.18936	2.30783	2.23348
3.049__783.56152__Unknown	3.03063	3.04655	3.02686	3.11651	3.16081	3.18088	2.34254	3.22142	3.03678	3.22553	3.02882	3.10053	3.11807	3.01402	3.1351	3.06614	3.05115	3.08149	3.06489	3.08839	3.12949	3.15998	3.10866	3.17808	2.38117	3.01471	3.09551	2.95686	3.18942	3.10895	3.13365
2.752__783.60114__Unsettled: SM 39:4;3O	5.65824	5.32146	5.44446	5.38527	5.30043	5.3446	5.11218	5.39408	5.27238	5.34627	5.29708	5.41771	5.42574	5.42676	5.47137	5.62287	5.61204	5.47377	5.41928	5.45688	5.07018	5.30603	5.33157	5.33703	5.33633	5.36521	5.29891	5.52367	5.36959	5.40576	5.45874
3.04__783.61865__Unknown	3.51378	3.22192	3.29906	3.16359	3.39733	3.15665	3.2887	3.2535	3.15159	3.47194	3.4274	3.41175	3.43277	3.24516	3.54667	3.3866	3.30186	3.45935	3.40225	3.38056	3.17702	3.23427	3.39637	3.3226	3.23612	3.39159	3.12708	3.51921	3.55127	3.58762	3.33635
2.591__783.69476__w/o MS2:TG O-8:0_16:0_22:2	2.13351	2.35554	2.33166	2.24443	2.52659	2.30733	2.36159	2.17832	2.40597	2.29809	2.11961	2.26251	2.46065	2.37471	2.60247	2.29017	2.48661	2.36929	2.37211	2.57694	2.42891	2.23261	2.3383	2.24166	2.16972	1.85559	2.38282	2.18461	2.44129	2.24652	2.26948
3.123__784.00726__Unknown	3.10792	3.18955	3.07308	3.04643	3.38522	3.08212	3.09167	3.19566	2.97178	2.99707	3.03906	3.16279	2.99088	3.0892	3.10531	3.15867	3.12675	3.06527	2.95668	3.33361	3.27372	3.00242	3.27751	2.90312	2.83039	2.69726	2.84053	3.15564	3.16308	2.95437	2.88715
2.872__784.35803__Unknown	2.11676	2.06236	1.27528	1.84751	2.25127	1.69772	1.70964	1.80607	1.45131	1.85193	2.14954	1.91792	2.29002	2.09742	1.77639	1.88575	1.6212	2.02217	2.33577	2.30667	1.0758	1.82142	2.02669	1.72973	1.70219	1.4907	1.4079	1.92881	1.88978	2.01922	1.78136
2.882__784.48535__Unknown	3.35599	3.18273	3.06979	3.15627	3.39425	3.21092	2.99354	3.36925	3.00679	3.21779	3.18551	3.14461	3.32995	3.1152	3.2557	3.2057	3.03958	3.34447	3.15542	3.55903	2.89162	3.08266	3.23326	3.09894	3.21757	2.96659	3.45058	3.13398	3.13372	3.3053	3.1249
2.749__784.49341__Unknown	2.63599	2.91778	3.02992	2.75297	2.87842	3.01584	2.37684	3.10671	2.81529	3.14945	2.78719	2.81268	2.56193	2.88537	2.77285	3.09133	2.8763	3.04812	2.84672	3.0262	2.65412	2.77052	2.98302	2.90487	3.01945	3.08188	2.76856	2.79415	2.83565	2.93994	3.16465
3.35__784.58179__Unknown	2.18375	2.09192	2.22646	2.17513	2.2639	2.21018	2.20322	2.23119	1.98488	2.11065	2.27105	2.23011	2.31669	2.11167	2.19611	1.96547	2.11233	2.5165	2.25246	2.48713	2.28565	2.01439	2.27553	2.04133	2.16477	2.01287	2.11768	2.20804	2.09978	2.36727	2.19496
2.751__784.59937__Unknown	4.94625	4.55051	4.64898	4.66079	4.60154	4.56045	4.53694	4.68824	4.51096	4.64556	4.59208	4.72902	4.72616	4.65965	4.59252	4.90309	4.86353	4.71031	4.71804	4.7459	4.35849	4.58683	4.63223	4.63348	4.41131	4.65265	4.59251	4.76152	4.67145	4.70799	4.73944
3.77__784.6272__Unsettled: HexCer 18:1;2O/21:1;O	2.12126	2.12072	2.05267	2.11188	1.97927	2.01055	1.98508	2.20906	1.96373	1.83765	2.14171	1.92128	2.10474	2.18193	2.35881	2.093	2.06335	2.18183	2.04024	2.00288	2.14964	2.08323	2.26973	1.854	1.88934	1.71995	1.95039	2.36438	2.17594	1.97796	1.97896
2.842__784.65936__Unknown	3.8156	3.7203	3.69648	3.75156	3.75224	3.55712	3.27881	3.67001	3.49499	3.61239	3.69957	3.60246	3.81123	3.67161	3.78227	3.63152	3.60129	3.74732	3.7911	3.93658	3.5312	3.14032	3.67486	3.56418	3.71731	3.48076	3.78667	3.81471	3.63384	3.79871	3.51489
3.77__784.66785__Unsettled: HexCer 18:1;2O/22:0	2.54254	2.59812	2.61587	2.67492	2.50828	2.47776	2.45244	2.65437	2.39835	2.39039	2.59475	2.53128	2.6558	2.6759	2.77621	2.66257	2.56439	2.71098	2.52213	2.47825	2.64153	2.58843	2.75724	2.41516	2.36537	2.3372	2.45504	2.79149	2.59339	2.33742	2.36667
2.882__785.38208__Unknown	2.13158	2.08847	1.88141	2.20826	2.3236	1.81667	1.85103	2.35636	1.24244	1.87257	2.00643	1.73237	2.1026	1.64645	2.28787	1.97643	2.0347	2.16329	1.96838	2.1802	1.61723	1.99404	2.05579	1.50298	2.10877	1.51087	1.92534	2.29852	1.65162	2.1904	2.10756
2.883__785.4787__w/o MS2:RIKEN P-VS1 ID-10647 from Mouse_Liver_WT_N_Ctr	2.8924	2.76221	2.70546	2.7427	2.87761	2.70874	2.55589	2.83549	2.44889	2.84315	2.76895	2.72623	2.76995	2.75441	2.8502	2.76791	2.60469	2.92845	2.74153	3.06852	2.47004	2.63177	2.63914	2.7072	2.74769	2.51817	2.97722	2.74191	2.79683	2.79186	2.58532
2.88__785.58636__Unknown	5.33619	5.11727	5.11905	5.17111	5.22316	5.03036	4.97365	5.28041	4.89455	5.11686	5.18099	5.14562	5.26695	5.18587	5.20806	5.19861	5.0323	5.24878	5.16093	5.42671	4.81098	5.04091	5.16193	5.02456	5.15333	4.95083	5.28429	5.24982	5.02636	5.25059	5.18707
2.592__785.5882__w/o MS2:RIKEN P-VS1 ID-10653 from Mouse_Aorta_WT_N_Ctr	3.20341	3.3929	3.19967	3.06241	3.48546	3.05309	3.08989	3.19151	3.18811	3.25842	2.99637	3.25235	3.3384	3.28263	3.22124	3.05806	3.12807	3.17527	3.27499	3.41209	3.2967	3.1693	3.18615	3.16405	3.08684	2.43502	3.1292	3.30762	3.32419	2.94031	3.31403
4.635__785.59442__w/o MS2:RIKEN P-VS1 ID-10654 from Mouse_Feces_WT_N_Ctr	0.703951	0.317805	0.325653	1.78033	1.60739	0.34651	2.42172	1.3953	0.709718	0.872781	0.341543	0.690653	1.63535	0.90754	1.25115	1.09702	1.20031	1.88771	1.10967	1.90716	2.13332	0.458481	2.44319	1.56603	0.985414	1.2659	2.18729	1.27556	2.18505	0.681686	1.09094
3.335__785.64795__SM 40:2;2O|SM 18:1;2O/22:1	4.78679	4.64635	4.63419	4.60837	4.55223	4.55508	4.57193	4.66401	4.47468	4.63789	4.73763	4.7137	4.75307	4.57413	4.70681	4.64373	4.47466	4.71187	4.57618	4.70855	4.49442	4.46223	4.63176	4.55337	4.30799	4.56596	4.13132	4.75569	4.71541	4.62516	4.47064
3.369__785.64819__SM 40:2;2O|SM 18:1;2O/22:1	4.78419	4.64485	4.63337	4.60752	4.54835	4.55637	4.56842	4.66422	4.47419	4.65013	4.7354	4.71344	4.74956	4.57485	4.70337	4.65117	4.47928	4.71076	4.5837	4.70561	4.48746	4.45947	4.6243	4.5539	4.29937	4.50357	4.12832	4.7497	4.7176	4.62111	4.47532
2.879__785.6889__Unknown	3.10367	2.74412	2.88239	2.98714	3.02164	2.75545	2.80747	2.9968	2.77879	2.94568	3.11825	2.98164	3.04747	3.01291	3.08678	2.96257	2.94924	3.03764	2.98044	3.32972	2.61829	2.799	3.08493	2.74658	2.77595	2.85498	3.19488	2.95264	2.86449	2.97207	2.94071
3.125__786.3443__Unknown	2.08039	2.44587	2.25098	1.75976	2.70852	2.44361	2.52601	2.30944	2.59625	2.55826	2.58355	2.4234	2.44037	2.28018	2.03866	2.56822	2.66539	2.20946	2.46392	1.79149	2.37656	2.28094	2.86077	2.25752	2.06435	2.01281	2.06165	2.42774	2.89307	2.16783	2.35832
3.125__786.45874__w/o MS2:RIKEN P-VS1 ID-10684 from Mouse_Kidney_WT_N_F1AA	3.25572	3.39444	3.37427	3.39152	3.69546	3.33314	3.22532	3.33764	3.27874	3.30358	3.30161	3.08122	3.5183	3.31878	3.42741	3.10734	3.23584	3.13818	3.44908	3.57774	3.51611	3.31534	3.49497	3.27383	3.38363	3.19762	3.1072	3.35789	3.41687	3.28916	3.13652
3.125__786.52063__PC O-38:9	3.95698	3.93241	3.90459	3.93766	4.07298	4.00883	3.98344	4.00902	3.96055	3.88096	3.82885	3.89126	4.09511	3.90636	4.02982	3.97291	3.78267	3.99905	3.92684	4.02859	4.0361	3.91507	3.99563	3.87493	3.81859	3.68086	3.92801	4.03495	4.02043	3.84877	4.01344
2.885__786.54102__PC O-38:9	3.41347	3.27846	3.08645	3.17099	3.25777	2.80255	3.14986	3.43942	3.05433	3.2996	2.83753	3.27308	3.38493	3.28492	3.35646	3.2177	3.1432	3.34124	3.29431	3.03742	3.0168	3.20904	3.28504	3.1212	3.16138	3.11744	3.40865	3.34303	3.1963	3.35709	3.25847
3.122__786.59613__PC 36:2|PC 18:0_18:2	6.20474	6.25016	6.20049	6.20754	6.37221	6.24982	6.149	6.29033	6.13964	6.17482	6.16866	6.20984	6.27692	6.21711	6.29294	6.16122	6.15436	6.31332	6.25309	6.40782	6.27074	6.16149	6.30983	6.2075	6.09823	5.9277	6.02647	6.303	6.29693	6.16239	6.26086
3.368__786.65173__PC O-37:2	4.33666	4.1952	4.19436	4.18868	4.13027	3.98519	4.13384	4.23327	4.043	4.21524	4.30253	4.27414	4.3131	4.14034	4.2888	4.10162	4.0652	4.288	4.17566	4.27472	4.08964	4.04671	4.19489	4.10975	3.89366	4.12389	3.76633	4.32405	4.30158	4.2022	4.07329
3.379__787.02063__Unknown	1.9091	2.11368	2.05286	2.09018	1.7513	2.17262	1.84704	2.18453	2.0011	1.89792	2.1761	1.97239	1.78485	2.06593	2.35226	2.12794	1.9977	2.36449	2.13964	2.03311	2.2347	1.86765	1.97244	1.76892	1.74647	1.85603	2.27926	2.46564	2.08746	2.15341	1.88559
3.123__787.49695__Unknown	3.30002	3.46681	3.37065	3.34953	3.70266	3.43967	3.40485	3.35188	3.29729	3.13907	3.21629	3.42303	3.42647	3.27632	3.3272	3.28038	3.29773	3.48997	3.33972	3.55593	3.4826	3.30891	3.50307	3.44916	3.32629	3.16961	3.26384	3.40389	3.48853	3.31561	3.43223
3.684__787.52063__Unsettled: SM 40:9;3O	2.21346	1.86818	2.16223	2.29921	2.13745	1.99581	1.89066	2.15504	2.00816	2.01866	1.96447	2.05229	2.24807	1.87974	1.8395	1.96269	1.23396	0.78317	2.14858	2.07862	1.92356	1.76011	2.07898	1.75369	1.93623	1.87552	1.56783	1.84103	1.98987	1.6891	2.0419
3.68__787.59583__Unknown	3.05359	2.96073	2.91948	2.88745	2.87324	2.99881	2.81718	3.10596	2.79553	2.92879	2.97356	3.03808	2.9298	2.91416	3.10756	2.96147	2.81601	3.0261	2.97341	3.05877	2.90076	2.76181	3.01823	2.76559	2.69234	2.89065	2.74988	3.23699	3.02658	3.04627	3.01299
3.124__787.68866__Unknown	3.86918	3.67298	3.83242	3.665	4.06115	3.90788	3.7692	3.84743	3.83868	3.79159	3.93066	3.764	3.88171	3.75211	3.60561	3.79989	3.7848	3.89478	3.87348	3.96217	3.74754	3.7646	3.76253	3.7803	3.50332	3.50569	3.37139	3.76933	3.85761	3.73046	3.78328
3.681__787.79022__Unknown	2.45441	2.22049	2.34807	2.3382	2.16867	2.29267	2.11866	2.43288	2.25403	2.21403	2.22514	2.34036	2.43737	2.28174	2.41929	2.2602	1.96845	2.12131	2.20912	2.2649	2.28201	2.1169	2.3579	2.38077	2.1243	2.31314	1.95471	2.42205	2.23129	2.2021	1.98826
3.379__788.42108__w/o MS2:PI 30:6	2.06998	1.9538	2.11967	2.24074	2.10613	1.95997	1.89335	2.21461	1.81843	2.12622	2.15966	1.86132	2.06114	2.02665	2.19033	2.04072	1.90136	2.1901	2.19415	2.22536	1.95627	1.72209	2.06348	1.81574	1.93388	1.73754	2.0378	2.21287	1.9975	2.03805	1.79043
3.38__788.48737__w/o MS2:RIKEN P-VS1 ID-10774 from Mouse_Heart_WT_N_F1EPA	2.57168	2.54031	2.57939	2.55957	2.5793	2.72899	2.47951	2.79112	2.67708	2.6604	2.66362	2.62947	2.68034	2.60669	2.68096	2.52108	2.55455	2.36461	2.58341	2.78423	2.44789	2.4318	2.78397	2.57245	2.60673	2.63383	2.82986	2.68181	2.38393	2.65275	2.41654
2.883__788.55383__w/o MS2:RIKEN P-VS1 ID-10794 from Mouse_Brain_fads2KO_N_Ctr	2.65111	2.65563	2.64574	2.37135	2.69108	2.56831	2.41371	2.33044	2.49624	2.5222	2.58952	2.64067	2.76322	2.71174	2.61097	2.8324	2.56268	2.74793	2.47903	2.60593	2.04703	2.26042	2.38736	2.54081	2.3441	2.54227	2.62646	2.32842	2.58573	2.28502	2.57425
3.121__788.55786__PC O-38:8	3.91081	3.94926	3.89428	3.56545	4.08216	3.94913	3.85479	3.97646	3.84092	3.83705	3.81335	3.92012	4.03735	3.84929	3.95266	3.70843	3.82708	4.02692	3.25308	4.09747	4.05288	3.84548	3.9551	3.85543	3.16586	3.61984	3.64309	3.68723	3.94804	3.86779	4.00771
3.684__788.59412__Unsettled: PC O-38:8	2.77525	2.64468	2.58246	2.64071	2.39788	2.39602	2.47163	2.80852	2.55851	2.71706	2.68523	2.72379	2.83583	2.65974	2.83013	2.60338	2.60527	2.69198	2.33385	2.65226	2.59734	2.16782	2.13378	2.52867	2.53335	2.67368	2.64608	2.84387	2.72974	2.47524	2.74462
3.685__788.64789__PC O-37:1	4.42032	4.3006	4.27674	4.42314	4.31291	4.40486	4.16406	4.53336	4.16114	4.38218	4.2882	4.35676	4.5017	4.31716	4.45534	4.26998	4.0848	4.28438	4.31655	4.399	4.28338	4.09589	4.34053	4.30125	4.06741	4.26849	4.01752	4.47133	4.39119	4.19688	4.36763
4.428__788.67438__TG 46:4|TG 12:0_16:1_18:3	1.44777	0.943879	0.857218	2.33426	2.35765	1.54475	2.79878	2.00326	0.757427	1.55705	1.38725	0.744065	2.10383	1.61139	2.18018	1.11389	1.94875	2.42884	0.975997	2.46311	2.71769	1.53057	2.90703	0.768148	1.8986	0.927001	2.82133	2.02078	2.19061	1.55681	2.08827
3.684__788.73682__w/o MS2:SE 28:2/26:3	2.72549	2.68784	3.13636	3.29052	3.13468	3.08041	3.04832	3.24524	2.95825	3.08324	3.04795	3.02272	3.06681	3.06688	3.213	3.15913	2.94319	3.07954	3.18613	3.10451	2.92409	2.85085	3.01699	2.99856	2.83638	3.02136	2.72084	3.18054	3.08626	2.40673	3.115
3.376__789.51764__w/o MS2:RIKEN P-VS1 ID-10818 from Mouse_Muscle_WT_CTX14_Ctr	2.62211	2.55873	2.69076	2.61291	2.54752	2.68636	2.58739	2.76803	2.47391	2.54005	2.77863	2.49627	2.64088	2.68798	2.79436	2.55761	2.62676	2.80331	2.67659	2.72144	2.70587	2.42251	2.82618	2.45593	2.55781	2.57387	2.78896	2.77233	2.63989	2.61	2.52878
3.378__789.58783__SM 41:7;2O|SM 17:1;2O/24:6	4.46844	4.5905	4.65206	4.5665	4.58694	4.65419	4.65147	4.66047	4.50291	4.41708	4.5987	4.48213	4.50681	4.46344	4.5761	4.47819	4.4601	4.69268	4.55478	4.69695	4.59844	4.38751	4.68462	4.40947	4.43496	4.47797	4.86576	4.71647	4.54587	4.60476	4.43989
3.681__789.64233__SM 39:1;3O	3.44533	3.40526	3.29719	3.41057	3.28061	3.4727	3.34769	3.55237	3.23572	3.4173	3.3301	3.38348	3.51845	3.32076	3.45415	3.32247	3.14955	3.35117	3.3664	3.48092	3.3627	3.17434	3.41599	3.26605	3.10149	3.31019	3.08755	3.59847	3.46823	2.86271	3.40841
3.796__789.6853__Unsettled: SM 18:0;2O/22:0	2.88226	2.73033	2.79705	3.13416	2.92711	2.95083	2.83387	3.06656	2.78262	2.96943	2.71348	2.63608	2.8575	2.7994	3.06998	2.72081	2.80203	2.75022	2.79873	2.88935	2.79807	2.4782	2.78897	2.8532	2.66757	2.93254	2.55513	3.10238	3.08753	2.63803	3.2768
3.381__789.68713__Unsettled: SM 18:0;2O/22:0	3.27976	3.3054	3.37511	3.34391	3.31744	3.28957	3.20698	3.38377	3.03777	2.91098	3.43074	3.26578	3.3987	3.30397	3.43819	3.42585	3.33273	3.58909	3.38896	3.31599	3.2176	3.20395	3.40101	3.02162	3.32733	3.35349	3.62963	3.51541	3.27591	3.41216	3.24961
2.67__790.56079__Unknown	2.26417	2.30749	1.63875	1.31045	2.06038	2.70985	1.77295	2.5293	2.16493	2.2113	2.42467	2.22395	2.16084	2.10226	2.52103	2.07614	1.10276	2.93002	2.4333	2.00568	2.40655	1.7482	2.79908	1.74805	1.66986	3.02506	1.99203	1.77235	2.77685	2.73913	1.72013
2.778__790.56793__PC O-38:7	3.53466	3.42074	3.47203	3.42035	3.40724	3.70922	3.37445	3.54834	3.57325	3.56886	3.64585	3.35413	3.59505	3.40608	3.7367	3.57508	3.28528	3.81739	3.58458	3.38439	3.4494	3.55079	3.71036	3.40873	3.22083	3.74223	3.32827	3.4973	3.82526	3.52599	3.54223
2.935__790.58356__Unsettled: PC O-38:7	2.86514	2.90286	2.79017	2.6805	2.32089	2.72524	2.63264	2.71817	2.77025	2.93715	2.77673	2.83175	2.87344	2.75762	2.79768	2.91662	2.71739	2.9479	2.94643	2.72816	2.26349	2.57273	2.94002	2.62145	2.4854	2.76407	2.76025	2.73664	2.89045	2.90627	2.66196
3.381__790.59479__PC O-38:7	3.76082	3.85512	3.90566	3.91082	3.86974	3.91393	3.72227	3.93556	3.66405	3.68695	3.95332	3.82229	3.87701	3.84334	3.85574	3.87082	3.82635	4.03838	3.8609	3.97914	3.89939	3.74123	3.97255	3.71378	3.62349	3.8049	4.19258	4.06906	3.87599	3.9561	3.81057
3.138__790.61548__w/o MS2:HexCer 9:0;2O/32:5	3.18237	3.08277	3.11139	3.10964	2.98794	3.19307	2.99008	3.08266	3.01449	2.91774	2.73429	2.92855	3.0005	3.08372	3.26102	3.05532	2.95676	3.10052	3.09489	3.29541	2.98532	3.00158	3.08695	2.91735	2.89606	2.80661	2.76283	3.12758	3.24618	2.97401	3.11628
3.682__790.66058__Unsettled: PC 18:0_18:0	2.98997	2.95786	3.00265	3.10277	2.99849	2.99117	2.82804	3.05953	2.88712	2.93668	3.01894	2.94509	3.07026	2.9466	3.12277	2.95723	2.7974	3.05526	2.95227	3.06773	2.93385	2.72491	3.07608	2.93656	2.82905	2.94285	2.71947	3.053	3.03942	2.99848	2.99965
4.664__790.68665__TG 46:3|TG 12:0_16:1_18:2	2.43794	1.75757	1.8952	3.1896	2.97752	2.4046	3.59994	2.86338	1.79572	2.4655	2.46211	1.87477	2.88297	2.4315	2.95075	2.33908	2.70039	3.34974	2.25701	3.22769	3.60045	2.17402	3.82787	1.97879	2.68072	2.21465	3.51229	2.89938	3.49309	2.4868	2.72911
3.38__790.68817__Unsettled: PC O-37:0	2.76045	2.74586	2.77286	2.59008	2.89107	2.69643	2.70171	2.74446	2.68045	2.6871	2.89484	2.91557	2.791	2.72925	2.91317	2.75352	2.74626	3.01411	2.87365	2.78085	2.78099	2.56409	2.90118	2.61061	2.65649	2.7135	3.13767	2.9439	2.65259	2.901	2.7095
4.416__790.69312__w/o MS2:TG 8:0_8:0_30:3	1.15614	0.300285	0.645357	1.99176	2.03278	0.993726	2.59426	1.74615	0.562375	1.13587	1.08223	0.523807	1.77558	1.04839	1.79001	0.327206	1.6418	2.31427	0.877828	2.09754	2.32494	0.735906	2.726	0.262165	1.41703	0.270437	2.49994	1.62706	2.63779	1.27603	1.58449
4.667__790.73267__Unknown	1.65719	0.798884	1.05189	2.56746	2.26961	1.65839	2.87172	2.16545	0.870518	1.74745	1.7654	1.02925	2.30097	1.73869	2.31931	1.57478	2.11191	2.69492	1.30491	2.54946	2.8804	1.47138	2.75161	1.10826	2.0042	1.60189	2.87181	2.24956	2.76368	1.73359	1.9682
2.93__791.56714__w/o MS2:SM 40:7;3O	2.50508	2.47677	2.38823	2.15456	1.89392	2.44011	2.33367	2.39236	2.40775	2.61978	2.29317	2.4964	2.61186	2.39652	2.41464	2.50364	2.41756	2.52975	2.45944	2.42688	2.05802	2.16036	2.60734	2.27161	2.13971	2.46278	2.39265	2.27446	2.58916	2.51474	2.43626
2.776__791.58984__Unsettled: SM 17:1;2O/24:5	3.07367	2.98913	3.12752	3.06735	2.99616	3.32554	3.06622	3.09836	3.24732	3.1359	3.21986	2.8541	2.99882	2.71396	3.21133	3.05344	2.89863	3.35479	3.25751	2.8367	2.43884	3.14291	3.35602	2.9827	2.57667	3.29526	2.86608	2.64394	3.3838	2.97188	3.0375
3.376__791.64789__w/o MS2:SL 21:0;O/26:6	3.03425	3.04374	3.0073	3.06946	3.04645	3.07948	3.02018	3.13229	2.9338	2.87934	3.1519	2.97155	3.12633	3.01942	3.15746	3.09796	3.09626	3.34606	3.1472	3.22702	3.07606	2.86623	3.14942	2.91193	2.91666	3.00866	3.35401	3.22763	3.0061	3.15375	3.02555
2.52__792.55127__PC 37:6|PC 17:1_20:5	3.37891	3.07707	3.18049	3.23108	3.2827	3.39756	3.19477	3.62561	3.06737	3.26072	3.38456	3.16863	3.43018	3.00279	3.37291	3.29212	3.09979	3.69828	3.24331	3.11467	3.13273	3.21433	3.55993	3.22782	3.36712	3.57665	3.04338	2.98821	3.36983	3.51897	3.2199
3.035__792.55664__PE 40:6|PE 20:3_20:3	3.35558	3.00754	3.20147	3.56809	3.19177	3.32212	3.51014	3.67078	3.01251	3.14842	3.23429	3.04686	3.42443	3.09303	3.40214	3.26343	3.38586	3.49673	3.35433	3.19629	3.22791	3.42911	3.46091	3.19519	3.48225	3.54795	3.30464	3.53399	3.09234	3.32701	3.40671
2.871__792.58301__PC O-38:6	4.01635	3.90648	3.88888	3.71037	3.5647	3.91729	3.69875	3.90392	3.87792	3.88062	4.04209	3.88463	3.81941	3.85014	3.92153	3.95993	3.87966	4.11513	3.9247	3.89388	3.60717	3.76318	4.13647	3.73756	3.5616	4.09529	3.62222	3.81671	3.98442	3.9248	3.7071
2.73__792.58838__PC O-38:6	3.37686	3.11827	2.85481	3.30242	2.9622	3.60536	3.0064	3.73749	3.28366	3.09871	3.3148	3.08601	2.99219	2.8532	3.47842	2.86073	2.86364	3.78517	3.23563	3.0714	3.4727	3.31945	3.71883	3.23516	2.95045	3.75421	3.08689	2.86819	3.35406	3.90724	2.71229
4.889__792.63391__w/o MS2:RIKEN P-VS1 ID-10973 from Blank	1.48053	1.0059	1.54506	2.42747	2.14215	1.63812	2.37505	2.32227	0.916494	1.78427	1.92516	1.42707	2.25925	1.98542	2.20592	1.8043	2.09525	2.68338	1.61531	2.39379	2.56015	1.60456	2.61817	1.17491	1.98809	1.2381	2.23471	2.38338	2.65887	1.81265	2.11884
2.731__792.63727__w/o MS2:PC O-38:6	2.4027	2.32425	2.18122	2.24789	1.58936	2.5	2.06703	2.63285	2.29366	2.15749	2.53123	2.1854	2.18305	2.10896	2.63821	2.37181	2.18179	2.93006	2.27955	2.30887	2.52244	2.22438	2.87926	2.26509	1.81771	2.83364	2.11077	2.06437	2.3725	3.06967	1.51593
4.885__792.69897__TG 46:2|TG 12:0_16:0_18:2	3.28602	2.86789	3.07935	4.33642	3.95813	3.39968	4.73548	4.02681	2.69786	3.46449	3.54642	2.99853	3.99718	3.61395	3.97242	3.50798	3.86417	4.46462	3.3079	4.40914	4.75853	3.24167	4.81037	2.89961	3.74363	3.10152	4.6049	4.14064	4.63646	3.33725	3.88348
4.638__792.70343__TG 46:2|TG 10:0_18:1_18:1	2.09689	1.46217	1.69809	2.94188	2.72766	2.01509	3.55181	2.74714	0.770835	2.05425	2.12951	1.55699	2.71302	2.19255	2.61472	1.84471	2.52609	3.24064	1.92837	2.94999	3.28837	1.9925	3.64067	1.49784	2.29597	1.79884	3.38817	2.5886	3.38153	2.19607	2.44988
4.889__792.79187__w/o MS2:DG O-20:0_28:2	1.6443	0.885983	1.40775	2.45489	2.26734	1.77733	2.55742	2.21113	1.18622	1.81962	1.65619	1.42798	2.04448	1.82323	2.05414	1.67772	1.9378	2.11348	1.69982	2.26253	2.55694	1.38035	2.72336	1.04479	1.98917	1.23791	2.39901	2.06344	2.28487	1.3853	1.92779
2.518__793.53345__Unknown	2.86372	2.6249	2.71146	2.70543	2.74839	2.88736	2.72458	3.02793	2.62121	2.77953	2.85916	2.67549	2.90327	2.57689	2.86374	2.71283	2.60463	3.12941	2.73958	2.62646	2.60998	2.69535	3.04526	2.75306	2.85197	3.0306	2.52928	2.5023	2.85766	3.05856	2.73942
2.741__793.56958__Unknown	3.25103	2.99671	2.84096	2.84314	2.75255	3.06923	2.84992	3.29046	2.8043	2.87258	3.02656	2.74831	2.73966	2.70904	2.9711	2.89361	2.81	3.46643	2.88424	2.98891	3.12316	2.95195	3.26968	2.98211	2.72425	3.31826	2.72054	2.82271	3.15932	2.99309	3.04075
2.876__793.6076__Unsettled: SM 40:6;3O	3.64411	3.60549	3.50265	3.44877	3.20278	3.52678	3.33429	3.56284	3.47887	3.50285	3.69542	3.46163	3.44997	3.4424	3.58217	3.60314	3.48821	3.73159	3.53785	3.46084	3.25467	3.35634	3.73147	3.36311	3.22299	3.70311	3.29465	3.51406	3.54982	3.52593	3.36421
4.879__793.67621__w/o MS2:RIKEN P-VS1 ID-11021 from Mouse_Macrophage_WT_N_F1	2.69141	2.29736	2.46039	3.56201	3.28625	2.86798	4.05061	3.38804	2.10584	2.84564	2.92439	2.39027	3.36418	2.9918	3.27205	2.84517	3.27719	3.81976	2.70749	3.76517	4.06326	2.7176	4.22961	2.30045	3.08464	2.40082	3.88826	3.46767	3.97313	2.77291	3.29734
2.948__794.53589__Unknown	2.97682	2.87692	2.87764	2.87529	2.65583	2.90897	2.6211	2.85427	2.97594	2.9308	2.87394	2.91835	2.92484	2.89495	2.92229	2.88071	2.8393	3.02965	2.95612	3.01233	2.60732	2.71417	2.95066	2.78134	2.88097	2.8651	2.925	3.06443	3.03273	3.05372	2.81593
2.706__794.56354__PC 37:5|PC 17:1_20:4	3.06315	2.5993	2.59748	2.90467	2.83165	3.34446	2.60799	3.46792	2.69673	2.73406	2.76192	2.76444	2.62813	2.23033	3.07579	2.62162	2.59422	3.62378	2.64099	2.67225	3.08449	3.00748	3.34427	2.69841	2.65272	3.34884	2.85202	2.35982	2.87387	3.65915	2.44747
2.628__794.57568__PC 37:5|PC 17:1_20:4	3.17598	2.77022	2.68344	2.80366	2.70874	3.1761	2.71601	3.34178	2.69602	2.68779	2.88325	2.92084	2.89839	2.79279	3.07733	2.93673	2.93535	3.45337	2.88073	2.89128	2.96434	2.93069	3.22748	2.7926	2.96534	3.19431	3.00677	2.70708	2.96489	3.44487	2.72241
3.099__794.60107__w/o MS2:LPC 36:2	3.02464	3.08386	3.0108	2.73637	2.48292	2.68964	2.85445	2.90266	2.82496	3.03363	3.06331	3.07741	2.92673	3.00638	2.91292	3.12015	3.24366	3.0989	2.7858	2.93061	2.04464	2.72049	2.65898	2.64052	2.59993	3.04942	2.75902	2.93477	3.31123	2.94054	2.99478
3.199__794.60284__PC O-38:5	3.8418	3.7908	3.69328	3.44098	3.3541	3.51612	3.47242	3.47941	3.73366	3.74946	3.50154	3.88001	3.88652	3.61899	3.61295	3.86666	3.84387	3.84974	3.69686	3.71448	3.13545	3.40364	3.71823	3.56345	3.28446	3.61348	3.46232	3.47444	4.06515	3.57504	3.75128
2.944__794.60333__PC O-38:5	5.00621	4.84751	4.80095	4.59014	4.33785	4.60459	4.65124	4.68186	4.67061	4.77511	4.66571	4.8585	4.69872	4.79271	4.73715	4.9176	4.77992	4.73851	4.914	4.76433	4.2888	4.67006	4.78224	4.6935	4.52984	4.76266	4.68444	4.75573	4.8442	4.79656	4.59621
5.105__794.63007__w/o MS2:SL 21:2;O/26:2;O	0.790917	0.961445	0.858277	2.2596	1.69647	1.47338	2.57537	2.09534	0.976912	1.17147	1.83472	1.44477	1.93581	1.39529	2.2518	1.27339	1.82314	2.6064	0.980733	2.5442	2.51035	1.47714	2.75517	0.58357	1.70288	1.18663	2.61002	1.95765	2.86471	1.38233	1.41446
4.871__794.68024__Unknown	2.30873	2.0217	2.15432	3.08787	2.83333	2.4255	3.56822	2.96911	1.76817	2.34229	2.54283	2.03446	2.86804	2.48925	2.77936	2.37167	2.6689	3.38979	2.28899	3.16424	3.6956	2.15204	3.78679	1.82098	2.60461	1.99911	3.65589	2.89784	3.75899	2.30666	2.55604
2.947__794.68939__Unknown	2.93506	2.43723	2.79657	2.31622	2.51266	2.23789	2.62334	2.67914	2.62222	2.74943	2.86202	2.94938	2.73258	2.70874	2.65822	2.92089	2.76783	2.86524	2.87486	2.62703	2.37505	2.3981	2.88667	2.72009	2.60202	2.71328	2.35541	2.5009	2.76464	2.92611	2.69937
5.1__794.71246__TG 46:1|TG 12:0_16:0_18:1	3.48917	3.18726	3.38231	4.47655	3.94435	3.71129	4.81657	4.18015	3.00898	3.59284	3.71871	3.26467	4.15838	3.65118	4.15025	3.80324	4.10899	4.9082	3.60977	4.39333	4.78627	3.49837	5.0696	3.03043	3.9451	3.47185	4.70969	4.1379	5.16672	3.57761	3.95106
5.14__794.71588__TG 46:1|TG 14:1_16:0_16:0	3.48878	3.18998	3.38357	4.4675	3.93999	3.71003	4.81239	4.17647	3.0021	2.26203	3.71031	3.2548	4.1513	3.64669	4.15538	3.78909	2.97755	4.90669	2.22967	4.39225	4.77931	3.49305	5.0686	3.03571	3.93687	3.46528	3.46987	4.13044	5.16328	3.57932	3.9418
4.87__794.75165__w/o MS2:Cer 8:0;3O/42:1;(2OH)	2.11836	1.87516	2.05815	3.11103	2.74234	2.21054	3.58384	2.81351	1.73474	2.23575	2.26049	1.96102	2.78422	2.30682	2.76664	2.36336	2.71641	3.36106	2.16138	2.9743	3.32267	2.05244	3.65168	1.71711	2.45215	1.87684	3.44053	2.67515	3.51746	1.99392	2.50803
2.627__795.56543__Unknown	2.78849	2.2528	2.16855	2.4194	2.40304	2.81928	2.3693	2.95414	2.34693	2.32477	2.46078	2.58027	2.50111	2.35205	2.69428	2.55204	2.44217	3.06314	2.36505	2.47718	2.58333	2.47282	2.79082	2.295	2.53952	2.79577	2.63286	2.29937	2.53993	3.18164	2.21939
2.944__795.58289__Unknown	4.40155	4.21874	4.1672	3.9656	3.7635	4.00712	4.00581	4.08687	4.02961	4.05357	4.07198	4.23866	4.09555	4.1826	4.1226	4.18867	4.14481	4.10738	4.29799	4.16055	3.70309	4.02973	4.14881	4.03837	3.89022	4.17772	4.1018	4.18865	4.26523	4.20234	4.02959
3.202__795.63959__SM 41:4;2O|SM 17:1;2O/24:3	3.19599	3.09736	3.18435	2.8757	2.71141	2.83869	2.84657	2.86496	2.81973	3.08797	2.71832	3.24907	3.24839	3.01439	2.9632	3.29903	3.27465	3.25804	3.13579	3.104	2.39862	2.7567	3.10615	2.94347	2.61454	2.91545	2.79894	2.7254	3.44195	2.98882	3.11373
4.661__795.64392__SM 41:4;2O|SM 19:0;2O/22:4	1.43408	0.988113	1.14002	2.3514	2.10794	1.4776	2.5949	1.98316	0.703964	1.5373	1.49714	0.88002	2.03229	1.66566	2.17601	1.52608	1.86418	2.4081	1.39984	2.37487	2.61065	0.797359	2.74505	0.637018	1.77901	0.913027	2.6064	2.0875	2.59106	1.51355	1.99327
2.934__795.6853__Unknown	2.84421	2.69382	2.72853	2.71127	2.38334	2.66991	2.73495	2.70176	2.62936	2.78075	2.63361	2.78392	2.73947	2.65656	2.62499	2.7987	2.69587	2.67191	2.81825	2.01795	2.18131	2.57569	2.78606	2.17287	2.56172	2.72723	2.43177	2.72194	2.79665	2.48462	2.55363
5.103__795.69116__w/o MS2:RIKEN P-VS1 ID-11099 from Mouse_Macrophage_WT_N_F1AA	2.79822	2.54926	2.80812	3.70427	3.33368	3.11071	4.12166	3.52026	2.28973	2.97834	3.10135	2.59546	3.47659	2.94273	3.51527	3.10316	3.34858	4.17429	3.01145	3.74153	4.01558	2.84106	4.37284	2.21392	3.33089	2.78173	4.00362	3.62574	4.52299	2.94017	3.27299
3.264__796.5202__w/o MS2:RIKEN P-VS1 ID-11113 from Mouse_Macrophage_WT_N_F1AA	2.23324	2.16345	2.1105	1.96178	1.81828	1.97843	1.93243	2.01062	2.02272	2.09492	2.0335	2.33656	2.17858	2.08242	2.00682	2.11096	2.10893	2.3977	2.386	2.00176	1.6743	2.10458	2.1765	2.07856	1.90173	2.28219	2.21227	2.27172	2.43164	2.35392	2.25222
2.901__796.52325__w/o MS2:SHexCer 10:0;2O/24:1;O	2.6469	2.49087	2.45162	2.28293	2.19983	2.61785	2.32178	2.61352	2.56231	2.34059	2.2655	2.65709	2.41073	2.19581	2.48359	2.4098	2.53823	2.62432	2.49069	2.37013	2.25127	2.51593	2.75763	2.45846	2.34729	2.65797	2.16034	2.01395	2.25458	2.42873	2.37102
2.916__796.58191__PC 37:4|PC 19:1_18:3	4.00054	3.728	3.82135	3.61427	3.597	3.91908	3.6541	3.85884	3.73102	3.78859	3.75463	3.97273	3.86249	3.75671	3.72335	3.99895	3.95397	4.00282	3.83054	3.79194	3.48348	3.80983	3.99326	3.83225	3.83077	3.98162	3.73818	3.68403	3.9785	4.01565	3.77892
3.083__796.61511__PC O-38:4	3.2326	3.24103	3.03985	3.10799	2.82164	2.90477	2.74676	3.08818	2.98358	3.16568	2.95134	3.18917	2.79273	3.26199	3.18668	2.8891	2.87956	3.26593	3.34692	3.30467	2.64828	3.08795	3.07096	2.89866	2.89751	3.06053	3.32395	2.92476	3.04722	3.36361	2.85467
3.261__796.61865__PC O-38:4	4.50817	4.46052	4.41271	4.20056	3.91042	4.02133	4.22274	4.24465	4.39422	4.42477	4.23438	4.64765	4.49332	4.38772	4.23013	4.53446	4.43321	4.52866	4.65108	4.26578	3.76682	4.3525	4.6491	4.25433	4.11512	4.53017	4.43532	4.39408	4.63374	4.48832	4.47663
2.945__796.62866__PC O-38:4	3.83168	3.64459	3.5459	3.50651	3.33505	3.56813	3.51071	3.57885	3.5279	3.62444	3.55742	3.71339	3.59429	3.62691	3.6052	3.78634	3.71383	3.68849	3.71895	3.61096	3.18712	3.57838	3.69534	3.57557	3.5115	3.66524	3.55678	3.56463	3.70577	3.69491	3.49269
6.238__796.72833__TG 46:0|TG 14:0_16:0_16:0	2.35263	2.36227	2.31387	2.34006	2.33492	2.34454	3.12308	2.33149	2.32586	2.33511	2.3742	2.41934	2.33482	2.35651	2.26307	2.36922	2.34975	2.35327	2.31476	2.49281	2.3716	2.326	2.37231	2.3055	2.35826	2.31852	2.42797	2.39161	3.16451	2.40838	2.34028
3.261__797.57812__Unknown	2.81723	3.062	2.99996	2.7817	2.67398	2.72971	2.84398	2.86388	2.87643	2.8246	2.85337	3.15274	3.01802	2.94102	2.884	3.00827	2.94067	3.03598	3.12564	3.05234	2.58105	2.8926	3.09453	2.89554	2.71557	3.00729	3.01503	3.06247	3.17459	3.02734	2.94071
3.124__797.60205__Unknown	2.97927	2.8602	2.85046	2.7734	2.90687	3.01131	2.94703	2.92275	2.90313	3.05523	2.87799	3.00896	3.1053	2.96936	2.91583	3.05527	2.95037	2.90393	3.05836	3.07027	2.82392	2.98658	2.97588	2.9386	2.99899	2.68563	3.08882	2.96463	3.05542	2.87795	2.95353
2.911__797.61499__Unsettled: SM 40:4;3O	3.4098	3.19151	3.28949	3.12381	2.99428	3.34643	3.07817	3.29498	3.16254	3.1977	3.14711	3.37456	3.2807	3.26322	3.14232	3.44693	3.39191	3.48457	3.33203	3.28235	2.87963	3.24335	3.42997	3.27619	3.2907	3.36128	3.1275	3.14762	3.35765	3.49118	3.20239
3.252__797.6853__Unknown	2.73079	2.80559	2.82713	2.72357	2.79488	2.59258	2.78371	2.48626	2.8063	2.83849	2.91168	3.03182	2.67046	2.83605	2.89289	2.999	2.88411	2.88043	3.04537	2.86261	2.51327	2.801	3.03756	2.77051	2.72108	2.77151	2.75822	2.865	2.70783	2.48204	2.97476
2.444__798.56281__Unsettled: PI-Cer 34:0;3O	2.29643	2.16903	2.36931	2.17805	1.96488	1.95657	2.15199	2.21566	2.07737	2.22703	2.11083	2.38203	2.21004	1.95305	1.89953	2.45386	2.15097	2.04665	2.47119	2.24008	1.77647	2.16065	2.32822	2.16701	2.10619	2.22519	1.93938	2.34885	2.23713	2.37218	2.46677
3.019__798.59808__PC 37:3|PC 17:1_20:2	3.36935	3.26339	3.12377	3.03822	3.16118	3.1519	2.91598	3.29868	2.90582	3.16223	3.15564	3.27678	3.31362	3.07659	3.06886	2.9915	3.00897	3.267	3.22148	3.40532	2.81879	3.06791	3.37829	2.9971	3.21972	3.10951	3.39234	2.87538	3.12775	3.40792	3.00087
3.395__798.62738__PC O-38:3	2.90669	3.05245	2.80943	2.7866	2.66125	2.45757	2.55827	2.81797	2.82022	2.82672	2.82538	2.96206	2.93908	2.99081	2.86822	2.8129	2.67149	2.96342	3.13175	3.0844	2.28699	2.96041	3.13466	2.67975	2.66033	2.91442	3.19151	2.84385	2.89734	3.14275	2.72236
3.261__798.65509__Unsettled: PC O-38:3	3.22078	3.23773	3.09462	2.99328	2.81893	2.8483	3.07572	3.01056	3.06581	3.13416	3.04255	3.32363	3.20391	3.1096	3.07126	3.23066	3.1461	3.33399	3.35963	3.0581	2.67636	3.19411	3.3518	3.01489	2.86713	3.25587	3.14511	3.1034	3.28899	3.22933	3.17692
3.925__798.68335__Unsettled: HexCer 18:1;2O/23:0	2.13498	2.30631	2.14168	2.23267	2.21388	2.17473	2.09231	2.22549	1.95817	2.16805	2.24015	2.2546	2.34532	2.38408	2.41492	2.35544	2.11479	2.60395	2.16776	2.15054	2.2347	2.28066	2.32991	2.18122	1.95891	1.96089	2.13008	2.21836	2.3139	2.13453	2.19505
3.543__799.58002__SM 42:9;2O	2.2307	2.11474	2.14228	2.13633	2.15408	2.20366	2.07885	2.2254	1.94465	2.2457	2.21875	2.16481	2.00045	2.07707	2.19436	2.13621	1.98455	2.19663	2.13352	2.22034	2.11793	2.04312	2.12213	2.15401	1.63305	2.05485	1.87848	2.06191	2.27479	2.20379	2.01655
3.017__799.60547__w/o MS2:RIKEN P-VS1 ID-11261 from Mouse_Brain_WT_N_F1AA	2.96957	2.88628	2.74969	2.71349	2.68579	2.77258	2.61025	2.9427	2.6325	2.81738	2.75147	2.95015	2.9992	2.76928	2.85499	2.62106	2.66038	2.97524	2.82107	3.03184	2.3222	2.81162	3.03387	2.63299	2.98125	2.70954	3.10469	2.46067	2.71444	3.03742	2.57522
3.288__799.63892__w/o MS2:SM 40:3;3O	2.63555	2.73075	2.56219	2.44056	2.42969	2.22325	2.41989	2.51126	2.52397	2.57684	2.46428	2.72373	2.56997	2.56368	2.47061	2.63475	2.53578	2.78593	2.83733	2.49878	2.31541	2.87752	2.8464	2.54762	2.34021	2.60555	2.71355	2.66945	2.68215	2.73753	2.55801
5.09__799.67371__Unknown	1.66571	1.56949	1.79174	2.57949	2.28816	2.02398	2.85841	2.23336	1.12864	1.6344	1.9209	1.43696	2.35229	1.83446	2.38618	1.66113	2.41651	2.9986	1.79452	2.41604	2.81032	1.79899	2.90727	1.08844	2.08387	1.51254	2.88854	2.18392	3.18399	1.86132	2.04193
3.542__799.69244__SM 41:2;2O	4.32751	4.13387	4.08502	4.04949	4.26826	4.20742	3.88737	4.25274	3.98441	4.20758	4.32316	4.37891	4.39328	4.18181	4.45888	4.25002	3.99206	4.46261	4.15829	4.34042	4.11357	4.04309	4.12768	4.20639	3.55285	4.13101	3.9356	3.84687	4.36396	4.03625	4.09568
2.939__800.61194__w/o MS2:NAGlySer 16:2/26:4	2.60772	2.41264	1.7969	1.97748	1.84554	2.42917	1.9176	2.5637	2.21788	2.19988	2.09738	2.17707	2.02004	1.89848	2.42702	2.03699	1.93215	2.42517	2.10055	1.88387	1.97498	2.27353	2.61695	2.23085	1.70551	2.10671	1.91946	1.73914	2.46968	2.29158	1.96512
3.281__800.63525__PC O-38:2	3.38306	3.34743	3.18188	3.30325	3.58999	3.48221	3.0385	3.67122	2.89276	3.24651	3.26025	3.42127	3.48497	3.21929	3.43397	3.21779	3.20836	3.72003	3.39243	3.51643	3.17546	3.30714	3.60427	3.47295	3.14315	3.16843	3.33516	3.09139	3.41056	3.23553	3.30408
3.545__800.64185__PC O-38:2	3.77364	3.65242	3.53838	3.5811	3.7111	3.71381	3.56969	3.70492	3.46344	3.68286	3.73753	2.88041	3.78691	3.58394	3.82625	3.59807	3.40438	3.81453	3.61972	3.81637	3.61152	3.57984	3.67295	3.69263	3.19513	3.55939	3.39458	3.53955	3.82003	3.70806	3.51858
3.542__800.73285__w/o MS2:SE 29:1/26:5	2.69796	2.62371	2.52184	2.59973	2.73611	2.65876	2.50368	2.55403	2.49057	2.72496	2.69855	2.862	2.72064	2.54348	2.79725	2.60843	2.45955	2.82177	2.57977	2.64655	2.48998	2.47447	2.62537	2.62535	2.31393	2.5734	2.40241	2.49403	2.56938	2.60034	2.5864
3.842__801.57996__Unsettled: SM 18:2;2O/24:6	2.35373	2.19622	2.12715	2.27769	2.28377	2.28769	2.24912	2.34451	2.08537	2.39316	2.14129	2.21375	2.18179	2.16793	2.28956	2.12816	1.82223	2.25261	2.22505	2.33258	2.31726	2.04571	2.42355	2.16764	1.91111	2.32745	2.13824	2.22179	2.25857	2.27569	2.16184
3.841__801.68073__SM 41:1;2O|SM 18:1;2O/23:0	4.73209	4.62858	4.51899	4.6494	4.68588	4.73422	4.55876	4.76119	4.51883	4.68765	4.57826	4.62337	4.72172	4.58379	4.80084	4.52171	4.30083	4.70732	4.6681	4.73479	4.60594	4.39116	4.62899	4.70667	4.22607	4.59022	4.30308	4.5821	4.73336	4.56428	4.67506
3.184__802.57141__Unsettled: PC O-39:8	1.59117	1.76842	1.66367	1.54954	1.77231	1.73377	1.43937	2.30925	2.12116	1.80493	2.14878	1.6391	1.88129	1.56617	1.95424	1.30266	1.80511	3.08327	2.10741	1.64002	1.24306	1.80316	2.28649	1.55311	1.70769	2.30502	1.51383	2.02557	2.16241	2.35877	1.61225
3.833__802.61133__w/o MS2:RIKEN P-VS1 ID-11372 from Mouse_Feces_WT_N_Ctr	2.27261	2.27296	2.11483	2.20371	2.27994	2.36052	2.09264	2.30663	2.14272	2.2898	2.2061	2.20417	2.2888	2.2348	2.39709	2.07728	1.97883	2.29913	2.3015	2.44537	2.24967	2.10543	2.31028	2.32316	2.0189	2.2548	2.03528	2.24189	2.32483	2.31108	2.20144
3.199__802.62225__Unsettled: PC 17:0_20:1	2.48542	2.21855	2.07611	2.07109	1.68242	2.52347	2.1581	2.34193	2.34028	2.07572	1.93867	1.64832	2.07518	1.08408	2.4077	1.6867	2.0138	2.84704	2.18773	2.03624	2.10462	2.26962	2.46017	2.02435	1.74071	2.32006	1.33959	1.24942	2.45322	2.1427	1.89716
3.537__802.63678__PC O-38:1	2.52149	2.62576	2.55991	2.60331	2.55767	2.68958	2.56427	2.78414	2.53478	2.45887	2.6667	2.61889	2.6787	2.58356	2.72721	2.57951	2.49526	2.97325	2.683	2.65643	2.54941	2.47875	2.84678	2.54279	2.54609	2.73788	2.89192	2.57454	2.57725	2.87985	2.4358
2.661__803.89301__Unknown	2.86585	2.40895	2.84418	2.71119	2.85166	2.79002	2.76945	3.13302	2.78309	2.66441	2.74789	2.48466	2.85308	2.77876	2.71505	2.82984	2.64861	2.83145	2.67331	2.54839	2.75009	2.61781	2.92993	2.74887	2.75266	2.86518	2.68632	2.93997	2.90585	2.74885	2.84928
2.414__804.52625__Unknown	3.57265	3.1685	2.98653	3.19153	3.36044	3.31205	3.20996	3.50021	3.01134	3.42741	3.49147	3.00949	2.67463	3.09255	3.50695	3.14927	3.00309	3.47962	2.89585	3.0257	3.11419	3.25109	3.20616	3.107	3.33495	3.37927	3.3309	3.2363	3.27229	3.40928	3.06129
2.355__804.55231__PC 38:7|PC 14:1_24:6	3.65775	3.16134	2.72203	3.36817	3.4396	3.44056	3.05667	4.13989	2.95698	3.60447	3.02255	3.22553	3.07069	3.28991	3.52134	2.86322	3.26042	3.86656	3.03823	3.18571	3.55732	3.47701	3.58928	3.04946	2.89114	3.16133	3.52073	2.89848	3.32457	3.99388	2.98347
2.747__804.58301__Unsettled: PC O-39:7	3.23958	2.97297	3.14973	3.24713	3.16226	3.23473	3.05649	2.95235	2.90183	3.16963	3.10927	3.18497	3.15794	3.22239	3.18291	3.07953	3.17648	3.13756	3.3331	3.15794	3.05382	3.28292	3.00296	3.19691	3.15808	3.14816	3.1363	3.0704	3.15304	3.11722	3.08104
2.899__804.58417__Unsettled: PC O-39:7	2.19599	2.16427	1.95907	1.99339	1.75663	2.40995	2.12784	2.1818	2.36202	2.23693	2.12644	2.16738	2.1499	1.88562	2.19327	2.07067	1.81855	2.66531	1.96004	2.06142	1.71241	2.36289	2.5794	1.86109	1.56481	2.42346	1.60479	1.5549	2.55425	2.13029	1.87372
3.498__804.5896__PE O-42:7	2.0954	2.11081	2.06924	2.18369	1.97902	2.21597	1.98019	2.2584	2.06864	2.0557	2.05229	2.05443	2.19345	1.73891	2.55543	2.02451	1.8846	2.45495	2.40021	2.21181	2.14366	2.20049	2.45351	2.10216	2.11684	2.42928	1.87125	2.2836	2.25779	2.42886	2.21161
3.031__804.61102__Unknown	2.79793	2.87629	2.87494	2.83107	2.85676	2.79735	2.90011	2.83325	2.99063	2.83623	2.79277	2.6948	2.83124	2.88302	2.93746	2.75071	2.78669	2.78335	2.72979	2.79281	2.97775	2.86235	2.62596	2.83881	2.75894	2.67993	2.89536	2.81964	2.76729	2.92613	2.69488
4.78__804.7019__w/o MS2:TG 8:0_9:0_30:3	1.47039	1.42294	1.08695	2.18299	1.58535	1.80059	2.42234	2.28222	0.823295	1.81208	1.67445	1.34273	1.84829	1.54658	2.03567	1.58369	1.77312	2.57338	1.31979	2.25426	2.01355	1.57244	2.70286	1.31318	1.8804	1.7765	2.42207	1.80651	2.00452	2.08151	1.55431
2.406__805.52521__w/o MS2:SM 41:10;2O	3.03029	2.67096	2.56902	2.68276	2.89861	2.83837	2.80757	3.40501	2.5606	2.96187	2.97485	2.4916	2.76641	2.6224	2.98981	2.7498	2.57684	2.98417	2.47476	2.6241	2.66678	2.7537	2.72276	2.6241	2.8458	2.87668	2.86452	2.74961	2.82941	2.99847	2.61391
2.591__805.55463__w/o MS2:RIKEN P-VS1 ID-11485 from Mouse_Brain_WT_N_F1	2.56718	2.77784	2.57578	2.4343	2.78021	2.11023	2.4564	2.67301	2.42139	2.66105	2.40458	2.60257	2.54085	2.45455	2.61473	2.51338	2.64667	2.64235	2.5209	2.74313	2.71431	2.61058	2.77425	2.52069	2.61502	1.94956	2.49155	2.61272	2.67692	2.49991	2.70842
2.662__806.39972__Unknown	2.87	2.37602	2.71824	2.54929	2.65112	2.58985	2.79078	2.895	2.57994	2.64902	2.91592	2.50692	2.47158	2.7515	2.57107	2.8932	2.81172	3.22364	2.48992	2.78259	2.66632	2.70724	2.71682	2.71474	2.76175	2.86128	2.51718	2.68904	2.88414	2.62924	2.68605
2.67__806.46423__Unknown	3.48114	3.19095	3.40119	3.29471	3.4174	3.50458	3.46318	3.5568	3.39342	3.33359	3.58649	3.17956	3.24772	3.36687	3.56149	3.34725	3.30633	3.68943	3.33341	3.26119	3.39558	3.47701	3.51097	3.33429	3.49102	3.56516	3.14273	3.38968	3.41686	3.54331	3.37253
2.559__806.4859__w/o MS2:RIKEN P-VS1 ID-11520 from Mouse_Heart_WT_N_F1	2.61099	2.09122	2.31251	2.31627	2.41569	2.24558	2.10634	2.84187	2.32818	2.36816	2.19365	2.48951	2.38617	2.25964	2.43343	2.33388	2.17668	2.30359	2.41444	2.53179	2.14668	2.31426	2.46491	2.46042	2.18894	2.21558	2.38715	2.45362	2.55499	2.74111	2.33957
2.344__806.55365__Unknown	2.92331	2.38281	2.96753	2.95467	2.74795	2.57183	3.23195	3.02764	2.3001	2.59375	3.41335	2.53864	3.93225	2.70381	2.74411	2.31246	3.08075	3.22456	2.82271	2.73224	2.71169	2.8893	2.62292	2.61823	2.10351	2.41373	3.03643	2.99993	2.3384	2.94469	2.14825
2.663__806.56549__PC 38:6|PC 16:0_22:6	5.92812	5.65459	5.85209	5.92237	5.92494	6.0054	5.97305	6.11352	5.88546	5.89449	6.08905	5.69733	5.89895	5.81986	6.01027	5.86081	5.83871	6.10907	5.79136	5.73771	5.94753	5.89553	6.00482	5.8635	5.96921	6.11885	5.74994	5.92786	5.9805	5.92802	5.94406
2.56__806.5907__PC O-39:6	4.53957	4.53332	4.4331	4.04201	4.34906	4.3582	3.98013	4.47584	4.2256	4.34607	4.20628	4.60153	4.52692	4.48032	4.34977	4.43307	4.44556	4.48151	4.45896	4.72392	3.96397	4.1705	4.34198	4.24992	4.05256	4.24189	4.35663	4.28864	4.35526	4.53094	4.57434
2.666__806.68658__Unknown	3.04568	2.70176	2.95919	3.03716	2.93892	3.20314	3.17732	3.1462	2.87022	3.3127	3.48564	2.62377	3.15951	3.08136	2.23654	3.04273	2.95933	2.91553	2.98092	3.02379	3.24994	3.1646	3.06763	3.07754	2.9255	3.41823	2.4812	3.22761	3.05254	2.69995	2.96657
5.011__806.74414__Unknown	2.45203	2.3769	2.47906	2.79512	2.68122	2.60237	3.00122	2.69631	2.34899	2.45597	2.61257	2.45128	2.8001	2.54532	2.80717	2.71914	2.67916	3.3035	2.54152	2.82625	2.71082	2.48241	3.24302	2.519	2.70348	2.5927	3.13829	2.60156	2.65586	2.54988	2.67822
2.565__807.54077__w/o MS2:SM 41:9;2O	3.88729	3.84651	3.73036	3.68866	3.71602	3.76263	3.07852	3.99543	3.598	3.77495	3.65759	3.78434	3.87545	3.7718	3.80307	3.72414	3.69319	3.8323	3.78006	4.07474	3.57061	3.64614	3.81688	3.57334	3.49424	3.63459	3.72373	3.82909	3.68099	4.07035	3.85563
2.662__807.57141__Unknown	5.49738	5.23339	5.42162	5.49564	5.5039	5.57316	5.54678	5.68015	5.44041	5.45981	5.65044	5.25807	5.46263	5.38247	5.5706	5.42227	5.39768	5.6801	5.34795	5.30383	5.51114	5.4621	5.577	5.4294	5.53281	5.69901	5.3149	5.50133	5.54727	5.48232	5.50877
3.365__807.6311__Unknown	2.92925	2.76939	2.80678	2.79976	2.63971	2.75251	2.73535	2.87839	2.61145	2.78803	2.84613	2.94362	2.91928	2.8106	2.86459	2.78252	2.65143	2.79485	2.77358	2.89649	2.66743	2.62682	2.83359	2.73791	2.58935	2.75735	2.24167	2.88142	2.86107	2.73308	2.67146
2.668__807.68176__Unknown	3.19792	2.816	3.11313	3.1573	3.20586	3.02123	3.07221	3.35928	2.90085	2.86975	3.21954	2.8248	3.13346	2.94416	3.23817	3.03509	2.78197	3.17751	2.97077	2.8199	2.99348	2.90659	3.29032	3.07818	3.10628	3.19742	3.05704	3.20642	3.15032	3.1309	3.08912
2.859__808.48468__w/o MS2:PE 40:9	2.53746	2.22402	2.17393	2.71847	2.51229	3.03687	2.43456	3.09307	2.17339	2.45058	2.48869	2.14917	2.16111	2.23659	2.61969	2.35272	2.42218	2.89238	2.17753	2.24383	2.99897	2.46841	2.97996	2.49697	2.35851	3.02621	2.25291	2.45906	2.37075	3.17396	2.16582
2.66__808.5744__PC 38:5|PC 18:1_20:4	4.71431	4.49335	4.63668	4.71046	4.75706	4.76647	4.73526	4.89393	4.63389	4.7055	4.85639	4.51284	4.69013	4.59813	4.79052	4.65238	4.61896	4.88682	4.58409	4.65726	4.71365	4.67712	4.78834	4.66755	4.72265	4.87011	4.5931	4.72869	4.74838	4.72439	4.72872
2.764__808.57782__PC 38:5|PC 16:1_22:4	4.9846	4.81289	4.86874	4.82375	4.9932	5.02151	4.92624	5.07623	4.80793	4.80146	5.0023	4.92435	4.89712	4.99901	5.08402	4.99529	4.87553	5.13988	4.83814	5.02316	5.13526	4.82073	4.82172	4.92271	4.98487	5.05745	5.00598	4.93572	4.8851	5.07824	4.85731
2.86__808.58136__PC 38:5|PC 18:0_20:5	4.80267	4.35247	4.47105	5.0477	4.70369	5.22375	4.55498	5.29477	4.47338	4.56788	4.8718	4.70779	4.57225	4.53625	4.91874	4.70079	4.63906	5.46371	4.54759	4.62199	5.23933	4.73284	5.08784	4.6087	4.52977	5.32572	4.71648	4.75459	4.82509	5.43056	4.65285
2.66__808.63904__Unknown	3.56465	3.34872	3.4669	3.52313	3.60414	3.54541	3.52952	3.65744	3.38157	3.48464	3.62307	3.34355	3.57149	3.46062	3.70916	3.51821	3.54228	3.79436	3.41683	3.52826	3.44317	3.45074	3.65411	3.43936	3.50334	3.74991	3.44523	3.60695	3.59636	3.60482	3.58046
5.215__808.72772__TG 47:1|TG 14:0_15:0_18:1	2.6352	2.51315	2.65304	3.13187	2.7379	2.95931	3.43853	2.97507	2.58259	2.70786	2.92226	2.72567	3.09694	2.73216	3.04809	3.09814	2.94211	3.74433	2.764	3.09328	3.04037	2.81522	3.70636	2.57132	3.13119	2.92906	3.58551	2.90915	3.22017	2.94007	2.82855
2.863__809.53625__w/o MS2:RIKEN P-VS1 ID-11699 from Mouse_Macrophage_WT_N_F1EPA	3.42098	2.86317	2.92947	3.41506	2.55909	3.6229	3.0572	3.71782	2.97173	3.16123	3.32521	3.20166	3.08865	3.07774	3.30914	3.07595	2.98972	3.75455	2.95342	3.1289	3.58787	3.23062	3.48216	3.16667	3.00855	3.65199	3.20989	3.22215	3.27154	3.75524	3.13067
2.568__809.55731__w/o MS2:SM 41:8;2O	2.4908	2.58659	2.60719	2.53945	2.54322	2.4821	2.49804	2.46659	2.31223	2.50774	2.90551	2.53452	2.94627	2.49376	2.41016	2.50043	2.60041	2.80337	2.54408	2.74899	2.23794	2.24194	2.45008	2.31299	2.19904	2.41185	2.90177	2.55609	2.19904	2.84389	2.56769
3.118__809.5885__w/o MS2:RIKEN P-VS1 ID-11705 from Mouse_Macrophage_WT_N_F1AA	3.43172	3.39627	3.2783	3.32681	3.34867	3.37651	3.38052	3.44007	3.46813	3.54772	3.37834	3.25685	3.24072	3.29372	3.18957	3.18301	3.21688	3.37283	3.28131	3.40055	3.44899	3.25704	3.34445	3.46868	3.42224	3.20842	3.19896	3.20501	3.36639	3.18941	3.173
2.762__809.62946__Unknown	3.92598	3.82483	3.93027	3.84386	4.0009	4.02129	3.94999	4.04051	3.8485	3.7293	3.98184	3.85179	3.89298	4.05114	4.0597	4.00378	3.99186	4.14426	3.82242	3.96684	4.03739	3.83806	3.84014	3.95097	4.00335	3.99316	3.94649	3.94767	3.90414	4.0641	3.85004
3.085__809.64618__SM 42:4;2O|SM 18:1;2O/24:3	3.69373	3.62732	3.60859	3.39382	3.73088	3.49871	3.65435	3.41478	3.33081	3.63131	3.64898	3.6512	3.6155	3.63127	3.80602	3.74059	3.60013	3.64013	3.68429	3.70718	3.5739	3.6614	3.60164	3.6465	3.57159	3.69798	3.41614	3.82434	3.79912	3.86745	3.58401
3.204__809.94141__Unknown	2.11119	2.09202	2.07842	2.22776	2.24545	2.01199	1.49216	2.25909	1.62708	1.99609	2.06004	2.04422	2.23408	2.23769	2.2952	2.13229	1.78064	2.11762	2.2232	2.50854	1.88328	1.97026	2.25364	1.9873	2.19112	1.97624	2.3798	2.27707	1.8903	2.22116	2.09932
2.89__810.57617__Unknown	4.21189	4.09288	3.9236	4.05498	4.20807	4.19747	3.92981	4.27901	3.76661	3.95343	4.05277	3.99701	4.06372	4.0232	4.09021	4.01596	3.86926	4.31696	4.00624	4.28775	4.19752	3.95089	4.10865	3.98809	3.97404	4.14187	4.18974	4.05555	3.94675	4.31902	4.03009
3.379__810.58563__PC 38:4|PC 19:2_19:2	3.17531	3.1821	3.23119	3.26248	3.24461	3.24449	3.14944	3.26324	3.2031	3.08905	3.27449	3.19072	3.26608	3.21335	3.35105	3.23594	3.18872	3.4046	3.26199	3.30764	3.24776	3.0384	3.28675	3.09324	3.09998	3.21076	3.44777	3.34918	3.26017	3.27924	3.13129
2.971__810.60095__PC 38:4|PC 19:2_19:2	4.08537	4.18885	4.13113	4.08124	4.07196	3.8611	3.96373	4.28018	3.86386	4.0353	4.07419	4.29148	4.24445	4.27592	4.17261	4.27846	4.26815	4.28549	4.07072	4.48406	3.95215	3.74736	3.96846	3.82561	3.95363	4.01126	4.5034	4.25565	3.8737	4.38858	4.19402
2.9__810.63013__PC O-39:4	3.99285	3.91303	3.7857	3.82699	3.95574	3.80373	3.71836	3.93154	3.1278	3.84575	4.00988	3.88445	3.87929	3.91613	3.95372	3.9214	3.6733	3.93959	3.63766	4.16776	3.77919	3.68809	3.807	3.78451	3.84666	3.75081	4.11038	3.89311	3.65366	3.98759	3.81557
3.748__810.6745__Unsettled: HexCer 18:1;2O/24:1	2.58605	2.63829	2.77698	2.59032	2.53271	2.42425	2.53991	2.59946	2.40062	2.51973	2.6612	2.65422	2.56876	2.73968	2.90429	2.83814	2.82127	2.91944	2.80674	2.53193	2.63263	3.01203	3.08185	2.63672	2.47844	2.71414	2.85769	3.16104	2.68816	2.73821	2.58385
3.069__810.73547__w/o MS2:RIKEN P-VS1 ID-11792 from Mouse_Lung_WT_N_F1EPA	2.73626	2.82406	2.81676	2.89291	2.62633	2.62103	2.43617	2.91435	2.86917	2.89657	3.01401	2.99108	2.67656	2.88401	2.83731	2.92765	3.0552	2.93102	2.93152	2.35599	2.73913	2.87374	2.74123	2.79631	2.79252	2.97415	2.62227	3.05645	3.05386	2.96494	2.62156
6.242__810.74957__Unsettled: TG 15:0_16:0_16:0	2.32371	2.3466	2.24237	2.33689	2.30174	2.31366	2.55246	2.23968	2.30225	2.25924	2.28393	2.26891	2.2829	2.31572	2.20295	2.30929	2.30515	2.27321	2.24001	2.22375	2.21626	2.28981	2.23239	2.28562	2.26491	2.29038	2.32049	2.28586	2.405	2.33141	2.34454
5.773__810.78436__Unsettled: TG O-16:0_16:0_16:0	1.7433	2.05452	1.62297	1.72346	1.66807	1.88698	2.09606	1.87485	1.73279	2.36883	2.17504	1.77231	2.02149	1.64627	2.10942	1.87017	1.84094	2.57446	2.27463	2.46958	1.75759	1.92422	2.16813	1.50226	1.78764	1.98516	2.3348	2.1753	1.85145	2.20068	1.65917
3.663__811.00446__Unknown	2.45986	2.36826	2.42073	2.26852	2.1884	2.35195	2.24694	2.11515	2.18908	2.13604	2.17303	2.15543	2.13798	2.09121	2.27861	2.21016	2.28492	2.11732	2.50039	2.1758	2.13302	2.14193	2.13376	2.34053	2.0746	2.21565	2.15986	2.46337	2.11643	2.15997	2.11102
3.067__811.52771__Unknown	3.47763	3.20408	3.34203	3.41739	3.16102	3.33755	3.17906	3.25687	2.94401	3.35125	3.38692	3.43059	3.41514	3.32785	3.17215	3.51741	3.38656	3.32863	3.28287	3.35269	3.18566	3.23864	3.39499	3.29826	3.26158	3.26135	3.27031	3.46018	3.40058	3.27685	3.42886
3.066__811.57532__SM 43:10;2O|SM 17:3;2O/26:7	5.1398	4.73935	5.0339	4.96023	4.85778	5.00245	4.82599	4.92158	4.80283	4.97505	4.70077	5.14006	5.02933	5.06815	4.7014	4.93015	5.13756	4.95332	4.97678	5.06772	4.7877	4.92607	5.04699	5.01591	4.95574	5.03637	4.77786	5.09447	5.13012	4.97425	5.21376
3.374__811.58063__Unsettled: SM 17:3;2O/26:7	3.03209	3.15021	3.11142	3.13035	2.97892	3.11233	3.07282	3.2207	3.04372	2.98702	3.07677	3.05964	3.13392	3.15056	3.12732	2.98637	3.0573	3.01366	3.18428	3.06749	3.12237	2.98794	2.89798	3.07729	2.98175	2.96478	3.22791	3.25305	3.09638	3.09023	2.8865
2.974__811.599__Unknown	3.7216	3.78487	3.77425	3.764	3.73154	3.54904	3.6259	3.88928	3.5319	3.6767	3.74834	3.86681	3.8342	3.86292	3.82582	3.89231	3.83742	3.88352	3.71706	4.09042	3.65328	3.402	3.66927	3.50509	3.57444	3.61985	4.10134	3.86503	3.55211	4.00177	3.82118
3.066__811.63348__Unknown	5.08141	4.69841	5.06233	5.09076	4.86927	4.98637	4.77296	4.90077	4.82224	4.9794	4.92689	5.14377	4.93392	4.92913	4.72526	5.12622	5.15457	4.92659	4.94868	4.98062	4.66033	4.91277	5.0827	4.88706	4.96519	4.99853	4.79324	5.01167	5.11206	5.03315	5.05368
2.901__811.63586__Unknown	3.53081	3.46206	3.30892	3.31916	3.4936	3.29304	3.16703	3.38753	3.07756	3.27769	3.40592	3.40858	3.42177	3.39864	3.42054	3.40999	3.23302	3.38224	3.36856	3.68869	3.12636	3.26073	3.32689	3.34842	3.4171	3.09802	3.64238	3.4099	3.14299	3.09816	3.33257
3.361__811.66449__SM 42:3;2O|SM 18:1;2O/24:2	5.20831	5.16302	5.17461	4.96797	5.04626	5.0146	5.12616	4.98493	4.8967	5.12884	5.23696	5.15841	5.1253	5.11072	5.30603	5.23807	5.15887	5.10225	5.22509	5.17032	5.00693	5.11636	5.18856	5.13132	4.90622	5.15337	4.79531	5.27921	5.23351	5.24585	4.99811
3.07__811.68115__Unknown	3.78566	3.38316	3.71302	3.5923	3.57525	3.60416	3.52879	3.50587	3.22428	3.57966	3.65412	3.75959	3.60389	3.61791	3.61967	3.79508	3.79232	3.65904	3.6735	3.6511	3.37572	3.49484	3.61989	3.52826	3.58909	3.52174	3.41153	2.94423	3.68758	3.31996	3.05754
3.071__811.72827__w/o MS2:RIKEN P-VS1 ID-11832 from Cell_HeLa_WT_N_Ctr	3.0479	2.26329	2.93478	2.56484	2.71219	2.63919	2.56244	2.67567	2.75036	2.70702	2.89872	2.83399	2.7307	2.85059	2.5306	2.60378	3.02472	3.01104	2.84938	2.42297	2.36367	2.62807	2.64594	2.74693	2.63481	2.89866	2.74097	2.87045	3.1175	3.19068	3.0103
3.206__812.52649__Unknown	2.90808	2.54849	2.69508	3.03102	3.0699	2.88917	2.6103	3.06134	2.48602	2.89805	3.04514	2.90819	2.8809	2.82396	2.94145	3.03601	2.73611	3.08379	2.94413	3.15061	2.69883	2.83866	2.87116	2.84383	2.91279	2.68641	3.25838	3.13118	2.70663	3.03935	3.08697
3.357__812.56531__w/o MS2:PI-Cer 35:0;3O	2.62278	2.59593	2.65498	2.57523	2.5529	2.51058	2.50319	2.53389	2.52134	2.56278	2.62831	2.61183	2.57438	2.59599	2.59506	2.66323	2.51276	2.70451	2.32755	2.69431	2.45235	2.61903	2.61315	2.54647	2.50264	2.54825	2.53765	2.86797	2.61402	2.71703	2.51478
3.066__812.58667__PC O-40:10	4.36199	4.19103	4.38907	4.38971	4.25694	4.38175	4.18184	4.3305	4.18697	4.38127	4.38239	4.51831	4.35039	4.30879	4.2096	4.51125	4.54213	4.41219	4.49149	4.34314	4.12413	4.27076	4.42627	4.39094	4.31749	4.34517	3.89964	4.48247	4.49299	4.38715	4.24233
3.206__812.6441__Unsettled: PC O-39:3	5.03662	4.91109	5.02046	5.21375	5.17664	4.96006	4.67413	5.11079	4.7406	4.92761	5.13759	5.01794	5.10026	5.16257	5.09348	5.16443	4.96166	5.22676	5.06179	5.34469	4.77835	4.91704	5.04857	4.8427	5.06061	4.96587	5.33254	5.1818	4.97366	5.20619	5.22255
4.265__812.67285__Unsettled: TG 12:0_18:3_18:3	1.29492	0.899097	0.254901	1.03027	1.65693	0.761833	1.38119	1.19378	0.731569	0.901702	1.24292	1.07315	1.00099	0.928982	1.09778	0.777095	0.77797	1.51743	0.980059	1.21232	1.72177	1.128	2.32686	1.16558	1.14897	1.01049	1.64435	1.39876	1.64679	1.42553	0.887524
4.077__812.69202__HexCer 42:1;2O|HexCer 18:1;2O/24:0	2.67136	2.76662	2.68906	2.73345	2.69928	2.59917	2.57139	2.80393	2.45324	2.4937	2.7319	2.6466	2.7465	2.78306	2.89456	2.84432	2.65954	2.84604	2.71958	2.63385	2.79333	2.75766	2.90092	2.53151	2.51307	2.49286	2.75384	2.93261	2.723	2.60131	2.556
3.665__813.52985__w/o MS2:RIKEN P-VS1 ID-11899 from Mouse_Muscle_WT_CTX5_Ctr	2.52066	2.36607	2.2566	2.31546	2.42221	2.30335	2.31271	2.18199	2.19864	2.3814	2.36015	2.41528	2.41803	2.16155	2.6111	2.64071	2.39212	2.45656	2.31689	2.48032	2.35825	2.21335	2.49245	2.47912	2.30798	2.46697	2.24123	2.64046	2.39238	2.47669	2.22014
3.204__813.59265__SM 43:9;2O|SM 17:2;2O/26:7	4.6055	4.42714	4.59978	4.68816	4.67624	3.85464	4.32472	4.70085	4.24171	4.56414	3.73401	4.57228	4.63874	4.65299	4.59977	4.58153	4.31915	4.65817	4.64392	4.08836	4.37817	4.44997	4.61854	4.43712	4.60521	4.51307	4.42371	4.88907	4.46095	4.78364	4.67594
3.661__813.59283__SM 43:9;2O	3.23321	3.16946	2.89885	2.78449	2.94332	2.8925	2.99006	2.8677	2.80013	3.05612	2.97051	2.9023	2.81098	2.7891	3.06455	3.11434	2.97195	3.06014	2.99705	3.18738	2.8493	2.61155	3.2294	3.07924	2.91274	2.92035	2.65433	3.05931	2.96029	3.09184	2.75063
3.667__813.83966__Unknown	2.04462	2.0767	1.89421	2.22904	1.90348	2.1666	2.0277	1.93976	1.59819	2.1402	2.02747	2.0435	2.09706	2.17291	2.12113	2.28635	1.96019	1.99619	2.15386	1.95347	1.96507	1.86702	1.9806	2.18843	1.78905	2.06204	1.87536	2.40356	1.89064	2.34082	2.12698
3.66__814.51318__w/o MS2:RIKEN P-VS1 ID-11926 from Mouse_SmallIntestine_WT_N_F1DHA	2.13291	1.91585	2.07084	1.98406	1.738	1.68627	2.19149	1.94598	1.86754	2.02535	2.00098	1.9478	1.91436	2.03297	1.93916	1.91665	2.0097	2.01119	1.86588	1.86519	1.97103	1.98732	2.15295	2.10888	1.93373	2.0221	1.65508	2.51189	2.32797	1.95044	1.97602
3.417__814.57294__PC O-40:9	2.63211	2.54781	2.58946	2.64394	2.58916	2.63615	2.67122	2.70193	2.38255	2.62988	2.73463	2.48747	2.63898	2.43441	2.80228	2.5866	2.47747	2.8239	2.64497	2.6789	2.87378	2.56052	2.82741	2.54944	2.47007	2.63482	2.6939	2.83317	2.54517	2.88845	2.63176
3.665__814.57916__w/o MS2:PC O-40:9	2.78846	2.5915	2.69687	2.50057	2.4794	2.56333	2.53653	2.7002	2.551	2.58663	2.59872	2.43814	2.5097	2.48526	2.71861	2.75498	2.65142	2.68479	2.86388	2.66354	2.49194	2.44518	2.66588	2.5738	2.46532	2.61131	2.39175	2.9579	2.65752	2.7211	2.58271
3.425__814.63409__PC 38:2	3.91214	4.00888	3.85328	4.07314	4.2905	4.00092	3.9863	4.29743	3.72545	3.96411	4.09364	3.86336	3.93227	4.00481	4.21235	3.86824	3.79874	4.14266	3.99292	4.17689	4.13401	3.8905	4.11991	3.92761	3.81833	3.96699	4.02957	4.13947	3.87036	4.22919	4.00778
3.669__814.68567__PC O-39:2	4.99322	4.92007	4.96243	4.89993	4.84251	4.90078	4.91078	4.88356	4.81271	4.908	4.91794	4.89241	4.94112	4.91633	5.13706	5.02596	4.97133	4.97945	5.07003	4.97811	4.88666	4.90431	5.05079	4.95051	4.84264	5.08594	4.79891	5.21759	5.00307	5.00415	4.88959
4.62__814.68646__Unsettled: TG 14:0_16:2_18:3	1.34742	0.365895	1.17231	2.21828	1.84539	1.57698	2.36533	2.2463	0.712612	1.16856	1.503	1.17335	1.41053	1.04719	1.72957	1.32838	1.47964	2.58931	1.12153	1.92909	2.52402	1.52694	2.56687	1.09288	1.46906	1.67729	2.20002	1.79022	2.3953	1.92909	1.94364
4.472__814.68909__TG 48:5|TG 12:0_18:2_18:3	1.82146	1.34261	1.26056	2.45845	2.51661	1.58166	2.58902	2.35588	1.00976	1.96681	1.91385	1.3191	1.87317	1.97236	2.19074	1.38731	1.76611	2.4384	1.61389	2.51954	3.08127	1.636	2.58196	1.51602	2.28912	1.41739	2.62405	2.50693	2.66355	2.00641	2.28965
3.667__814.78204__w/o MS2:DG O-22:0_28:5	2.97414	2.80196	2.92195	2.83135	2.82818	2.84598	2.81722	2.72637	2.72368	2.77771	2.78747	2.72662	2.9157	2.73025	3.02005	2.99498	2.82614	2.89569	2.93404	2.82408	2.67179	2.84151	2.82996	2.91363	2.64013	2.89798	2.71529	2.86598	2.89936	2.48211	2.7142
3.998__815.58484__Unsettled: SM 42:9;3O	2.49689	2.32439	2.24203	2.33181	2.30141	2.41471	2.43029	2.49752	2.34544	2.33233	2.28829	2.30935	2.403	2.28642	2.50144	2.24597	2.03559	2.13239	2.32487	2.44166	2.41944	2.10894	2.39926	2.19112	2.12005	2.26757	2.01802	2.2774	2.42666	2.1245	2.19898
3.772__815.69452__Unsettled: SM 18:1;2O/24:0	3.37505	3.26699	3.33272	3.45612	3.32843	3.44868	3.40096	3.44612	3.28259	3.43582	3.29966	3.15653	3.33819	3.28713	3.69906	3.36386	3.51034	3.36594	3.31963	3.39996	3.27895	3.10179	3.41188	3.44674	3.25106	3.66801	3.04758	3.75739	3.64749	3.26721	3.65587
3.996__815.69556__SM 42:1;2O|SM 18:1;2O/24:0	4.91536	4.87659	4.78972	4.95427	4.84357	4.9076	4.81154	5.05743	4.731	4.87336	4.77017	4.78583	4.9273	4.82275	5.05075	4.86666	4.69765	4.81194	4.88147	4.9005	4.88992	4.64673	4.84572	4.84115	4.65927	4.80818	4.60285	5.00851	4.94655	4.80692	4.9109
2.944__816.58301__PC O-40:8	2.91233	2.79585	2.73037	2.48056	2.18339	2.64296	2.51843	2.59756	2.60772	2.80517	2.52163	2.77492	2.69485	2.73514	2.67721	2.85466	2.74035	2.68454	2.79585	2.73086	2.24297	2.60178	2.75967	2.66741	2.60842	2.67667	2.63805	2.66629	2.8084	2.75475	2.6422
2.608__816.59241__Unsettled: PC O-40:8	2.24897	1.86953	1.74626	1.98168	1.60323	2.40225	2.07202	2.31867	2.03374	1.97489	2.34937	1.51261	2.07203	1.91792	2.31191	2.08823	1.8512	2.49926	2.18465	1.2601	1.93101	2.15023	2.44299	2.47089	2.00277	2.55107	2.0153	2.01003	2.41077	2.46407	1.72953
3.68__816.64276__PC 38:1|PC 22:0_16:1	3.01514	2.99995	3.00983	3.12314	2.9581	3.09373	3.02919	3.39724	2.99526	2.94857	3.15943	3.01606	3.10096	3.13414	3.16309	3.19373	3.00077	3.58024	3.2389	3.1452	3.08302	3.03837	3.39281	2.961	2.83752	3.15318	3.08345	3.2473	3.09013	3.29896	2.99194
3.998__816.67505__PC O-39:1	4.23967	4.24898	4.13377	4.27149	4.15886	4.30195	4.21716	4.46711	4.1264	4.25203	4.07595	4.11005	4.24756	4.14579	4.43308	4.10694	3.98831	4.14063	4.18748	4.19712	4.29153	4.03141	4.23462	4.21704	4.03388	4.17592	3.96553	4.38918	4.34037	4.151	4.2904
3.772__816.69507__Unsettled: PC O-39:1	2.93	2.74463	2.87056	3.01574	2.87361	2.99441	2.96082	2.97159	2.81588	2.99143	2.79447	2.61712	2.86675	2.84224	3.21741	2.86295	3.04612	2.95634	2.89279	2.89183	2.8526	2.62308	2.95557	2.96903	2.80167	3.20064	2.74126	3.27825	3.22189	2.88036	3.24977
4.684__816.70258__TG 48:4|TG 12:0_18:2_18:2	2.8492	2.25318	2.32775	3.54962	3.43576	2.81467	3.65	3.36818	1.92417	2.95214	2.91809	2.43553	3.00477	2.90273	3.28853	2.57025	2.92292	3.52621	2.58837	3.66495	4.24487	2.66173	3.70621	2.41703	3.22671	2.46565	3.65882	3.51664	3.64137	2.93324	3.26377
4.81__816.72693__Unsettled: TG 12:0_16:0_20:4	2.08503	1.77073	1.77513	2.78206	2.02379	1.93191	2.52731	2.58621	1.46464	1.84335	2.10651	1.6098	2.16463	1.75881	2.35325	1.88494	2.32531	3.01419	1.77841	2.54424	2.74555	2.26243	2.83279	1.39384	2.20123	2.09359	2.73386	2.39765	2.61235	2.31797	2.71874
3.997__817.67865__SM 41:1;3O	3.48552	3.44439	2.55001	3.4672	3.37527	3.51713	3.38973	3.62595	3.26112	3.41973	3.36986	3.34206	3.47999	3.37266	3.62772	3.37737	3.20911	3.35738	3.40655	3.50044	3.47348	3.22435	3.39342	3.4034	3.23087	3.3815	3.18394	3.59863	3.53526	3.36642	3.42111
3.778__817.69958__w/o MS2:SL 21:0;O/26:1;O	2.30366	2.14059	2.13412	2.32722	2.30085	2.34613	2.3523	2.27809	2.21091	2.35343	2.16908	1.9467	2.20313	2.18111	2.55536	2.18061	2.395	2.35413	2.29982	2.25554	2.21238	1.99894	2.34462	2.38891	2.17586	2.53307	2.03366	2.59325	2.50862	2.15829	2.58332
4.813__817.70294__w/o MS2:SL 21:0;O/26:1;O	1.79257	1.43633	1.39388	2.59315	1.85434	1.75256	2.35487	2.37533	1.37805	1.66921	2.00912	1.42208	1.94518	1.67556	2.03771	1.73196	1.95422	2.84688	1.6029	2.42126	2.59555	2.08651	2.72321	1.16871	1.93918	1.92973	2.56012	2.39997	2.50704	2.08139	2.23268
5.108__818.01392__Unknown	0.806849	1.50513	1.50461	1.7854	1.50606	1.67876	1.66412	1.76689	1.37787	1.01208	1.07794	1.41887	1.48949	1.11467	1.43741	1.2606	1.58388	2.36265	1.3877	1.92839	1.73115	1.24411	2.03529	1.08143	1.49227	1.01228	2.39866	1.95608	1.70958	1.26376	1.74385
2.654__818.06458__w/o MS2:RIKEN P-VS1 ID-12092 from Mouse_Macrophage_WT_N_F1DHA	2.3526	2.23395	2.31613	2.50645	2.49643	2.67794	2.77589	2.46249	2.64091	2.25329	2.59417	2.27248	2.64584	2.69077	2.67895	2.57405	2.13532	2.53968	2.36858	2.33066	2.57963	2.43143	2.84612	2.55824	2.83603	2.97561	2.18176	2.39508	2.44118	2.31893	2.44226
2.569__818.56952__PC 39:7|PC 17:1_22:6	2.52275	2.27889	1.91221	2.25588	2.17598	2.20954	2.36776	2.83325	2.31203	2.30089	2.65966	2.04597	2.43138	1.99989	2.13706	2.00473	2.01378	2.41032	2.1954	2.15401	2.13394	2.45079	2.53789	2.14682	2.64849	2.96943	2.23516	1.88834	2.43562	2.97318	2.00719
3.093__818.60181__PC O-40:7	2.94667	2.86658	2.72159	2.7443	2.569	3.23638	2.76011	2.84608	3.14943	3.05769	2.91958	2.89013	3.05143	2.60971	3.15386	2.83374	2.81041	3.25991	2.95992	2.90274	2.7257	2.94368	3.16837	2.92069	2.78205	3.18093	2.47614	2.38552	3.41331	2.80864	3.03078
2.856__818.60248__PC O-40:7	3.63256	3.52054	3.61187	3.57151	3.34905	3.77384	3.57559	3.71033	3.59358	3.66332	3.83092	3.4591	3.49062	3.46598	3.65695	3.57089	3.45781	3.86246	3.74199	3.45842	3.47422	3.68747	3.86916	3.52242	3.46123	3.96433	3.5383	3.65861	3.84758	3.83254	3.54801
4.897__818.63049__w/o MS2:TG 9:0_16:4_24:6	1.76968	1.27622	1.57996	2.4313	2.28252	1.86308	2.43672	2.11464	0.67927	2.0333	2.01905	1.46353	2.059	2.01383	2.32506	1.84856	2.09934	2.5046	1.72891	2.38707	2.4919	1.65762	2.54196	0.814872	2.22405	1.08266	2.52025	2.41572	2.2741	1.64174	2.19711
4.894__818.71808__TG 48:3|TG 12:0_18:1_18:2	3.9031	3.3475	3.49712	4.68187	4.30656	3.97363	4.6447	4.20049	2.96236	4.23741	4.15139	3.57651	4.31103	4.02273	4.37964	4.03802	4.20781	4.49157	3.80999	4.7267	4.90489	3.65632	4.74195	3.28275	4.41261	3.48518	4.76743	4.68881	4.52451	3.7976	4.34647
4.897__818.82318__w/o MS2:Cer 10:0;2O/44:1	1.7238	1.3096	1.25821	2.22409	2.1075	1.68379	2.03504	1.79448	0.971907	1.97571	2.03228	1.52843	2.07204	1.97509	2.16366	2.01134	2.0119	2.39185	1.76704	1.97854	2.19567	1.33565	2.38281	1.02267	2.00217	0.992739	2.40716	2.47521	2.19285	1.60824	2.06018
2.856__819.63599__w/o MS2:SM 41:3;2O	3.0298	2.84643	3.06811	3.17062	2.74934	3.24865	3.12141	3.11604	3.04688	3.11617	3.27081	2.81721	2.71103	2.86775	3.10069	3.09885	2.726	3.28098	3.11359	2.99528	2.49659	3.18642	3.2992	3.03276	2.6982	3.45682	2.93813	3.04303	3.13151	3.24054	2.83859
4.896__819.74744__w/o MS2:NAGly 23:0/26:2	3.44922	2.93382	3.08474	4.26147	3.8618	3.55072	4.23847	3.77299	2.57542	3.77993	3.69395	3.15643	3.87403	3.57091	3.96539	3.62764	3.83102	4.02405	3.36337	4.28197	4.43372	3.21945	4.24221	2.91377	3.97165	3.13818	4.32653	4.20548	4.08699	3.37593	3.96003
2.771__820.58606__Unknown	2.8931	2.69596	2.99991	2.56607	3.14836	3.46166	2.97272	3.19214	3.09357	3.00448	3.3584	2.95973	3.16192	2.71581	2.99499	2.32733	2.80003	3.55954	3.03382	2.84804	2.82333	3.15148	3.41711	3.01801	3.36386	3.42449	3.00469	2.70444	3.13219	3.43908	3.01607
3.163__820.61865__PC O-40:6	3.25076	3.16238	3.21349	3.24418	2.9292	3.26856	3.21095	3.27376	3.3477	3.30927	3.45653	3.2355	3.24224	3.20704	3.26816	3.26533	3.13712	3.60838	3.49509	3.1218	3.01085	3.43139	3.7029	3.11108	3.0526	3.76367	3.40578	3.39706	3.60155	3.50238	3.28514
2.962__820.61969__PC O-40:6	3.38341	3.25422	3.23606	3.16985	2.88374	3.16459	3.1964	3.27997	3.22935	3.34501	3.17417	3.23196	3.18349	3.33118	3.37801	3.32026	3.26769	3.3155	3.35671	3.28666	3.20369	3.48245	3.45036	3.2402	3.20054	3.46776	3.41946	3.25728	3.40708	3.37826	3.2127
5.113__820.64124__w/o MS2:TG 8:0_9:0_32:9	2.01262	1.51715	1.9043	2.69643	2.40336	2.42785	2.76156	2.42766	1.06149	2.3471	2.41681	1.67699	2.60935	2.21784	2.62973	2.18217	2.33402	2.86359	2.1781	2.72379	2.76803	2.23204	2.95514	1.33417	2.39326	2.05733	2.95173	2.69395	2.56635	2.06418	2.66242
5.114__820.72833__TG 48:2|TG 14:0_16:0_18:2	4.19138	3.90266	4.02974	4.99983	4.5487	4.5885	4.99984	4.65874	3.61935	4.51533	4.54277	3.92308	4.73733	4.3079	4.85205	4.52872	4.4874	5.28617	4.32016	4.98632	5.12164	4.3639	5.24632	3.82066	4.70513	4.13301	5.28248	4.87279	4.84794	4.26314	4.73247
5.116__820.7771__Unknown	3.63506	3.3716	3.43477	4.31664	3.62003	3.7101	4.24866	3.80305	3.03842	3.83049	3.94537	3.37137	4.02004	3.71772	4.1558	4.0015	3.96754	4.29492	3.53299	4.22557	4.06353	3.71555	4.38446	2.92211	4.02306	3.24235	4.51304	4.20657	3.73231	3.54846	4.12265
4.883__820.77869__w/o MS2:Cer 10:0;3O/42:2;(2OH)	2.26809	1.96019	2.166	3.13418	2.7664	2.42894	3.24869	2.71373	1.67837	2.51821	2.51687	2.10339	2.81045	2.54177	2.77567	2.56818	2.80064	3.08263	2.3813	3.12818	3.20981	2.135	3.16324	1.8805	2.23156	1.88194	3.2684	3.0053	3.14697	2.18729	2.8316
3.545__821.64233__SM 42:6;3O	2.28414	2.14997	2.09536	2.14067	2.22008	2.25867	2.11105	2.27593	1.9942	2.24897	2.33614	2.34539	2.3624	2.12709	2.42169	2.2067	1.96484	2.44262	2.14749	2.32124	2.18094	1.99945	2.21082	2.1877	1.75272	2.08135	2.05975	2.07322	2.3904	2.29842	2.11703
3.161__821.64575__Unknown	2.76298	2.65378	2.76664	2.76575	2.52775	2.67301	2.825	3.05167	2.93096	2.77421	2.97131	2.81042	2.71369	2.92872	2.91819	2.92944	2.81482	3.25872	3.03136	2.65199	2.55259	2.70265	3.24156	2.68058	2.63104	3.41019	2.90441	2.97714	3.23484	3.20076	2.9016
2.927__822.60864__PC 39:5|PC 17:1_22:4	2.69502	2.63687	2.63794	2.48446	2.65188	3.00536	2.68504	2.95326	2.68283	2.62407	2.68506	2.79757	2.72709	2.74821	2.98028	2.72344	2.67526	3.10427	2.69627	2.67562	2.87574	2.74451	2.92643	2.81644	2.8353	3.126	2.82454	2.61901	2.85287	3.09481	2.44412
2.635__822.62811__PC O-40:5	2.955	2.42738	2.25761	2.44421	2.32617	3.14146	2.44553	2.85389	2.67153	2.52456	2.58873	1.92315	2.24491	1.95252	2.97336	2.07362	2.19654	3.20742	2.29225	1.80564	2.49195	2.36995	2.84247	2.33496	1.79916	2.9946	2.06322	2.04449	3.00722	3.08839	2.45518
3.531__822.63013__w/o MS2:RIKEN P-VS1 ID-12287 from Mouse_Brain_WT_N_F1	2.50244	2.43059	2.38617	2.25103	2.20678	2.21382	2.17237	2.28538	2.25032	2.34763	2.25888	2.52298	2.47508	2.41941	2.46164	2.44816	2.36349	2.42764	2.41217	2.3496	2.13217	2.19547	2.3735	2.30496	2.14291	2.37957	2.17628	2.40403	2.52897	2.52423	2.45526
3.256__822.633__PC O-40:5	3.55519	3.46814	3.47423	3.33774	3.11773	3.16839	3.33408	3.37857	3.54372	3.49091	3.30514	3.64438	3.41336	3.48479	3.46136	3.57693	3.63089	3.59673	3.89539	3.28996	3.14791	3.825	3.92394	3.43081	3.40609	3.9116	3.79505	3.78436	3.71897	3.76807	3.46203
3.255__822.68439__Unknown	2.59154	2.58304	2.48255	2.50433	2.20732	2.28855	2.39436	2.41109	2.51061	2.58637	2.86354	3.12748	2.58052	2.77753	2.64903	3.02877	2.82402	2.83745	2.74693	2.63919	2.22314	2.62788	3.11811	2.51293	2.53402	3.10201	3.00988	2.6288	2.82805	2.94536	2.66993
5.315__822.7428__TG 48:1|TG 14:0_16:0_18:1	4.03027	3.92664	4.05541	4.87117	4.37737	4.4139	4.94071	4.6402	3.71479	4.31306	4.3558	3.99212	4.72389	4.26504	4.64523	4.54035	4.56437	5.22694	4.3247	4.80311	4.89128	4.3708	5.17677	3.78152	4.57631	4.2004	4.9907	4.62841	5.01194	4.29248	4.6517
6.236__822.74402__Unknown	2.61854	2.64438	2.64626	2.64085	2.6313	2.61266	2.76905	2.5643	2.59018	2.61247	2.59532	2.5927	2.57431	2.5765	2.47416	2.61286	2.57976	2.61842	2.57065	2.61795	2.58556	2.6138	2.63104	2.60202	2.63213	2.55932	2.62386	2.61831	2.61956	2.59757	2.55623
5.356__822.74634__TG 48:1|TG 16:0_16:0_16:1	4.01503	3.91081	4.03888	4.85656	4.35995	4.40296	4.92922	4.62642	3.69833	3.3656	4.34041	3.97467	4.71033	4.25136	4.63388	4.5251	3.66668	5.22391	3.62777	4.78974	4.0688	4.35754	5.17193	3.7751	3.86254	4.18864	4.09678	4.6171	5.0045	4.28262	4.63754
4.892__823.67157__Unknown	2.53678	2.34575	2.3916	2.99961	2.82284	2.32288	3.02025	2.67073	1.76398	2.80331	2.73206	2.34574	2.90514	2.74227	2.87152	2.71829	2.84346	2.72443	2.59941	3.18033	3.08378	2.37846	3.00643	2.01396	2.92369	1.92594	3.1324	3.07644	2.92774	2.10188	2.90972
5.316__823.72064__w/o MS2:SL 23:0;O/26:4	3.36468	3.26842	3.43493	4.1293	3.70946	3.74103	4.30359	3.77399	3.08475	3.68379	3.66307	3.32714	4.03274	3.56787	3.95947	3.68927	3.72507	4.52812	3.72267	4.12377	4.15488	3.64468	4.64597	2.49209	3.76971	3.68756	4.2931	3.98025	4.37939	3.67624	3.92961
5.104__823.72235__w/o MS2:SL 23:0;O/26:4	2.50732	2.18627	2.37922	3.16941	2.86572	2.82789	3.34184	3.02652	2.01451	2.68997	2.68892	2.26711	3.03109	2.72087	3.02573	2.80147	2.79767	3.37838	2.56804	3.20528	3.34277	2.5913	3.49368	1.8252	2.93001	2.33286	3.4126	2.93237	3.39776	2.38286	2.88784
2.544__824.59253__Unknown	2.92039	2.25453	1.83701	2.75814	2.69225	2.91663	2.31704	3.03514	2.23683	2.33008	2.47858	2.35815	2.30964	1.98616	2.82886	2.40397	2.19929	3.12849	2.21717	2.33307	2.93984	2.67295	2.84664	2.32593	2.22384	2.97428	2.44489	2.26542	2.63855	3.11898	2.29832
3.226__824.60712__PC 39:4|PC 17:0_22:4	2.99628	2.74636	2.78857	2.70993	2.75535	3.03801	2.78959	2.94815	2.7316	2.85481	2.72787	2.97397	2.80281	2.70018	2.83137	2.82692	2.83809	3.1432	2.94046	2.83125	2.59818	2.80177	3.08673	2.82969	2.66881	3.08693	2.83432	2.79387	2.99552	3.08753	2.82849
3.575__824.64709__PC O-40:4	3.31126	3.3303	3.27824	3.21386	2.95425	2.87353	3.00771	3.13645	3.11809	3.22762	3.0412	3.41701	3.2993	3.31088	3.13433	3.39392	3.28254	3.20632	3.80001	3.11512	2.89231	3.57515	3.69318	3.10556	3.20446	3.64027	3.66883	3.64654	3.4373	3.68681	3.38682
3.346__824.651__PC O-40:4	2.44775	2.73407	2.39048	2.31744	2.5278	2.33923	2.25081	2.41774	2.39592	2.45504	2.28197	2.61336	2.40313	2.56607	2.51355	2.43174	2.37535	2.50442	2.95314	2.31428	2.50938	3.03855	2.8556	2.45464	2.29509	2.71138	2.80572	2.66633	2.63032	2.88178	2.4305
5.429__824.76416__Unknown	2.51295	2.50703	2.49466	2.58957	2.51904	2.52141	2.62835	2.56798	2.47278	2.45202	2.49873	2.46603	2.55646	2.46591	2.51471	2.38588	3.37393	2.72432	2.50707	2.44977	2.48347	2.62297	2.62045	2.52535	2.57373	2.55019	2.51196	2.44904	2.60481	2.53061	2.13567
3.576__825.63098__w/o MS2:RIKEN P-VS1 ID-12422 from Mouse_Aorta_ApoEKO_N_F1DHA	2.86171	2.87257	2.82316	2.67939	2.54535	2.46281	2.58688	2.66712	2.64549	2.75435	2.58885	2.94573	2.82737	2.83259	2.70083	2.88689	2.78658	2.68115	3.27723	2.65103	2.49556	3.04899	3.1998	2.67922	2.73266	3.10302	3.15297	3.16511	2.9715	3.1956	2.89367
3.545__825.67664__SM 42:4;3O	3.02043	2.79697	2.96198	2.91298	2.76465	2.70401	2.80296	2.84878	2.70333	2.90964	2.83645	3.09229	3.00215	2.94183	2.99063	3.06471	2.93954	3.03081	3.39914	2.86722	2.75094	3.19105	3.2838	2.81354	2.91443	3.29401	3.2569	3.22481	3.10551	3.30786	3.01052
2.745__826.58209__w/o MS2:PI-Cer 36:0;3O	2.6649	2.95403	2.93089	2.97464	2.90896	2.83759	2.97871	2.9267	2.95049	2.99297	2.8101	2.98575	2.67863	2.69227	2.749	2.76228	2.77777	2.62787	3.00266	2.98097	3.01522	2.97998	2.80979	2.92907	2.85879	2.94938	2.82738	2.74058	2.8587	2.84775	2.69719
3.349__826.62067__Unsettled: PC 17:1_22:2	2.10906	2.13184	2.02596	2.09917	2.07716	2.0515	1.81131	2.26359	1.61196	1.97	1.95824	2.17327	2.19172	2.23916	2.13626	1.9121	1.71605	2.35296	2.16287	2.27781	1.75692	2.09415	2.28232	1.83348	1.96589	2.11347	2.41698	2.03568	2.0043	2.5196	1.97967
3.271__827.64795__Unknown	2.16151	1.72679	1.71934	1.79286	1.77572	1.9164	2.01464	1.96012	1.70162	1.9964	1.94096	1.80415	1.95641	1.79962	2.08239	1.80673	1.58806	2.35981	2.10103	1.95517	2.07106	1.72943	1.89418	1.89128	1.59121	1.86569	2.07677	1.51168	1.98626	2.20373	2.02727
3.768__827.67303__Unsettled: SM 42:3;3O	3.419	3.10447	3.18538	2.87192	2.81044	3.00569	3.11333	2.89545	3.37902	2.87006	3.01878	3.13354	3.32773	3.12555	3.23342	2.9982	2.97769	3.52861	3.37473	3.16242	2.8972	2.89307	3.68574	3.21531	3.44687	3.3824	3.17145	3.28563	3.22886	3.4144	3.07488
2.542__828.53876__Unsettled: PC 18:4_22:5	2.56319	2.43879	2.37153	2.24879	2.4117	2.00741	1.88336	2.4554	2.15691	2.38094	2.22358	2.56605	2.43428	2.35172	2.22891	2.24386	2.23956	1.68943	2.461	2.74517	1.62983	2.02382	2.47756	2.22063	2.2321	1.58688	2.17365	2.24776	2.08659	2.61223	2.36955
2.298__828.5592__PC 40:9|PC 20:4_20:5	2.44545	1.71736	1.77188	2.27487	2.07926	2.28905	1.91113	2.634	1.79677	1.98045	2.17166	2.11033	2.16263	1.61549	2.12204	1.82369	1.77352	2.61083	1.9235	1.88078	2.17022	2.04426	2.33124	1.96423	1.75876	2.23727	1.91154	1.74761	1.91074	2.55598	1.6901
2.887__828.61926__Unknown	2.93304	2.79014	2.83259	2.99293	2.95764	2.8546	2.79429	2.7418	2.73348	2.88102	2.80403	2.70883	2.77761	2.75281	2.76138	2.77023	2.73874	2.6536	2.84899	2.82387	2.73011	2.7988	2.60044	2.81615	2.80763	2.50628	2.78491	2.83353	2.60889	2.70718	2.78466
3.561__829.67041__SM 42:2;3O	2.40111	2.08759	1.91385	2.08748	2.07038	2.27114	2.39705	2.05633	1.98564	2.3786	2.07629	2.06835	2.1888	1.9495	2.36866	2.08068	2.09276	2.59837	2.00161	2.13069	2.524	2.18587	2.1867	2.33679	1.87523	2.20983	2.27077	2.21059	2.3165	2.62176	2.42446
3.866__829.69226__w/o MS2:RIKEN P-VS1 ID-12566 from Mouse_BAT_fads2KO_N_Ctr	2.31468	2.22345	2.13091	1.98243	2.0679	2.10637	2.14488	2.10765	2.26858	2.23604	2.1481	2.19692	2.28586	2.23481	2.38434	2.30833	2.17333	2.41689	2.44723	2.18067	2.03421	2.57303	2.49887	2.30867	2.09776	2.48519	2.44829	2.45496	2.39819	2.53105	2.21844
4.112__829.71387__SM 43:1;2O|SM 18:1;2O/25:0	2.94995	2.783	2.70466	2.75115	2.80299	2.86528	2.74038	2.76978	2.95523	2.78893	2.68252	2.85293	2.95557	2.74575	2.99566	2.69974	2.58363	3.05586	2.8473	2.81148	2.77669	2.45293	2.9429	2.95863	2.85373	2.85252	2.58286	2.71619	2.97994	2.83658	2.85476
4.144__829.71716__SM 43:1;2O|SM 18:1;2O/25:0	2.96376	2.77615	2.70073	2.74717	2.79855	2.87077	2.74313	2.77383	2.95102	2.68256	2.67366	2.85318	2.88529	2.7466	2.99695	2.69913	2.58359	3.06659	2.84662	2.81111	2.73941	2.45564	2.93743	2.96256	2.57904	2.84802	2.37276	2.71782	2.98665	2.83568	2.85353
2.859__830.56049__Unknown	2.57025	1.98537	2.00186	2.81869	2.10271	2.91173	2.24763	2.98525	2.31632	2.44535	2.63125	2.502	2.12972	2.06722	2.70209	2.56772	2.61873	3.16699	2.12355	2.26635	2.97191	2.2193	2.64041	2.36339	2.40136	3.10073	2.65559	2.68835	2.76534	3.1749	2.47815
2.462__830.56348__PC 40:8|PC 20:4_20:4	3.6854	3.58541	3.40903	3.49206	3.77168	3.52969	3.52272	3.8409	3.4037	3.51211	3.63548	3.50844	3.6511	3.40649	3.61994	3.45906	3.41195	3.80114	3.49097	3.57856	3.64151	3.65885	3.58172	3.37928	3.38672	3.32733	3.38116	3.47926	3.64015	3.6054	3.52236
2.468__830.62354__Unknown	2.61467	2.56513	2.4046	2.50652	2.75273	2.49429	2.50406	2.75131	2.40974	2.48523	2.58827	2.56727	2.5635	2.4221	2.59382	2.51267	2.4303	2.73475	2.55616	2.56693	2.56313	2.66211	2.57237	2.4366	2.46545	2.36897	2.43253	2.47725	2.58561	2.61806	2.5009
3.119__830.62555__Unknown	2.8793	2.95422	2.74612	2.8943	2.87092	2.82453	2.85917	3.05678	3.01973	2.97015	2.90322	2.98644	2.95249	3.03248	3.0152	2.92941	2.81459	3.01574	2.74069	2.97897	2.72828	3.07768	3.0335	2.94655	3.14315	3.0762	2.97086	2.91196	2.9277	2.93034	2.71825
3.15__830.63324__Unknown	2.92932	2.99391	2.85943	2.91264	2.89319	2.84013	2.89895	3.10167	3.05348	2.95465	2.84025	2.92469	2.95272	3.03861	2.99354	2.95683	2.78695	3.03023	2.84284	2.98286	2.67829	3.0763	3.007	2.92677	3.11025	3.02999	2.96765	2.92622	2.93556	3.00089	2.86093
4.835__830.71613__w/o MS2:TG 8:0_9:0_32:4	1.94885	1.48348	1.45138	2.24092	2.15365	2.07895	2.1936	2.30222	1.17552	1.98464	2.04138	1.73916	1.93086	1.41226	2.02436	1.78583	1.80804	2.77308	1.45414	2.25438	2.35972	1.94413	2.54738	1.48892	2.24184	1.9951	2.48435	2.14595	1.80098	2.35834	2.06485
4.92__830.72003__w/o MS2:TG 8:0_9:0_32:4	2.22469	1.66994	1.40644	2.19446	2.07792	2.10839	2.38779	2.4168	1.72345	2.61132	2.28839	1.51695	1.91824	1.13229	2.05568	1.72203	1.91605	2.77009	1.89864	1.82014	2.14304	2.21391	2.46479	1.75069	1.95457	2.85896	1.96909	2.22431	1.66458	2.44363	2.04623
4.143__830.72736__w/o MS2:SL 23:0;O/26:0;O	2.65977	2.53097	2.47556	2.50695	2.51804	2.62172	2.51618	2.54534	2.66072	2.50655	2.46366	2.54927	2.67341	2.46763	2.75436	2.5532	2.36632	2.74209	2.66632	2.58027	2.53731	2.54056	2.69635	2.65109	2.56328	2.6653	2.45304	2.62457	2.72823	2.64432	2.60472
3.503__831.69501__SM 42:1;3O	2.7618	2.79649	2.73581	2.57656	2.67377	2.7766	2.73273	2.61624	2.68129	2.6837	2.60993	2.59985	2.71532	2.6626	3.00753	2.75755	2.58234	2.89357	2.86057	2.77306	2.78617	2.64541	2.85269	2.86338	2.53926	2.80868	2.54074	2.91947	2.80107	2.88663	2.69014
2.97__831.84497__Unknown	1.92031	1.86374	2.12163	2.42279	2.31499	2.6236	2.23272	2.49867	2.2145	2.08159	2.71669	2.10712	2.34114	2.21727	2.62001	2.24201	2.13029	2.87539	2.37549	2.29492	2.41397	2.40049	2.42289	2.31742	2.48812	2.63822	2.34664	2.48169	2.50929	2.3552	2.62647
2.697__832.55902__Unknown	3.97302	3.80343	3.63896	3.68325	4.0711	3.91384	3.05877	3.92119	2.86514	3.85889	4.00444	3.70221	3.86796	3.74049	4.02035	3.79597	3.66397	3.89337	3.71996	3.7714	3.70387	3.88362	3.8938	3.90908	3.93714	3.8403	3.8362	3.78977	3.90149	4.02153	3.81686
2.605__832.57935__PC 40:7|PC 16:1_24:6	3.33579	2.91534	2.9955	3.16341	3.03845	3.07106	2.85498	3.28686	2.78005	3.00228	3.09567	3.17474	3.01034	3.12576	3.11124	3.18269	3.00022	3.13513	3.04632	3.35915	2.78645	2.95592	3.06482	2.99296	2.97932	3.02235	3.29841	3.00869	2.88689	3.44611	3.07444
3.378__832.65448__Unknown	2.93667	2.92051	3.04631	2.99186	2.92178	2.96481	2.8977	2.97079	2.88676	2.7316	3.0675	2.92553	2.90443	2.9878	3.05703	3.00529	2.89966	3.02342	3.01524	3.06338	2.93583	2.81194	3.02992	2.87771	2.762	2.9673	3.06602	2.92735	3.01031	2.98807	2.90765
3.747__832.66113__w/o MS2:Cer 15:3;2O/42:12	1.49886	1.73231	1.8325	1.64021	1.52771	1.33316	1.65701	1.5413	1.4461	1.62803	1.76967	1.92739	1.76105	1.86856	2.09039	2.03341	2.03078	2.19925	1.93984	1.54481	1.61684	2.13148	2.25984	1.76317	1.43719	1.91745	1.9371	2.36998	1.73386	1.9252	1.87317
5.022__832.77234__Unsettled: TG O-18:1_16:1_16:1	2.32965	2.10498	2.15652	2.8536	2.57573	2.69096	2.74753	2.55755	1.89222	2.60138	2.59236	2.27082	2.64158	2.22836	2.78031	2.70365	2.54667	2.82434	2.43069	2.79622	2.69011	2.33368	2.96314	2.16466	2.82643	2.47909	3.04864	2.72302	2.4009	2.63078	2.6945
2.607__833.58276__w/o MS2:RIKEN P-VS1 ID-12734 from Mouse_Macrophage_WT_N_F1AA	3.00182	2.53254	2.5862	2.79375	2.48868	2.74197	2.43558	2.94588	2.35629	2.60534	2.72484	2.7227	2.68489	2.75573	2.7027	2.87904	2.52377	2.91515	2.65506	2.97284	2.48637	2.63493	2.64961	2.65822	2.73637	2.68683	3.00868	2.80459	2.5611	3.14973	2.66892
3.368__833.6756__Unknown	3.11335	2.73688	2.94791	3.11234	3.02694	2.97122	3.07557	2.96931	2.90918	2.57481	3.18797	3.20811	3.09854	2.96794	3.07951	3.3336	3.02981	3.10312	3.17066	3.17797	3.04134	3.0779	3.07661	3.09476	2.99584	3.02079	2.9632	3.26726	2.87163	3.26328	3.09302
2.969__834.49261__w/o MS2:PE 42:10	2.78844	2.6891	2.93217	3.04366	3.11175	3.24324	2.91774	3.06583	2.91739	2.95165	3.19807	2.72606	2.98401	2.89326	3.24474	2.93115	2.40471	3.14056	2.68733	2.61759	2.90246	2.835	3.15926	3.04883	2.7338	3.21642	3.0583	3.26367	3.18399	3.11404	3.04386
2.97__834.57068__Unknown	4.98205	4.77354	5.14938	5.18879	5.02456	5.44711	5.20106	5.35687	5.10174	5.14852	5.41796	4.90658	5.18023	5.05327	5.33223	5.09561	5.07506	5.57614	5.07315	5.14558	5.47825	5.10826	5.39094	5.22064	5.24235	5.4677	5.15939	5.46466	5.42321	5.41221	5.35062
2.611__834.57764__Unknown	2.67205	1.44062	2.87491	2.85051	2.22742	2.34818	2.95654	2.55436	2.11232	2.15711	3.46413	2.29544	3.513	2.53886	2.39968	2.19834	2.83989	2.87976	2.64935	2.77998	2.27986	2.53982	2.22805	2.34351	1.99783	2.38165	3.0112	2.88848	2.06477	2.58765	2.24321
2.778__834.5968__Unknown	3.09069	2.96861	2.82823	2.83219	3.13223	3.12256	3.15563	3.1615	2.74559	2.70255	3.08879	2.98216	2.87309	3.05076	3.25254	3.01393	2.63273	2.9529	2.71615	3.04065	3.02201	2.79014	2.82462	3.13896	3.16158	3.11556	3.20974	2.68776	2.92065	3.32097	2.90038
5.222__834.74225__TG 49:2|TG 15:0_16:1_18:1	3.03684	2.86609	2.96856	3.60348	3.34541	3.52981	3.69127	3.28539	2.70831	3.36223	3.33421	3.01441	3.48441	2.99045	3.4394	3.43525	3.34368	3.99282	3.30938	3.64365	3.46979	3.34317	3.98055	2.87157	3.75642	3.30459	4.11048	3.37563	3.21332	3.34226	3.39375
5.609__834.78339__w/o MS2:Cer 11:0;3O/42:2;(2OH)	2.21601	2.12541	1.90334	2.14255	2.1649	2.22857	2.14173	2.34388	1.98613	2.59768	2.40535	2.08195	2.1899	2.05387	2.3915	2.09216	2.08046	2.68815	2.46188	2.64632	2.0848	2.13242	2.42912	2.02544	1.862	2.4345	2.32014	2.30017	2.10644	2.5258	2.06611
2.97__835.4314__w/o MS2:PI 33:6	2.02608	1.60749	1.89558	2.1189	2.33105	2.3263	2.26228	2.20119	1.78322	1.92163	2.13158	1.91293	2.01619	1.78444	2.2733	2.21215	1.78623	2.32465	2.20281	1.83711	2.25623	1.76186	2.44184	2.21806	2.22279	2.26797	2.07935	2.37395	2.05646	2.19935	2.24718
2.972__835.55176__w/o MS2:RIKEN P-VS1 ID-12820 from Mouse_SmallIntestine_WT_N_F1DHA	3.44999	3.26883	3.52208	3.71376	3.6454	3.79878	3.57177	3.82726	3.48945	3.6479	3.84283	3.42342	3.61614	3.49867	3.75057	3.52162	3.4547	3.95274	3.50332	3.64083	3.97707	3.52867	3.8496	3.65173	3.69818	3.90927	3.61655	3.13333	3.7618	3.75807	3.73795
2.612__835.5816__w/o MS2:RIKEN P-VS1 ID-12822 from Mouse_Plasma_ApoEKO_N_F1DHA	1.94514	1.76567	2.07855	2.16607	1.4764	1.60735	2.4996	1.21831	1.68662	1.18189	3.08153	1.64545	3.15618	2.10652	1.54958	1.44453	2.39677	2.43917	2.01993	2.02956	1.69497	1.86872	1.21874	1.83779	1.13573	1.58388	2.43562	2.38828	1.07915	1.84717	1.20684
2.969__835.60272__Unknown	4.80801	4.60639	4.97904	5.1106	5.05895	5.27823	5.03231	5.18143	4.94508	4.97976	5.30699	4.79695	5.02705	4.91661	5.20676	4.98729	4.9893	5.42288	4.92124	4.95606	5.30868	4.95326	5.23144	5.07898	5.09913	5.3301	5.01827	5.28462	5.22516	5.21393	5.16305
3.205__835.62708__Unknown	2.50869	2.34077	2.63932	2.82263	2.65189	2.47804	2.39447	2.70213	2.32578	2.51029	2.70772	2.69813	2.76858	2.72255	2.71608	2.64518	2.46408	2.76754	2.54292	2.8238	2.47925	2.48958	2.59857	2.44164	2.69254	2.63438	2.7615	2.99906	2.41325	2.79891	2.60837
2.974__835.67328__SM 44:5;2O|SM 18:1;2O/26:4	3.28933	3.10249	3.45718	3.71867	3.56578	3.76273	3.5045	3.66458	3.12805	3.42191	3.75225	3.20581	3.39043	3.35264	3.61716	3.42024	3.38764	3.82366	3.355	3.37073	3.75223	3.35771	3.69568	3.53308	3.49551	3.72271	3.42354	3.54354	3.57679	3.55157	3.537
2.972__835.72083__w/o MS2:TG O-8:0_20:0_22:4	2.42529	2.23991	2.47982	2.77712	2.517	2.90341	2.62126	2.69356	2.60652	2.43215	2.95418	2.23876	2.54944	2.18781	2.40611	2.55172	2.5288	2.78873	2.59419	2.6694	2.8684	2.38324	2.88096	2.23263	2.37387	2.77731	2.48042	2.69667	2.737	2.54241	2.59396
5.217__835.77832__w/o MS2:NAGly 24:0/26:1	2.6644	2.36419	2.53878	3.11982	2.91898	3.07038	3.24582	2.86447	2.35018	2.95211	2.90332	2.68159	3.15688	2.63426	3.05806	3.17719	2.98715	3.56105	2.88239	3.11593	3.02529	2.87127	3.50021	2.56881	3.32905	2.83392	3.65459	2.96347	2.72723	2.94538	3.01393
2.963__836.53021__Unknown	2.31567	2.19563	2.53815	2.5997	2.59024	2.97325	2.46262	2.6247	2.15958	2.5431	2.87865	2.35919	2.65166	2.52249	2.8264	2.53924	2.51718	2.78293	2.34375	2.52654	2.74667	2.47664	2.74846	2.62135	2.69846	2.94007	2.61355	2.92755	2.78197	2.78824	2.61171
3.199__836.56696__Unknown	2.4461	2.53539	2.80712	2.67196	2.69047	2.50402	2.75933	2.88177	2.40751	2.78383	2.74557	2.88001	2.80122	2.94681	2.46434	2.75597	2.7423	2.64376	2.53389	2.58845	2.6339	2.21579	2.58554	2.76801	2.64429	2.7049	2.70643	3.09288	2.45981	2.65947	2.96525
2.968__836.60449__Unknown	4.07027	3.91542	4.22396	4.33528	4.31464	4.48735	4.2542	4.42517	4.17112	4.21858	4.50199	4.06123	4.24724	4.17854	4.42894	4.21171	4.1873	4.61102	4.1709	4.24911	4.51944	4.18941	4.42413	4.29687	4.31596	4.51567	4.23633	4.49522	4.40591	4.42364	4.35416
3.193__836.61066__PC 40:5|PC 18:1_22:4	3.43008	3.39947	3.70571	3.59924	3.67596	3.45456	3.62863	3.70621	3.35648	3.66284	3.67212	3.86004	3.73689	3.8743	3.43343	3.82515	3.81571	3.59636	3.58218	4.00934	3.46717	3.1645	3.43214	3.68424	3.57569	3.7326	3.62612	4.11071	3.43481	3.71183	4.02083
3.07__836.6394__PC O-41:5	3.74322	3.6778	3.88113	4.01783	4.15848	4.14774	3.65486	4.11652	3.84214	3.78336	4.09684	3.93958	3.8136	4.00338	4.10294	3.93495	3.86469	4.25054	3.8302	4.07985	4.33877	3.75225	3.95431	3.96342	3.8314	4.25101	4.09263	3.93323	3.96602	4.13936	3.88129
2.975__836.67346__Unknown	2.86868	2.68625	2.95704	3.12945	2.98405	3.2276	2.95657	3.16523	2.94585	2.89208	3.1849	2.737	3.00839	2.96752	3.17788	2.95513	2.91712	3.34458	2.95496	2.88344	3.17935	2.94112	3.12408	2.96922	3.04333	3.25219	3.04457	3.11415	3.10213	3.1683	3.04847
5.429__836.76141__TG 49:1|TG 15:0_16:0_18:1	3.34254	3.38963	3.4572	4.11304	3.69287	3.91404	4.36895	3.85429	3.23451	3.73886	3.6981	3.43069	4.06256	3.42526	3.88424	4.03339	3.85828	4.66569	3.82634	4.05604	3.87973	3.85931	4.63008	3.39781	4.18384	3.7287	4.415	3.79063	3.81487	3.7371	3.86256
6.235__836.76379__Unknown	2.35122	2.38979	2.34897	2.34144	2.37322	2.3744	2.39876	2.35625	2.38924	2.36546	2.40096	2.38786	2.32714	2.36963	2.19878	2.34404	2.37457	2.37241	2.37607	2.38925	2.37371	2.38582	2.40668	2.36422	2.36577	2.36314	2.3728	2.41785	2.30352	2.33004	2.38152
5.767__836.79553__Unsettled: TG O-18:1_16:0_16:0	2.56512	2.55956	2.38105	2.59356	2.49698	2.67501	2.63493	2.71463	2.43451	3.03233	2.86225	2.5287	2.78587	2.48002	2.82465	2.61167	2.52662	3.21226	2.95409	3.16662	2.61575	2.56107	3.25519	2.43326	2.48451	2.81225	3.09337	2.77476	2.60333	2.94257	2.50895
3.068__837.64655__w/o MS2:RIKEN P-VS1 ID-12904 from Mouse_Feces_WT_ABX_Ctr	3.27477	3.11447	3.44227	3.59307	3.65933	3.74709	3.44394	3.73155	3.39019	3.37999	3.57152	3.52038	3.38823	3.59122	3.54619	3.60126	3.36489	3.94986	3.43573	3.57926	3.91853	3.35188	3.81488	3.50341	3.52723	3.88729	3.6138	3.55674	3.57492	3.90054	3.51077
3.293__838.62854__PC 40:4|PC 20:2_20:2	3.55789	3.68183	3.93652	3.84689	3.76921	3.49313	3.60577	3.8832	3.56331	3.76859	3.93058	4.00131	3.91504	4.07576	3.70603	4.0059	3.99142	3.86443	3.82372	4.32008	3.36471	3.36138	3.73422	3.55451	3.62652	3.77416	4.15977	4.24666	3.70312	4.04009	4.02547
3.69__839.69617__SM 44:3;2O|SM 18:1;2O/26:2	2.50414	2.60745	2.55516	2.53793	2.54847	2.71372	2.63597	2.47988	2.53636	2.51022	2.63554	2.46205	2.65955	2.64623	2.79424	2.61991	2.57765	2.77686	2.71688	2.47093	2.74126	2.5419	2.53691	2.66576	2.62415	2.76878	2.4328	2.74314	2.61208	2.74676	2.37954
3.45__840.64447__PC O-41:3	2.42673	2.3575	2.11393	2.43891	2.2954	2.30805	2.4114	2.80747	2.17842	2.10455	2.27515	2.21141	2.15648	2.18793	2.42413	2.12904	2.07706	2.90839	2.32147	2.44582	2.19123	2.31126	2.74856	2.3313	1.97637	2.16526	2.34115	2.23266	2.48161	2.76191	2.01138
4.707__840.69965__TG 50:6|TG 12:0_16:0_22:6	1.96777	1.11337	1.56534	2.76127	1.94335	1.82083	2.6735	2.99213	1.30096	1.77327	2.0369	1.22695	2.04974	1.32918	2.33533	1.4544	2.0171	3.09548	1.68939	2.26711	2.80087	2.11287	2.88921	0.880117	2.01408	2.15417	2.49264	2.27285	2.93835	2.4052	2.14668
4.617__840.70129__w/o MS2:RIKEN P-VS1 ID-13029 from Mouse_SmallIntestine_WT_N_F1DHA	2.31219	1.0956	1.50282	2.62924	2.12451	2.07018	2.36471	2.65745	1.19902	1.89155	2.03844	1.67545	1.92715	1.69632	2.28912	1.73046	1.93828	2.92594	1.45708	2.34232	2.89113	2.16527	2.77107	1.21561	2.02677	2.10944	2.578	2.39673	2.43239	2.66229	2.5561
4.557__840.70624__TG 50:6|TG 14:0_18:3_18:3	2.3205	1.50384	1.4921	2.50584	2.59271	1.87481	2.17564	2.34464	1.38338	2.19694	2.03355	1.71625	1.64915	1.68314	2.16466	1.75578	1.79376	2.5589	1.67966	2.46295	2.8079	2.18723	2.52169	1.9069	2.26461	1.55917	2.57163	2.3717	1.90755	2.40569	2.51082
4.604__841.70264__w/o MS2:SL 23:1;O/26:2;O	2.08517	1.06197	0.892952	2.39567	1.94921	1.80359	2.24255	2.39021	0.933748	1.75527	1.82344	1.42293	1.78363	1.57165	2.10384	1.51852	1.58806	2.74502	1.14186	2.21511	2.67146	1.91993	2.62604	1.23791	1.72012	1.96862	2.4025	2.17107	2.24691	2.42355	2.35118
3.974__841.71118__SM 44:2;2O|SM 18:1;2O/26:1	2.65045	2.48388	2.58535	2.51316	2.41114	2.62286	2.60219	2.49326	2.64178	2.51854	2.57064	2.31786	2.6305	2.52627	2.86211	2.50611	2.54627	2.8876	2.63746	2.40311	2.71659	2.4925	2.63793	2.6263	2.61966	2.87073	2.36694	2.92922	2.63577	2.6662	2.41918
3.751__842.66351__PC 40:2|PC 20:1_20:1	2.14131	2.24561	2.22757	2.18996	2.36922	2.25097	2.01123	2.57719	2.07326	2.03614	1.9723	2.01997	2.15261	2.14207	2.181	1.85981	1.9946	2.82281	2.05154	2.22355	2.3432	2.03887	2.45899	2.12408	1.90928	1.95696	1.96934	2.09481	2.20041	2.42593	2.15609
4.474__842.71564__w/o MS2:TG 8:0_8:0_34:5	1.67686	0.540442	1.03224	2.10284	2.2079	1.33797	2.23134	1.83421	0.621686	1.68013	1.49386	0.976113	1.46098	1.53252	1.88826	1.28337	1.42232	2.18059	0.652377	2.14688	2.67298	1.29586	2.25101	1.14029	1.83814	1.20589	2.3598	2.10063	2.28844	1.77761	1.98213
4.871__842.71637__w/o MS2:TG 8:0_8:0_34:5	2.52396	1.75242	2.08578	3.31759	2.59715	2.70672	3.10481	3.19855	1.92887	2.56742	2.72445	2.0696	2.58966	2.16185	2.83864	2.47316	2.49382	3.64061	2.41557	2.85712	3.44159	3.01438	3.41802	2.08743	2.77032	2.81761	3.01299	2.81161	2.72821	3.04604	2.75149
4.732__842.71912__Unsettled: TG 14:0_18:2_18:3	3.23726	2.62791	2.49245	3.70761	3.95377	3.22435	3.53264	3.39593	2.35658	3.5331	3.30304	2.79291	3.04248	2.88562	3.48919	2.9314	2.9962	3.7326	2.7971	3.70968	4.20051	3.24604	3.72864	3.02678	3.76774	2.92829	3.70963	3.62025	3.30631	3.49149	3.79357
4.303__843.73425__SM 44:1;2O|SM 18:1;2O/26:0	1.88161	1.82424	1.94863	2.02528	1.89728	1.98713	2.01516	2.05786	1.91107	1.85411	1.92644	1.82662	2.10225	1.90669	2.09837	1.93915	1.68255	2.12815	1.94999	1.89626	2.05848	1.5973	1.82975	1.99229	1.80197	1.967	1.64642	2.10234	2.1739	1.99913	2.04761
5.123__843.94269__Unknown	1.8414	1.35553	1.62361	2.36099	2.03486	2.12427	2.10865	2.00416	0.881654	2.28142	2.15338	1.34213	1.95258	1.71312	2.28509	1.89882	2.07151	2.3301	1.90097	2.36644	2.27642	1.88702	2.31503	1.29567	2.253	1.70658	2.35021	2.29591	1.82752	1.69803	1.93761
4.925__844.63428__w/o MS2:TG 9:0_16:4_26:7	2.23549	1.82729	1.6643	2.25622	2.20919	1.98803	2.32137	2.2492	1.36266	2.15618	2.30454	1.79277	2.20822	2.08882	2.38097	2.17373	2.14959	2.45185	2.12904	2.34468	2.54794	2.25151	2.31298	1.98911	2.46957	1.64241	2.53205	2.55887	2.31596	2.44783	2.63737
3.982__844.67426__Unknown	1.72117	1.81151	1.63169	1.72802	1.58616	1.88253	1.78367	2.21763	1.77538	1.26729	1.77033	1.60376	1.80482	1.68186	1.93555	1.614	1.5998	2.75399	1.65319	1.57483	1.8713	1.85864	2.26866	1.61078	1.55187	1.85473	1.69858	1.72423	1.4809	2.12729	1.46815
5.051__844.73077__w/o MS2:HexCer 16:0;2O/27:0;O	3.04508	2.3893	2.80496	3.72632	3.01106	3.03102	3.30675	3.35527	2.5033	2.9695	3.12811	2.77238	3.21655	2.866	3.26014	3.16559	3.21117	3.9494	2.96038	3.52651	3.54607	3.38549	3.65418	2.67285	3.23324	3.0482	3.7034	3.5032	3.26643	3.21431	3.42947
4.924__844.7309__TG 50:4|TG 14:0_18:2_18:2	4.48127	3.98392	3.9518	5.01331	4.98897	4.49522	4.86495	4.587	3.5632	4.82357	4.72705	4.07664	4.58911	4.42026	4.77961	4.4711	4.54477	4.77151	4.40809	4.98323	5.08957	4.57264	4.97286	4.26249	4.98303	4.09469	4.90231	4.99691	4.52485	4.47303	4.95437
2.453__846.60315__PC 41:7|PC 17:1_24:6	2.74019	2.27844	1.63168	1.85446	2.00843	2.59319	1.62938	2.65655	2.03132	2.32455	2.12489	1.42634	1.87431	1.08583	2.33745	1.16071	1.53584	2.4778	2.09611	1.23119	2.05592	2.10559	2.60416	1.56523	1.33825	2.25999	1.46635	1.49483	2.58281	2.38553	2.02387
4.92__846.71564__Unknown	3.40897	2.98118	2.98188	3.86311	3.81698	3.43576	3.76721	3.45179	2.62379	3.64217	3.56293	3.0592	3.53437	3.34605	3.62401	3.42858	3.41928	3.65193	3.25184	4.0047	3.9546	3.38565	3.9235	3.13033	3.79033	3.06173	3.90001	3.86633	3.61	3.36802	3.76988
5.126__846.74854__TG 50:3|TG 16:0_16:1_18:2	5.05464	4.77536	4.87222	5.50525	5.27223	5.33157	5.42758	5.16087	4.48573	5.3662	5.42527	4.68493	5.21823	5.03491	5.44378	5.23823	5.18272	5.48775	5.12295	5.46924	5.47956	5.08086	5.48457	4.75829	5.46289	5.00645	5.52356	5.52331	5.00431	5.02949	5.35753
5.119__847.60077__w/o MS2:TG O-16:2_18:5_18:5	2.03279	1.65775	1.10879	2.27537	1.87634	2.28208	2.16766	1.93547	1.44077	2.2387	2.05135	1.65399	2.273	1.98702	2.47874	2.08887	1.75125	2.38998	1.92059	2.15441	2.28819	1.76084	2.38027	1.79478	2.47558	1.76626	2.5569	2.58714	1.92161	1.53839	2.14077
5.129__847.66028__w/o MS2:SM 43:3;2O	2.59931	2.40079	2.3836	2.95891	2.70321	2.86836	2.95141	2.64706	1.94487	2.82996	2.88896	2.15706	2.7451	2.48184	2.88689	2.7114	2.58864	3.09269	2.52368	3.0395	2.85277	2.57612	3.08711	2.40678	2.87807	2.64311	3.03627	3.05136	2.68802	2.57266	2.97147
5.126__847.72473__w/o MS2:SM 43:0;3O	4.40383	4.29191	4.22837	4.86324	4.63798	4.67286	4.85783	4.5944	3.86427	4.79434	4.76755	4.09002	4.58476	4.41634	4.80084	4.54766	4.49509	4.89368	4.48383	4.48415	4.89612	4.48872	4.97709	4.07145	4.84216	4.41292	5.01238	4.92342	4.42375	4.47707	4.68101
5.319__848.61188__w/o MS2:HexCer 14:3;2O/29:3;2O	2.32445	1.6135	2.00615	2.48957	2.30434	2.4999	2.36316	1.65286	1.15159	2.23449	2.18555	2.1364	2.18857	2.21933	2.50034	2.37765	2.45247	2.7544	2.12917	2.4329	2.39019	2.24507	2.60391	1.6834	2.46911	2.09764	2.9032	2.80449	2.00337	2.20642	2.2328
3.283__848.64771__PC O-42:6	3.30512	3.13863	3.14233	3.07103	2.95293	2.89427	2.98771	2.96706	2.97277	3.23701	2.9004	3.24006	3.12372	3.20533	3.07242	3.27951	3.18741	2.96681	3.77768	2.91108	2.85173	3.66174	3.62909	3.10478	3.23188	3.57694	3.5986	3.55904	3.39804	3.743	3.25313
3.484__848.65082__PC O-42:6	2.8817	2.84878	2.87649	2.72749	2.54447	2.65475	2.64705	2.69064	2.73313	2.75352	2.68496	2.77869	2.72629	2.86961	2.77135	2.9135	2.81313	2.86981	3.22117	2.63204	2.65855	3.13601	3.29566	2.6902	2.85239	3.31583	3.07151	3.19522	3.04212	3.20179	2.82383
5.34__848.70819__w/o MS2:NAGlySer 19:1/26:2	3.43761	3.39972	3.25267	3.92135	3.69805	3.80401	3.92584	3.53629	3.26402	3.78299	3.40201	3.40217	3.67902	3.59482	3.8354	3.86838	3.71279	3.98606	3.53632	3.85982	3.91618	3.67394	3.71575	3.47116	3.81763	3.58815	4.13744	4.04165	3.72111	3.61978	3.74182
6.231__848.75244__Unsettled: TG 16:0_16:1_18:1	2.38349	2.44832	2.44049	2.44142	2.45554	2.43227	2.69038	2.40382	2.31331	2.40219	2.48087	2.4165	2.30694	2.45035	2.33657	2.40368	2.43523	2.45919	2.46407	2.56204	2.4117	2.40394	2.52449	2.4399	2.42368	2.37847	2.54215	2.51771	2.57453	2.43146	2.45789
5.323__848.76227__TG 50:2|TG 16:0_16:1_18:1	5.01801	4.96465	5.08536	5.51305	5.17941	5.33874	5.44139	5.17223	4.70044	5.35025	5.40864	4.86512	5.31572	5.15863	5.4497	5.42014	5.365	5.64286	5.2103	5.47267	5.45783	5.21739	5.53443	4.90996	5.4022	5.19379	5.80184	5.65975	5.11876	5.12349	5.36481
5.127__848.82495__w/o MS2:RIKEN P-VS1 ID-13331 from Cell_HeLa_WT_N_Ctr	2.812	2.58578	2.57058	3.22254	3.00241	3.05291	3.129	2.87571	2.2656	2.94839	3.16173	2.52739	3.02019	2.78951	3.08137	3.01853	2.93684	3.28502	2.87089	3.07145	3.2395	2.80582	3.06094	2.47173	3.25005	2.59654	3.25356	3.15461	2.84057	2.6467	3.05111
3.289__849.62299__w/o MS2:TG O-8:0_22:5_22:6	2.67899	2.58648	2.56351	2.39691	2.3517	2.30146	2.39891	2.43655	2.36367	2.65177	2.34406	2.63553	2.51154	2.56519	2.43419	2.57982	2.12432	2.32769	3.09386	2.28786	2.36265	2.97195	2.96647	2.45867	2.53368	2.87088	2.95989	2.91878	2.72957	3.0379	2.5555
5.336__849.64905__w/o MS2:TG O-16:1_18:5_18:5	2.24293	2.11267	1.93534	2.66277	2.47671	2.61713	2.55952	2.30773	1.86766	2.55417	2.33887	2.02218	2.36888	2.35782	2.4933	2.4802	2.46319	2.54407	2.51231	2.62854	2.55363	2.47587	2.76738	1.8874	2.61644	2.33724	2.67996	2.85277	2.24325	2.33935	2.36781
3.281__849.67749__Unknown	2.86804	2.68349	2.74013	2.63964	2.54114	2.47027	2.56749	2.56193	2.57731	2.81472	2.45285	2.77385	2.72551	2.77322	2.65499	2.84173	2.76086	2.55314	3.29062	2.47531	2.48944	3.19689	3.14445	2.67141	2.7652	3.14365	3.11496	3.05314	2.93659	3.28114	2.83653
5.328__849.7644__w/o MS2:NAGly 25:0/26:1	4.66822	4.61765	4.75041	5.17537	4.85507	4.9961	5.10116	4.83837	4.3679	5.02103	5.06607	4.5248	4.97903	4.80853	5.1023	5.07455	5.01325	5.30159	4.87013	5.13745	5.11435	4.87685	5.20388	4.56181	5.05897	4.85483	5.46021	5.31304	4.80305	4.78474	5.01988
5.33__849.82709__w/o MS2:RIKEN P-VS1 ID-13358 from Mouse_Muscle_WT_N_F1DHA	3.55676	3.59923	3.65658	4.0389	3.79772	3.79625	3.36754	3.68153	3.34354	3.91858	3.99989	3.41555	3.89961	3.69776	3.93438	3.97056	3.91189	4.07162	3.7406	3.98916	4.05786	3.8133	3.95882	3.5122	4.03231	3.76155	4.20223	4.06056	3.6436	3.54791	3.92425
2.657__850.59973__Unknown	2.91065	3.08633	3.06426	3.2152	2.98438	3.16593	2.92855	2.97103	3.07691	3.14399	3.06743	3.01472	2.95773	3.02783	2.98243	2.92758	3.04155	3.0581	3.11287	3.11952	2.84802	3.10512	2.99922	3.15552	3.16508	2.93331	3.07956	3.16397	3.09732	2.9369	2.90743
3.296__850.65051__w/o MS2:BMP 27:0_13:1	2.34896	2.26031	2.23774	2.15349	1.96557	2.0239	2.00195	2.11023	2.05351	2.32107	1.97555	2.34603	2.29155	2.2747	2.19109	2.28121	2.18903	2.14371	2.70579	2.07109	1.96798	2.61736	2.61926	2.2774	2.24039	2.59972	2.56169	2.58304	2.4385	2.69778	2.33841
3.56__850.66553__PC O-42:5	3.57518	3.44776	3.50372	3.34439	3.03077	2.99618	3.20454	3.19434	3.37606	3.49904	3.22031	3.64628	3.41798	3.5157	3.37924	3.65401	3.63228	3.32087	4.18113	3.1117	3.10801	4.02115	4.04952	3.38358	3.51556	4.05328	4.08901	4.14708	3.66053	4.0164	3.47235
5.532__850.69501__Unknown	1.57176	2.97552	2.7894	3.32011	2.99345	3.00931	3.31547	3.21458	2.76371	3.02183	2.92985	2.62934	3.19965	2.66053	3.03706	3.1423	3.07229	3.39769	3.18418	3.07532	3.20187	3.23907	3.55254	2.84705	3.17515	3.00356	3.3143	3.25672	3.11228	2.79519	3.17593
4.914__850.71869__w/o MS2:RIKEN P-VS1 ID-13407 from Mouse_AdrenalGlands_fads2KO_N_Ctr	2.56494	2.35184	2.40575	2.92043	2.82337	2.49149	2.69216	2.49066	2.06413	2.76178	2.71723	2.47311	2.76753	2.69949	2.79843	2.72537	2.70341	2.63768	2.61236	2.92757	2.74194	2.58882	2.69951	2.51993	2.91162	2.24285	2.80395	2.88418	2.64312	2.40748	2.98884
3.557__850.73126__PC O-42:5	2.35843	2.22102	2.3045	2.21499	1.90373	1.91696	2.18407	2.03758	2.2738	2.19503	2.04281	2.82074	2.21727	2.29734	2.19909	2.5215	2.45412	2.24778	2.88253	2.05723	1.88188	2.65184	2.87303	2.1563	2.32658	2.86453	2.84441	2.70515	2.43512	2.69638	2.3083
5.317__850.73676__Unsettled: TG O-16:4_18:2_18:2	3.55099	3.48479	3.60522	4.01244	3.75875	3.78291	4.06564	3.81468	3.2827	3.92924	3.873	3.42225	3.7829	3.64853	3.95804	3.86942	3.78024	4.23314	3.74274	4.01537	4.02654	3.80124	4.21393	3.56446	3.88152	3.78015	4.28933	4.20362	3.85125	3.73087	3.84177
5.526__850.77417__TG 50:1|TG 16:0_16:0_18:1	4.49776	5.00931	4.80755	5.41554	5.09203	5.04003	5.36692	5.01992	4.6738	5.11028	5.05452	4.63002	5.22131	4.91284	5.19245	5.24325	5.25765	5.54977	5.06635	5.2661	5.34381	5.36543	5.41674	4.77538	5.20983	4.98605	5.4416	5.24142	5.20717	4.83542	5.2765
6.243__850.77826__Unknown	2.46907	2.48979	2.51099	2.52332	2.49917	2.48239	3.32372	2.48413	2.48613	2.46407	2.46001	2.53522	2.38986	2.48586	2.38194	2.52058	2.51869	2.48106	2.42799	2.82079	2.52635	2.50596	2.54759	2.43864	2.53375	2.47271	2.5507	2.53223	2.84801	2.48241	2.45779
6.212__850.78052__TG 50:1|TG 16:0_16:0_18:1	2.34142	2.48456	2.50656	2.53295	2.50629	2.4845	2.62021	2.50462	2.48083	2.45842	2.47367	2.52684	2.41458	2.47443	2.31634	2.3475	2.49656	2.3978	2.44369	2.74576	2.53565	2.5089	2.54549	2.43413	2.54293	2.47809	2.52922	2.51742	2.83137	2.46591	2.43679
5.527__850.8736__Unknown	2.68775	2.81412	2.6295	3.4296	3.37668	3.1327	3.44036	3.2868	2.70992	3.2582	3.40757	2.50526	3.32917	3.07425	3.12462	3.47609	3.37457	3.46156	2.93016	3.3813	3.20141	3.24293	3.43888	2.83548	3.3502	3.00026	3.42717	3.61906	3.24196	2.78579	3.33382
5.32__851.75702__w/o MS2:RIKEN P-VS1 ID-13448 from Mouse_Ear_fads2KO_N_Ctr	3.19551	3.14063	3.27355	3.65541	3.33981	3.52015	3.64421	3.40922	2.93173	3.51657	3.495	3.1076	3.55398	3.37641	3.53297	3.53348	3.44375	3.86016	3.34476	3.62845	3.63781	3.45093	3.78424	3.09301	3.60635	3.36215	3.85695	3.72086	3.54017	3.31683	3.58066
5.529__851.78052__Unknown	4.17411	4.66329	4.50644	5.04362	4.7313	4.70051	5.01772	4.68595	4.33948	4.76876	4.74239	4.28413	4.87725	4.56838	4.85827	4.88007	4.91412	5.19834	4.71615	4.92216	4.98371	5.01733	5.07449	4.43538	4.87607	4.63431	5.09405	4.91055	4.85198	4.50824	4.92499
2.233__852.55792__PC 42:11|PC 20:5_22:6	1.80695	1.63403	1.42741	1.67513	1.79065	1.93834	1.66271	2.55396	1.02636	1.48515	1.47292	0.938477	1.25308	0.770565	1.93616	0.909199	0.338118	2.37169	1.35183	0.857974	2.0031	2.10106	1.96698	1.04055	1.03037	2.05934	1.1995	1.13871	1.61671	2.52918	0.895608
2.526__852.56128__PI 34:2	2.6461	2.69653	2.63499	2.77793	3.0244	2.62744	2.708	2.77959	2.39265	2.68476	2.59729	2.62969	2.86772	2.6407	3.10695	2.72878	2.59506	2.94313	2.88993	2.91977	2.99977	2.64195	2.71798	2.61121	2.49673	2.45255	3.0351	2.98989	2.74586	2.83373	2.76602
2.858__852.61383__w/o MS2:TG 16:4_18:5_18:5	2.17398	1.62148	2.1342	2.14836	1.49632	2.40409	1.74755	1.78675	2.0908	2.08126	2.13491	1.31044	1.68373	1.90606	1.90295	1.9303	1.32621	1.99293	1.86345	1.63925	2.56347	2.10166	1.72431	1.76573	1.86555	2.52496	1.86615	1.24937	1.96195	2.20913	1.70555
3.647__852.67401__PC O-42:4	2.48968	2.83745	2.49956	2.4479	2.65439	2.24951	2.28954	2.36113	2.27333	2.4909	2.32611	2.57058	2.55344	2.77677	2.542	2.48344	2.5053	2.61327	2.96878	2.23911	2.71715	2.87782	2.77233	2.52288	2.44734	2.69387	2.95622	2.80783	2.63943	3.01445	2.44403
3.886__852.68024__PC O-42:4	3.05143	3.1087	3.0999	2.97077	2.71027	2.72439	2.74004	2.91596	2.8605	2.95343	2.80851	3.12268	3.02102	3.01581	2.9062	3.14541	2.95661	3.03825	3.56256	2.88652	2.79112	3.38916	3.40902	2.8404	3.02774	3.4254	3.42258	3.41718	3.1568	3.50233	3.10389
3.888__852.72314__Unknown	2.45171	2.43305	2.55751	2.48212	2.18458	2.07138	2.22202	2.35109	2.33629	2.32313	2.28227	2.54118	2.42357	2.46616	2.39651	2.5929	2.40178	2.47888	3.00785	2.28517	2.15131	2.86152	2.96752	2.22702	2.54495	2.89298	2.75074	2.79254	2.55426	2.88064	2.47778
5.531__852.82727__w/o MS2:RIKEN P-VS1 ID-13508 from Mouse_SmallIntestine_WT_N_F1	2.94865	3.54558	3.30582	3.84536	3.63314	3.57327	3.86235	3.48507	3.24622	3.69975	3.61664	3.14584	3.72	3.45695	3.67614	3.85174	3.81274	3.86136	3.62338	3.69891	3.75165	3.89646	3.7458	3.40237	3.7765	3.47514	3.84698	3.718	3.65593	3.31039	3.60911
5.312__853.72644__w/o MS2:TG 8:0_8:0_34:2	3.0054	3.00792	3.1663	3.24698	3.02517	3.13024	3.21663	3.08593	2.86827	3.15383	3.16772	2.96969	3.20682	3.15149	3.27022	3.20491	3.19801	3.29413	3.10363	3.21188	3.05566	3.08231	3.13239	2.89788	3.1269	3.20155	3.3678	3.32594	3.07644	3.06598	3.01495
2.402__854.5661__Unsettled: PC 20:4_22:6	2.93923	2.71403	2.70007	2.8212	2.812	2.79996	2.76551	3.11271	2.67562	2.75627	2.98048	2.79195	2.90142	2.65757	2.82643	2.76743	2.73583	3.01225	2.74948	2.75638	2.6715	2.83132	2.82958	2.56409	2.68359	2.94864	2.69824	2.77383	2.84075	2.9635	2.80748
3.91__854.66779__PC 41:3|PC 19:1_22:2	2.56157	2.88564	2.56984	2.46461	2.49025	2.34158	2.4156	2.47436	2.50393	2.51369	2.37353	2.64185	2.52252	2.65655	2.58836	2.67106	2.4988	2.82996	3.10257	2.46216	2.66204	3.26599	3.06813	2.5293	2.45472	2.86788	2.65214	2.98784	2.73185	3.09345	2.57022
4.728__854.7149__Unknown	2.30987	1.78739	0.950298	2.22056	2.30109	2.08112	2.32312	2.47063	1.27362	2.71584	2.0765	1.47543	1.3596	0.720099	1.83473	0.947919	1.72663	2.65211	1.83536	1.61011	2.42959	2.15623	2.53809	1.60379	2.2206	2.60391	1.86156	2.11243	1.79589	2.62328	2.06505
3.918__854.7265__PC O-42:3	2.54014	2.81885	2.55689	2.5156	2.44846	2.29977	2.40277	2.42335	2.47401	2.4756	2.29011	2.54885	2.55976	2.64241	2.66472	2.76218	2.64362	2.58736	3.09346	2.31289	2.59693	3.29035	3.09212	2.50899	2.44451	2.81351	3.02784	2.95896	2.65371	3.00398	2.54657
5.158__855.73334__w/o MS2:SM 9:0;2O/36:2	2.24941	2.40963	2.46902	2.56404	2.92818	2.45428	2.77895	2.39296	2.1446	2.57203	2.33916	2.13479	2.47222	2.26201	2.3722	2.08944	2.39533	2.42297	2.48656	2.59872	2.87153	2.34093	2.73065	2.45397	3.03286	2.45897	2.43928	2.54909	2.42786	2.11189	2.80019
2.501__856.57751__PC 42:9|PC 22:4_20:5	2.26117	2.20723	2.19504	2.26248	2.39337	2.3595	2.23412	2.59852	1.93759	2.16879	2.4609	2.42136	2.45331	2.34114	2.46157	2.33837	2.25109	2.58448	2.28179	2.51473	2.2215	2.16217	2.26223	2.13862	2.18303	2.29293	2.54765	2.29408	2.30898	2.66454	2.28706
2.971__856.58337__Unknown	3.03814	2.93966	3.17503	3.30022	3.21751	3.36245	3.13822	3.34636	3.0896	3.14939	3.44433	3.0047	3.19079	3.11616	3.32336	3.10142	3.15581	3.43167	3.12618	3.13869	3.39661	3.15575	3.2906	3.22981	3.29029	3.41771	3.21132	3.38738	3.30155	3.33514	3.27217
3.353__856.6402__Unknown	2.07072	1.80137	2.01579	2.1724	2.4823	2.93525	2.33757	2.74699	2.22517	2.32653	2.58017	1.98394	2.2789	1.99547	2.52987	1.56053	1.96363	3.11285	2.51795	2.17253	2.68198	2.3007	2.66242	2.52129	2.12645	2.68526	2.12455	2.25243	2.58362	2.5377	2.4255
3.203__856.6463__Unknown	2.60401	2.35127	2.58105	2.73615	2.63269	2.54798	2.29504	2.75408	2.20377	2.51338	2.79133	2.62643	2.73121	2.657	2.54884	2.71413	2.44437	2.81856	2.66547	2.96357	2.2582	2.45965	2.69662	2.34598	2.57617	2.56764	2.88493	2.86802	2.61535	2.71251	2.69405
4.166__856.71277__PC O-42:2	2.15767	2.40597	2.20784	2.12891	1.90787	1.84352	2.05888	1.97911	2.10149	2.15957	2.07905	2.23123	2.22165	2.2057	2.27553	2.35021	2.2103	2.42373	2.55888	1.93615	2.1155	2.795	2.66348	2.1806	1.97684	2.48892	2.63237	2.63039	2.19945	2.54558	2.03313
4.24__856.71832__PC O-42:2	2.03051	2.30804	2.09911	2.09031	1.98048	1.92024	1.94745	2.01817	2.00289	1.99651	1.99385	2.17674	2.12047	2.14307	2.17332	2.11592	1.90951	2.45301	2.55208	2.17692	2.22287	2.5771	2.61441	2.06937	2.20344	2.37231	2.51861	2.42679	2.16987	2.61988	2.20676
4.933__856.73114__w/o MS2:HexCer 16:0;2O/28:1;O	2.87536	2.44455	2.09498	2.78155	2.55241	2.64476	2.87293	2.8922	2.15786	3.05712	2.66384	2.35891	2.35863	1.6487	2.39028	2.18978	2.45411	3.16727	2.62183	2.3169	2.52371	2.71863	3.12123	2.22171	2.67667	3.16069	2.22078	2.58611	2.34765	3.0344	2.93668
4.869__856.73413__TG 51:5|TG 15:1_18:2_18:2	2.61532	2.05729	1.84888	2.71648	3.06764	2.56761	2.65119	2.77228	1.93826	2.83193	2.41028	2.36775	2.3797	2.08137	2.48995	2.23344	2.47016	2.95112	2.36133	2.79711	3.10823	2.66245	2.90744	2.57368	2.92724	2.49004	2.84535	2.67997	2.47497	2.85264	2.97002
2.964__857.5625__w/o MS2:RIKEN P-VS1 ID-13662 from Mouse_Plasma_ApoEKO_N_F1EPA	2.55717	2.45786	2.76445	2.86785	2.78484	2.98909	2.90113	2.87337	2.7687	2.73459	3.08124	2.5487	2.8559	2.7569	3.06256	2.71414	2.71928	3.05944	2.72498	2.71322	2.91738	2.65151	2.98075	2.81674	2.79283	2.97824	2.13896	2.95037	2.75355	2.91829	2.79234
3.667__857.70673__SM 44:2;3O	2.27324	2.26757	2.37407	1.90423	2.07419	2.33006	2.18806	2.23426	2.073	2.09919	2.24677	2.15288	2.21343	2.31059	2.51168	2.2954	2.07014	2.08039	2.23076	2.4499	2.22374	2.2153	2.23674	2.15544	1.88555	2.31445	1.74169	2.54448	2.4106	2.23516	2.16325
4.932__857.7276__w/o MS2:SL 24:0;O/26:2;O	2.54109	2.221	1.88525	2.52374	2.37004	2.33894	2.62167	2.66636	1.92335	2.79026	2.44431	1.90451	2.12832	1.39476	2.16573	2.00196	2.17526	2.91721	2.34986	2.11083	2.35483	2.4775	2.84627	1.89078	2.35533	2.64224	1.79614	2.2482	2.10557	2.74442	2.6047
4.922__858.73309__w/o MS2:DG O-26:4_28:7	2.24346	1.82432	1.78903	2.34679	2.39367	2.0973	2.42808	2.43227	1.63496	2.48015	2.26735	1.86216	2.14847	1.91377	2.16192	2.0032	2.13244	2.68073	2.13905	2.31609	2.34662	2.29314	2.56728	1.79811	2.34162	2.52325	2.35117	2.24975	2.04303	2.47803	2.32649
5.044__858.82056__w/o MS2:TG O-16:0_18:2_18:2	2.03271	1.75964	1.67238	2.3939	2.471	2.26483	2.3129	2.25526	1.46863	2.36175	2.27164	1.81019	2.2742	1.98597	2.23702	2.14442	2.09107	2.3972	2.16354	2.53091	2.47237	2.27804	2.60002	2.08903	2.61436	2.06584	2.47541	2.39633	2.04233	2.20943	2.53936
2.973__860.61475__PC 42:7|PC 18:1_24:6	2.63	2.66595	1.89504	2.38264	2.37093	2.81358	2.81217	2.89911	2.43298	2.65279	2.71812	2.24885	2.41672	2.42082	2.8473	2.38266	2.1893	2.89985	2.47203	2.24061	2.46627	2.47881	2.52027	2.54135	2.44307	2.48717	2.09944	2.63698	2.45778	2.88964	2.25567
5.419__860.76617__Unknown	1.84429	1.83181	1.93602	2.2663	2.0083	2.37585	2.42451	2.26662	1.85021	2.19612	2.19481	2.05428	2.53143	1.91433	2.14825	2.12266	2.29177	2.64589	2.52317	2.54887	1.94064	2.01035	2.94749	1.77426	2.45529	2.01541	2.48909	2.08623	2.06544	2.1097	2.13956
5.244__860.76648__TG 51:3|TG 16:1_17:1_18:1	3.54735	3.28532	3.36306	3.99628	3.81328	3.91969	3.88435	3.67741	3.17773	3.88788	3.8199	3.41328	3.71897	3.38391	3.67866	3.7864	3.73688	4.09213	3.7134	3.98416	3.92159	3.83394	4.25428	3.4135	4.36406	3.66632	4.35564	3.81592	3.60621	3.7583	3.94517
5.605__860.80072__TG O-52:3|TG O-18:1_16:0_18:2	2.29086	2.11097	2.05813	2.29152	2.42012	2.22883	2.03932	2.35322	2.18492	2.41691	2.34486	2.05804	2.2963	1.98639	2.48848	2.17186	2.15321	2.50664	2.54136	2.76327	2.22553	2.17212	2.57037	2.22776	1.89675	2.40084	2.27562	2.25658	2.16246	2.39871	2.28277
5.244__860.82068__Unknown	2.57144	2.20429	2.2516	3.00046	2.81368	3.02781	2.35435	2.73998	2.23817	2.94035	3.09607	2.36687	2.5997	2.2803	2.49458	2.81451	2.82827	3.0193	2.67177	3.10441	2.88903	2.85581	3.20841	2.44756	2.87256	2.70315	3.16953	2.86682	2.53609	2.68548	3.03731
5.256__861.79059__w/o MS2:RIKEN P-VS1 ID-13822 from Mouse_Heart_WT_N_F1	3.17086	2.90298	2.99753	3.62711	3.45964	3.5447	3.51726	3.27052	2.87996	3.49387	3.43003	3.06945	3.36424	3.05013	3.07556	3.48886	3.40298	3.69211	3.36185	3.61086	3.54463	3.47911	3.78988	3.13729	3.99144	3.3118	3.93554	3.47675	3.20804	3.33428	3.54305
3.018__862.62097__PC 42:6|PC 20:0_22:6	2.01964	2.27342	1.7742	1.74964	2.17059	2.62458	1.84105	2.66183	2.27642	1.89879	2.20024	2.21388	1.94949	1.65114	2.5714	1.46899	1.67837	2.37579	2.00339	2.0698	1.94019	2.0244	2.60987	1.96826	1.79812	2.47098	1.50273	1.85691	2.10387	2.85479	2.01507
3.285__862.62592__Unknown	2.09128	1.86319	2.00712	2.34254	2.41759	2.52131	2.19604	2.50446	2.01952	1.96588	2.35777	1.97917	2.19132	1.94166	2.28516	1.92488	1.95641	2.56821	2.10032	2.1232	2.45446	2.07191	2.26417	2.09393	1.95724	2.38063	2.1324	2.21177	2.20034	2.48144	2.17218
5.432__862.77661__TG 51:2|TG 16:0_17:1_18:1	4.12095	4.02557	4.10555	4.66977	4.24689	4.70926	4.64009	4.42692	3.83554	4.49949	4.50463	4.02803	4.50608	4.01789	4.4358	4.69052	4.52241	4.96705	4.52887	4.68256	4.48712	4.4371	5.0285	4.0544	4.8796	4.36432	5.0807	4.53389	4.23342	4.41006	4.5295
5.597__862.77686__TG 51:2|TG 16:0_17:1_18:1	2.29694	2.16055	2.35632	2.5216	2.31913	2.74374	2.85182	2.49954	2.23439	2.49158	2.42398	2.31218	2.82926	2.1775	2.51437	2.67435	2.72982	3.23336	2.92735	2.7223	2.05757	2.11853	3.34356	2.01389	2.69018	2.33097	3.12667	2.41228	2.43082	2.6133	2.58524
5.763__862.81293__Unsettled: TG O-16:0_18:1_18:1	2.57732	2.43362	2.44235	2.59203	2.49367	2.61271	2.41907	2.66235	2.43023	2.69203	2.65049	2.46998	2.68289	2.36908	2.77877	2.52554	2.53603	2.95338	2.83048	3.01545	2.47567	2.46156	3.11092	2.48088	2.36313	2.74558	2.86884	2.70085	2.43891	2.80097	2.53495
4.736__863.65442__Unknown	2.13674	1.84222	1.74077	2.18022	2.25736	2.00315	2.00784	2.1572	1.65608	2.14906	2.09726	1.78012	1.84489	1.976	2.06186	1.97141	1.8825	2.27922	1.82875	2.98248	2.35895	2.56376	2.36623	1.83036	2.24113	1.79811	2.24403	2.1947	2.18659	1.85553	2.29809
4.762__863.6792__CoQ10	2.34254	2.05904	2.02625	2.30614	2.16195	2.16148	2.1382	2.38676	1.90001	2.32688	2.1336	1.92622	1.97613	2.16764	2.21163	2.15655	2.03179	2.38217	2.01404	3.29134	2.14466	2.86787	2.52221	2.05961	2.03128	2.07465	2.22261	2.31384	2.17719	2.02422	2.18193
3.312__864.67059__Unsettled: PC O-43:5	2.08776	2.13329	2.22919	2.45489	2.60596	2.28696	2.22564	2.69965	2.03062	2.25886	2.33951	2.14321	2.40677	2.48852	2.73135	2.04568	2.19766	2.63612	2.41431	2.65877	2.66344	2.0349	2.36131	2.38466	2.59567	2.65833	2.28147	2.74618	2.18091	2.53504	2.4808
4.482__864.70337__w/o MS2:TG 8:0_8:0_36:8	2.01816	0.544749	0.77571	2.50339	1.74941	1.44758	2.37658	2.65986	1.06283	1.74555	1.83586	1.39174	1.41046	1.05615	2.12185	1.04089	1.4629	2.48488	1.38693	1.79193	2.59836	1.8793	2.46614	1.19999	1.82193	1.82945	1.98207	2.1063	2.11042	2.46081	1.87695
5.429__864.76038__w/o MS2:RIKEN P-VS1 ID-13928 from Mouse_Adipose_WT_N_F1	2.99055	2.90021	2.93533	3.51072	3.05541	3.51802	3.54476	3.37016	2.72424	3.35767	3.29315	2.85076	3.36362	2.88273	3.25179	3.3866	3.21498	3.85482	3.39932	3.4926	3.35715	3.26683	3.90037	2.89772	3.63095	3.15447	3.8509	3.31686	3.16146	3.29093	3.29479
5.613__864.78949__TG 51:1|TG 16:0_17:0_18:1	3.20969	3.4324	3.40568	4.21686	3.61692	4.08246	4.48738	3.70575	3.18742	3.7795	3.7666	3.39281	4.13654	3.35898	3.91361	4.29938	4.1387	4.89708	4.131	4.20012	3.96976	3.81733	4.63773	3.30504	4.5092	3.58334	4.69929	3.91681	3.99016	3.8169	4.11063
5.933__864.83069__Unsettled: TG O-20:1_16:0_16:0	2.19295	2.12265	2.1027	2.31548	2.21438	2.36028	2.2985	2.34455	2.1277	2.50529	2.35241	2.23292	2.45605	2.13024	2.53046	2.28065	2.20296	2.99717	2.70828	2.68692	2.29277	2.14719	2.77092	2.06826	2.2209	2.37022	2.6607	2.37028	2.26529	2.4587	2.2362
5.427__865.7627__w/o MS2:TG O-8:0_22:0_22:3	2.30533	2.20568	2.21343	2.7586	2.33085	2.78551	2.81984	2.67742	2.08632	2.58109	2.60895	2.24194	2.70914	2.23123	2.54916	2.72013	2.54048	3.1937	2.68009	2.71603	2.69153	2.6301	3.16531	2.2174	2.89443	2.49182	3.15923	2.66143	2.50069	2.60601	2.56147
3.543__866.66394__PC 42:4	1.83347	1.84206	1.91756	1.88887	1.84757	1.72875	1.83774	1.90813	1.65726	1.74195	1.97982	1.91878	2.041	1.82419	1.93093	1.83078	1.95677	2.15278	1.98549	2.02162	1.72948	1.76121	1.76573	1.8568	1.80729	1.90854	2.0172	2.26176	1.91669	2.15794	1.96403
4.711__866.71539__Unknown	2.69178	1.42804	1.77731	3.10853	2.49325	2.48836	2.83669	3.22368	1.79052	2.46268	2.57707	2.02819	2.21311	1.83111	2.90409	2.1514	2.24782	3.40723	1.90641	2.52193	3.09982	2.7545	3.24441	1.84024	2.53718	2.66548	2.8269	2.78397	2.68564	3.06824	2.48621
4.555__866.72253__TG 52:7|TG 16:2_18:2_18:3	2.58297	1.36007	1.18797	2.468	2.97961	2.19912	2.29838	2.36712	1.39233	2.63467	2.22407	1.86362	1.49791	1.65764	2.25293	1.6387	1.94074	2.53627	1.55526	2.38008	2.91353	2.45398	2.36051	2.23762	2.61819	1.94267	2.44603	2.42524	2.38923	2.69073	2.55799
4.658__866.72333__TG 52:7|TG 16:0_16:2_20:5	2.70044	1.5354	1.79044	3.12802	2.52562	2.496	2.73179	3.12708	1.79751	2.45019	2.38361	2.20525	2.22378	1.86115	2.65937	2.17374	2.25832	3.22763	2.14015	2.56113	3.27567	2.75943	3.04803	2.18524	2.58365	2.65912	2.79388	2.60455	2.4797	3.27574	2.47174
4.711__866.7663__w/o MS2:DG 9:0_44:7	2.09056	0.92986	1.08486	2.54273	1.81884	1.69284	2.3475	2.57833	1.17642	1.83899	2.02025	1.38859	1.73537	1.32513	2.3086	1.55611	1.64492	2.71413	1.45022	2.08568	2.54506	2.03879	2.66483	1.64619	2.06919	2.18198	2.30106	2.11862	1.97654	2.35824	1.99076
5.121__867.67682__w/o MS2:RIKEN P-VS1 ID-14021 from Mouse_Spleen_WT_N_F1EPA	1.96113	2.21845	2.23196	2.3842	2.29627	2.29453	2.35227	2.19531	2.00251	2.41649	2.47113	2.0708	2.34239	2.40623	2.54708	2.13709	2.2933	2.31679	2.32896	2.36858	2.43875	2.01632	2.32214	1.88094	2.46394	2.18148	2.28773	2.45093	1.69047	2.25711	2.24778
4.966__867.85248__w/o MS2:RIKEN P-VS1 ID-14032 from Mouse_SmallIntestine_WT_N_F1	1.34083	1.07715	1.20323	1.95038	2.22832	1.89093	1.99027	1.746	0.815422	2.15265	1.91959	1.70326	1.75667	1.60612	1.88728	1.79916	1.53949	1.87828	1.56848	1.81626	1.86568	2.02164	2.1617	1.82501	2.08516	1.40308	1.07804	2.12794	1.88013	1.89996	1.76307
3.738__868.67004__PC 42:3|PC 24:1_18:2	1.89284	2.15001	1.66274	1.89511	1.96368	1.81691	1.9968	2.20747	1.65366	1.57684	1.65732	1.93175	1.60288	1.81484	2.07909	1.63069	1.63101	2.09936	1.89104	1.87389	2.13166	1.89898	2.21063	1.78318	1.71726	1.7797	1.71922	1.83901	1.90107	2.16269	1.60461
4.79__868.67792__w/o MS2:NAGlySer 26:5/21:2	2.355	1.48257	1.65546	2.44742	2.82954	2.34252	2.42122	2.47514	1.53293	2.39817	2.35521	1.83175	1.79389	1.75462	2.36116	1.95831	1.92657	2.47255	1.81039	2.49715	2.77875	2.297	2.44567	2.28554	2.54791	1.97842	2.43716	2.52545	2.34144	2.47178	2.54605
4.952__868.73132__TG 52:6|TG 14:0_16:0_22:6	2.68073	2.13464	2.54562	3.5301	2.34568	2.9127	3.32329	3.73314	2.30766	2.5458	3.06442	2.35956	2.83209	2.21694	3.22445	2.5561	2.82022	3.98332	2.56723	2.88188	3.03736	3.22957	3.64097	2.45024	2.9469	3.24787	3.21013	3.04995	3.14028	3.19337	2.92526
4.848__868.73395__Unsettled: TG 16:0_18:2_18:4	3.60163	2.48656	2.85165	4.00206	3.39961	3.40956	3.414	3.83985	2.71744	3.36287	3.39402	3.14883	3.08947	2.8603	3.53925	3.21849	3.17126	4.2268	3.04321	3.62733	4.05999	3.71224	3.93576	2.86461	3.50159	3.56933	3.82288	3.67207	3.33868	3.95962	3.69973
4.754__868.73969__TG 52:6|TG 16:0_18:3_18:3	3.75149	2.96835	2.80301	3.9229	4.44622	3.60708	3.84876	3.56064	2.71265	4.10765	3.71326	3.0576	3.06364	3.09308	3.65294	3.25197	3.20784	3.77475	3.0528	3.82441	4.35585	3.79248	3.75736	3.60283	4.25139	3.31901	3.82487	3.99413	3.60205	3.92536	3.91884
5.426__868.7536__w/o MS2:Cer 15:0;2O/44:11	2.1056	2.1577	2.05572	2.50655	2.24646	2.61914	2.50327	2.32569	1.96797	2.50284	2.45655	2.17898	2.44816	2.13249	2.33558	2.56849	2.46322	2.6486	2.45489	2.52147	2.35828	2.38712	2.72981	2.17369	2.74241	2.41193	2.77069	2.44828	2.18178	2.29267	2.41917
5.308__869.70758__w/o MS2:SM 45:3;3O	2.15221	2.03501	2.25141	2.133	2.11051	2.43038	2.27634	1.96437	2.01406	2.18001	2.26957	1.93409	2.33157	2.26447	2.38352	2.30993	2.20699	2.36578	2.3187	2.38238	2.34199	2.13414	1.94632	1.86521	2.31635	2.30664	2.3475	2.42232	2.11506	2.18689	2.0953
4.748__869.71545__w/o MS2:RIKEN P-VS1 ID-14091 from Mouse_Muscle_WT_CTX3_Ctr	3.24126	2.66874	2.41581	3.54438	4.01312	3.24155	3.45805	3.19056	2.36054	3.67604	3.34375	2.72091	2.8007	2.79745	3.31679	2.89886	2.87455	3.45999	2.72858	3.36734	3.95638	3.35739	3.42203	3.19516	3.7924	2.91196	3.49576	3.63117	3.29929	3.5349	3.59693
4.758__869.78229__w/o MS2:SL 26:0;O/26:2	2.8547	2.18288	1.99484	3.03991	3.51834	2.64697	2.8928	2.67405	1.86482	3.138	2.82694	2.23942	2.27271	2.33101	2.74502	2.40882	2.43712	2.93013	2.20753	2.90976	3.37485	2.83179	2.78236	2.67472	3.3539	2.43657	3.17273	3.03568	2.68932	3.00406	3.03302
5.154__869.86816__Unknown	2.44055	2.33033	2.28871	2.93784	2.97162	2.64655	2.59645	2.53179	2.29869	2.86828	2.46383	2.26037	2.05464	2.54247	2.56544	2.50794	2.30408	2.46132	2.49192	2.91986	2.84216	2.75396	2.74873	2.60088	2.75177	2.33792	2.56286	2.70495	2.3858	2.60625	3.04957
4.964__870.54828__w/o MS2:RIKEN P-VS1 ID-14108 from Mouse_Heart_WT_N_F1	1.50012	1.19592	1.10809	1.69372	2.10563	1.72735	1.67677	1.48765	0.944118	1.76729	2.13049	1.30274	1.49882	1.26465	1.71493	1.53509	1.48876	1.9691	1.52582	2.0502	1.86769	1.78857	1.99214	1.72411	2.07614	1.37347	1.71157	1.99907	1.69191	1.2976	2.12164
4.967__870.59558__w/o MS2:Hex2Cer 16:2;2O/19:2	1.75614	1.33883	1.60146	2.00504	2.31142	2.04303	2.30483	1.90004	1.44283	2.27692	2.23447	1.7563	1.73123	1.62138	2.1214	1.93359	1.91487	2.21974	1.82812	2.19864	2.26513	2.14883	2.30473	2.19295	2.47477	1.57902	2.19229	2.20147	2.09398	2.03453	2.00434
2.404__870.60352__PC 43:9|PC 17:2_26:7	3.09457	2.36307	1.96805	2.17962	1.99763	2.84165	2.13031	2.79923	2.29447	2.49076	2.3235	1.95662	2.16152	1.32675	2.57926	1.67643	1.98282	2.92426	2.28702	1.73622	2.09177	2.13627	2.62957	1.9685	1.79112	2.84626	1.88852	1.93677	2.81179	2.94057	2.29698
4.972__870.65369__w/o MS2:DG 18:2_36:10	2.43855	2.4146	2.25902	2.89029	3.10377	2.71698	2.91736	2.479	2.28089	2.93899	2.72665	2.19704	2.4458	2.38896	2.78868	2.4171	2.54811	2.70499	2.52524	2.90561	3.04386	2.8115	2.83181	2.75889	3.0228	2.30392	2.56948	2.84487	2.59758	2.64152	2.93923
4.061__870.68982__PC 42:2|PC 21:1_21:1	2.10273	2.15237	1.90915	2.15676	2.32859	2.21089	2.01086	2.39584	1.83707	1.76955	1.77748	1.96089	2.09846	1.77635	2.14625	1.85373	1.87529	2.24657	1.97029	2.09714	2.30233	1.85368	2.03933	2.00224	1.62908	1.73626	1.80393	1.98039	2.07316	2.1403	1.9687
4.964__870.75__TG 52:5|TG 16:0_18:2_18:3	4.82504	4.54931	4.44266	5.25426	5.32564	5.1077	5.18749	4.90627	4.35468	5.22478	5.12183	4.63169	4.76265	4.70488	5.03191	4.91206	4.89892	5.12684	4.82041	5.1531	5.28572	5.15469	5.20665	5.05872	5.40763	4.72728	5.00339	5.22372	5.04742	4.90117	5.26486
4.96__871.72742__w/o MS2:RIKEN P-VS1 ID-14158 from Mouse_Macrophage_WT_N_F1DHA	4.30755	3.99904	3.89052	4.5973	4.73515	4.57654	4.5575	4.40022	3.77841	4.64215	4.54859	4.06157	4.26215	4.15958	4.4774	4.33748	4.28835	4.58786	4.27121	4.60157	4.74621	4.53942	4.72012	4.42736	4.84555	4.20238	4.48473	4.69663	4.53827	4.42196	4.67402
5.348__871.88654__Unknown	2.63699	2.75311	2.73946	3.09542	2.92816	2.72146	3.04348	2.718	2.38803	2.87226	2.98456	2.40579	2.74861	2.41473	2.73808	2.90086	3.02019	2.87596	2.797	2.92661	2.93703	2.86105	2.93681	2.63622	3.06923	2.89545	2.88154	3.12909	2.86369	2.72851	3.03973
5.155__872.58185__Unknown	2.37553	2.19094	2.20803	2.5644	2.8065	2.573	2.77682	2.26218	2.25582	2.68398	2.5134	2.21902	2.50116	2.32445	2.59117	2.4971	2.48803	2.7903	2.50342	2.59038	2.82183	2.6574	2.63104	2.32232	2.60437	2.29192	2.43237	2.6076	2.60573	2.50873	2.92496
3.187__872.65143__Unsettled: PC O-44:8	2.12629	2.1233	1.88782	2.18149	2.14512	2.15349	2.32282	1.79162	2.18353	2.32334	2.16483	1.99366	2.19778	2.23354	2.34186	2.33561	2.06404	2.36868	2.88392	1.83727	2.33112	3.03079	2.96872	2.3544	2.3948	2.99342	2.69832	2.79167	2.72083	2.9986	2.27704
5.158__872.66608__w/o MS2:TG 9:0_16:4_28:7	3.22553	3.09908	3.14168	3.36341	3.50226	3.42272	3.52934	3.30247	2.79991	3.61613	3.45098	2.98446	3.18754	3.09437	3.25935	3.35809	3.32613	3.31346	3.18603	3.45808	3.66906	3.39035	3.51036	3.3832	3.42085	3.06081	3.36727	3.58002	3.2564	3.22895	3.37856
5.286__872.75958__TG 52:4|TG 16:0_16:0_20:4	3.36865	3.14738	3.34555	4.03535	3.52025	3.51745	3.80746	3.6297	3.22589	3.64442	3.64163	3.25171	3.6281	3.34229	3.555	3.77626	3.86816	4.04852	3.60606	3.87204	3.89539	3.74728	3.85902	3.34083	3.78871	3.55546	3.93281	3.84644	3.49248	3.49159	3.9087
5.156__872.76349__TG 52:4|TG 16:0_18:2_18:2	5.68586	5.51209	5.51696	5.92877	6.05814	5.7862	5.93311	5.73741	5.41827	5.94064	5.84108	5.44245	5.67418	5.58206	5.73615	5.75207	5.75577	5.7192	5.76577	5.97951	6.08227	5.89114	5.93068	5.76504	6.04822	5.59261	5.85809	5.99583	5.70018	5.6038	6.0717
5.161__872.8866__w/o MS2:Cer 14:0;2O/44:2	2.84242	2.78987	2.71341	3.22401	3.26861	2.97059	2.93918	2.80694	2.54759	2.97836	3.08472	2.84032	2.68476	2.72271	2.8877	2.95259	2.88029	2.6873	3.04686	3.06704	3.32487	3.06743	3.0935	3.1078	3.2473	2.79054	3.01125	3.24845	2.68497	2.78593	3.10997
5.346__872.92151__w/o MS2:RIKEN P-VS1 ID-14223 from Mouse_SmallIntestine_WT_N_F1	2.34448	2.3079	2.53239	2.57337	2.67762	2.39963	2.5634	2.50706	2.01835	2.34879	2.81173	2.37041	2.4741	2.36136	2.22227	2.67549	2.6797	2.27069	2.52915	2.75152	2.53877	2.60919	2.70128	2.40626	2.867	2.48342	2.54041	2.72172	2.39751	2.17569	2.81395
5.16__873.67413__w/o MS2:SM 45:4;2O	3.16025	2.93648	2.93728	3.40024	3.52258	3.34449	3.45659	3.18527	2.88195	3.50163	3.49518	2.85271	3.05836	3.01087	3.10361	3.09865	3.24602	3.07661	3.23117	3.35462	3.55144	3.24709	3.48331	3.153	3.49383	3.01008	3.16852	3.43231	3.16022	3.04401	3.59662
4.749__873.68091__w/o MS2:TG O-18:5_18:4_18:4	2.57907	2.00907	1.91677	2.68111	3.05991	2.57676	2.64451	2.39689	1.86315	2.86057	2.67852	2.1922	2.19128	2.20572	2.60633	2.31968	2.29899	2.54015	2.1815	2.62513	2.91534	2.5651	2.57112	2.55118	2.98461	2.34027	2.67418	2.77707	2.53898	2.55436	2.62887
4.828__873.69153__w/o MS2:TG 8:0_8:0_36:6	2.61455	1.6357	2.02792	2.76649	2.49897	2.33975	2.31435	2.53908	1.87913	2.37747	2.3686	2.24644	2.21086	2.0395	2.36737	2.33406	2.32609	2.74705	2.23054	2.59229	2.74121	2.63826	2.63125	2.08388	2.60226	2.24075	2.69773	2.6416	2.38564	2.62653	2.65475
5.286__873.76013__w/o MS2:SL 25:0;O/26:1;O	3.12431	2.94904	3.13241	3.75473	3.29194	3.22785	3.5461	3.37065	2.96887	3.3079	3.38901	2.99542	3.33647	3.06138	3.33953	3.50044	3.61005	3.78445	3.34903	3.60414	3.65666	3.48538	3.6076	3.08065	3.55138	3.29651	3.66568	3.65202	3.19375	3.18518	3.63855
5.156__873.76764__w/o MS2:SL 25:0;O/26:1;O	5.34684	5.1663	5.18582	5.58454	5.72176	5.44796	5.60622	5.40534	5.08319	5.60139	5.50284	5.10808	5.34126	5.25524	5.41345	5.41266	5.41667	5.39804	5.43386	5.63824	5.7467	5.55298	5.59135	5.42235	5.70538	5.26285	5.53262	5.66394	5.36197	5.28076	5.74343
5.523__873.90295__Unknown	2.74861	2.46263	2.78243	3.0037	2.54906	2.7578	2.83058	2.49466	2.39943	2.73526	2.54782	2.25686	2.76222	2.3603	2.46553	2.64592	2.81471	2.92199	2.69321	2.83667	2.8033	2.74985	2.76399	2.22674	2.58319	2.4585	3.09088	2.75165	2.78863	2.43782	3.00993
3.454__874.66522__PC O-44:7	2.61872	2.61522	2.81663	2.71844	2.58987	2.71783	2.67502	2.63959	2.75541	2.82112	2.75215	2.63076	2.61562	2.69784	2.79567	2.77377	2.68097	2.841	3.34895	2.46596	2.82262	3.45316	3.51037	2.78867	2.83029	3.64947	3.26289	3.38084	3.05276	3.32659	2.77347
3.345__874.67297__PC O-44:7	2.36689	2.27952	2.31227	2.36054	2.01102	2.5585	2.15752	2.33032	2.16446	2.23742	2.09175	2.26729	2.14627	2.33024	2.39535	2.2004	1.94688	2.5835	2.70762	2.11374	2.73214	2.83749	2.81545	2.24866	2.42718	2.9684	2.80651	2.68905	2.44633	3.10442	2.16622
5.348__874.68024__Unknown	3.48244	3.25828	3.48082	3.6453	3.71472	3.35444	3.71436	3.61041	3.26485	3.72252	3.67839	3.30384	3.56008	3.28932	3.51446	3.45954	3.32316	3.53661	3.61348	3.78911	3.62582	3.33505	3.68118	3.40214	3.73131	3.25199	3.68314	3.78993	3.49522	3.51624	3.82212
4.821__874.69305__w/o MS2:TG 8:0_9:0_36:10	2.36418	1.39085	1.83902	2.55018	2.20703	2.09123	2.09468	2.29042	1.62363	2.23657	2.02583	1.99261	1.97989	1.7612	2.17587	2.06352	2.06377	2.48427	1.97305	2.37342	2.50853	2.35204	2.43112	1.87471	2.33561	1.87928	2.44489	2.36053	2.087	2.30388	2.40232
5.153__874.70728__w/o MS2:TG O-18:5_18:2_18:3	3.16166	3.00035	2.98867	3.31156	3.43467	2.95221	3.32656	3.18085	2.88128	3.30848	3.36477	3.00107	3.28278	3.05014	3.2509	3.12867	3.25663	3.22631	3.22016	3.47659	3.45777	3.06944	3.30122	3.26831	3.05577	3.09668	3.3995	3.56718	3.30286	3.22433	3.46272
5.613__874.76892__TG 52:3|TG 16:1_18:1_18:1	2.20038	2.08266	2.0729	2.42547	2.31107	2.255	2.44918	2.11599	1.89626	2.30335	2.27564	1.97659	2.20767	1.94748	2.16754	2.22769	2.22695	2.23149	2.26441	2.48127	2.4728	2.27238	2.45649	2.0481	2.57386	2.11258	2.44548	2.43405	2.14196	2.12205	2.46469
5.154__874.77435__Unsettled: TG 16:0_18:1_18:2	4.64411	4.50161	4.50871	4.89418	4.96824	4.76597	4.89578	4.70309	4.39147	4.89642	4.81923	4.43533	4.66048	4.59101	4.74109	4.72187	4.71314	4.74966	4.72994	4.929	5.00515	4.82677	4.86801	4.70284	4.99821	4.58327	4.83377	4.9481	4.67338	4.59103	4.98043
5.347__874.78082__TG 52:3|TG 16:0_18:1_18:2	5.91063	5.81912	5.85248	6.18257	6.11603	6.06166	6.1398	5.98202	5.71086	6.15245	6.13139	5.71352	5.9907	5.87573	5.93812	6.11341	6.10099	6.03055	6.04389	6.17634	6.19541	6.08206	6.22325	5.926	6.21657	5.87422	6.13077	6.20067	5.93	5.85184	6.22558
5.345__875.66907__w/o MS2:RIKEN P-VS1 ID-14338 from Mouse_AdrenalGlands_WT_N_Ctr	3.13713	2.91667	3.06861	3.15311	3.24744	3.27021	3.30129	3.10295	2.90012	3.39284	3.42478	3.11388	3.27192	3.08974	3.21	3.44172	3.21227	3.31871	3.1754	3.39337	3.42227	3.35305	3.35316	2.84415	3.49146	3.11261	3.46256	3.40522	3.28662	3.05246	3.33289
4.957__875.70319__w/o MS2:SM 9:0;2O/38:6	3.13955	3.09836	3.02805	3.30367	3.31776	3.32388	3.3091	3.12694	2.93234	3.40939	3.32808	3.10087	3.19025	3.21017	3.25924	3.29015	3.22964	3.20851	3.21828	3.37148	3.20668	3.30085	3.26226	3.29216	3.47819	3.04927	3.2133	3.3599	3.27851	3.1384	3.29071
5.35__875.72644__w/o MS2:RIKEN P-VS1 ID-14345 from Mouse_SmallIntestine_WT_N_F1	3.87292	3.39671	3.82503	4.26619	3.72423	4.11273	3.87214	3.99668	3.69268	4.18158	4.12978	3.70119	3.59914	3.89049	3.47039	3.49603	3.45553	3.62267	4.08099	4.19155	4.16167	4.10167	3.87729	3.50897	3.79285	3.39364	4.23624	4.21424	4.0513	3.47944	4.1406
5.154__875.77338__w/o MS2:SL 25:0;O/26:0;O	3.854	3.75415	3.75875	4.10713	4.13934	3.99459	4.08872	3.93215	3.59767	4.08512	3.70765	3.5181	3.89296	3.83139	3.99469	3.93209	3.93013	3.98301	3.91256	4.11837	4.19475	4.03513	4.08346	3.90984	4.16775	3.78216	4.07313	4.14146	3.86672	3.81231	4.14663
5.346__875.78381__Unknown	5.56932	5.48825	5.51851	5.84962	5.77204	5.72478	5.81967	5.64353	5.37532	5.81563	5.80954	5.38091	5.64515	5.54602	5.60044	5.77592	5.76861	5.69654	5.71025	5.84666	5.86645	5.74932	5.89543	5.59757	5.88957	5.54959	5.79602	5.8734	5.59254	5.51377	5.89337
2.48__876.55389__PI 36:4	2.82678	2.56611	2.77501	2.75633	2.97693	2.72288	2.71675	2.82157	2.3408	2.64485	2.74844	2.70542	2.75119	2.71804	3.00644	2.91467	2.69831	3.07002	2.85197	2.9234	2.82455	2.54813	2.81491	2.65404	2.52479	2.77193	3.35095	3.15938	2.79391	3.04999	2.7624
5.341__876.63385__w/o MS2:HexCer 8:0;2O/40:11	2.12031	2.30204	2.54188	2.6328	2.39176	2.13129	2.79525	2.48162	2.2563	2.61397	2.73994	2.10349	2.23777	2.36267	2.13812	2.59169	2.61511	2.62312	2.63301	2.45887	2.7385	2.44271	2.53354	2.53376	2.98708	2.35777	2.25074	2.79346	2.65429	1.91756	2.94916
5.525__876.66937__w/o MS2:BMP 16:0_26:2	2.98525	2.86385	3.08196	3.42165	3.07435	3.39222	3.35219	2.98337	3.03559	3.20502	3.38611	2.90514	3.04719	2.72674	3.05951	3.27479	3.15273	3.01743	3.28859	3.36584	3.34927	3.16096	3.41305	3.01431	3.42329	3.06172	3.48938	3.48391	2.89941	2.96647	3.32606
3.585__876.67914__PC O-44:6	3.60673	3.59006	3.58798	3.40555	3.21124	3.19945	3.35386	3.25081	3.20936	3.54963	3.20222	3.56654	3.4667	3.55249	3.41675	3.61604	3.42406	3.39046	4.11303	3.18475	3.26893	4.11484	3.94971	3.42543	3.53154	3.96511	4.01675	3.9544	3.7437	4.18472	3.55823
3.797__876.68408__PC O-44:6	2.8518	2.85007	2.83711	2.65351	2.46103	2.54295	2.60849	2.61511	2.63913	2.66473	2.64483	2.65905	2.71089	2.77522	2.7581	2.83536	2.7232	2.84335	3.15607	2.53503	2.65912	3.09801	3.16843	2.60734	2.77598	3.2405	3.04691	3.08935	2.88681	3.1946	2.7339
5.527__876.71771__Unknown	3.44295	3.29786	3.46108	3.86484	3.6285	3.65043	3.69757	3.65501	3.34875	3.72172	3.69708	3.3466	3.7631	3.32047	3.57473	3.65992	3.77717	3.80405	3.71307	3.87642	3.71536	3.45788	3.92606	3.3178	3.85063	3.40562	3.89832	3.76184	3.64325	3.54637	3.82406
5.349__876.73077__w/o MS2:HexCer 16:3;2O/30:2;O	3.57717	3.4761	3.54536	3.82213	3.79219	3.64754	3.38172	3.7243	3.307	3.8624	3.72516	3.35793	3.56027	3.5516	3.27827	3.76608	3.63657	3.3635	3.2624	3.83027	3.86415	3.66756	3.39427	3.56843	3.78252	3.49217	3.79749	3.89038	3.17213	3.62489	3.32828
5.157__876.76111__w/o MS2:CE 34:9	3.0638	2.9356	2.95337	3.27026	3.28735	3.1146	3.25672	3.08583	2.78716	3.30967	3.22076	2.75045	2.96472	3.01123	3.1665	3.07625	3.044	3.13788	3.11387	3.33427	3.32253	3.18402	3.30696	3.01207	3.33145	3.06128	3.27716	3.23904	2.91928	3.06512	3.13123
5.345__876.78967__Unsettled: TG 16:0_18:0_18:2	4.83217	4.78382	4.82716	5.11927	5.03084	5.00709	5.09438	4.91878	4.67602	5.08336	5.08629	4.6756	4.92526	4.85463	4.9094	5.0443	5.03657	5.00117	4.99289	5.11184	5.12869	5.03141	5.15584	4.86802	5.15073	4.85894	5.07752	5.12739	4.8721	4.81875	5.14572
6.232__876.79431__TG 52:2|TG 16:0_18:1_18:1	2.36417	2.37367	2.38744	2.41759	2.40881	2.42948	2.80102	2.37369	2.24139	2.42282	2.48704	2.39291	2.3412	2.25501	2.35461	2.49161	2.46626	2.45166	2.36486	2.57497	2.44521	2.39951	2.57604	2.36808	2.52969	2.28819	2.62603	2.53294	2.52331	2.41091	2.47908
5.524__876.79767__TG 52:2|TG 16:0_18:1_18:1	5.77017	5.69031	5.81492	6.1141	5.87659	6.04174	5.99081	5.81321	5.64572	5.9888	5.99967	5.61184	5.89828	5.68706	5.877	6.0735	6.00028	6.00181	6.00581	6.067	6.0143	5.88102	6.18528	5.7005	6.0516	5.74524	6.19266	6.10996	5.74502	5.70315	6.07214
5.527__876.85956__Unknown	4.14718	4.27391	4.37634	4.67015	4.31789	4.31754	4.6261	3.95029	4.21961	4.45935	4.35165	3.72458	4.00816	4.20598	4.26623	4.23954	4.5558	4.48413	4.49988	4.54486	4.58127	4.46974	4.55718	3.92604	4.60483	4.28325	4.54677	4.49031	4.15226	4.18399	4.35837
5.348__876.86969__w/o MS2:RIKEN P-VS1 ID-14412 from Mouse_SmallIntestine_WT_N_F1	3.38066	3.211	3.31174	3.29728	3.32648	3.28637	3.52625	3.33304	2.85876	3.49335	3.52902	3.15145	3.38663	3.26259	3.3946	3.52529	3.3059	3.42362	3.45636	3.61149	3.60133	3.56939	3.61076	3.38414	3.68924	3.21484	3.53021	3.5433	3.01012	3.27251	3.65944
5.529__876.90619__w/o MS2:Cer 14:0;2O/44:0	2.96642	2.92448	3.27639	2.99873	3.27032	3.29991	3.63313	2.78027	3.13412	3.36348	3.38587	3.0008	3.07656	3.2459	2.99349	3.41971	3.6213	3.47506	3.31541	3.41661	3.11301	3.30898	3.53493	3.20106	3.51064	3.22241	3.51375	3.21041	3.25409	3.17636	3.59799
5.52__877.67096__w/o MS2:TG O-18:1_18:5_18:5	2.74586	2.85873	2.74391	3.28637	2.90741	3.06988	3.00643	2.8648	2.63283	3.00553	3.16128	2.72874	2.91239	2.83651	3.06743	3.1881	3.05971	3.14855	3.14841	3.12342	3.05657	2.80473	3.3503	2.54437	3.03598	2.86577	3.2365	3.27684	2.88244	3.05882	3.16348
5.164__877.71747__Unknown	3.49989	3.55481	3.63779	3.55549	3.51896	3.64633	3.61042	3.57793	3.55882	3.55133	3.6203	3.55866	3.58262	3.62313	3.60817	3.69094	3.65757	3.48491	3.62358	3.64502	3.56739	3.638	3.53615	3.63501	3.65914	3.49768	3.55577	3.52956	3.65263	3.54018	3.61192
5.346__877.79309__Unknown	4.02896	3.98319	4.05986	4.33721	4.24783	4.24475	4.27686	4.14688	3.90949	4.30065	4.24573	3.91533	4.1669	4.06408	4.11317	4.25079	4.2239	4.23981	4.22063	4.31223	4.29224	4.23419	4.3262	4.13948	4.33204	4.08806	4.27325	4.32823	4.1036	4.01364	4.34143
5.521__877.79938__Unknown	5.4311	5.35731	5.48203	5.78014	5.54463	5.70269	5.65423	5.48142	5.31184	5.65039	5.66358	5.28103	5.56058	5.34995	5.546	5.73309	5.65457	5.66785	5.67756	5.73867	5.67608	5.55609	5.86379	5.37257	5.72491	5.40135	5.85239	5.75817	5.39634	5.36497	5.71705
5.523__877.86536__w/o MS2:NAOrn 24:0/26:0	4.09315	3.91422	4.07535	4.33087	4.1627	4.24129	4.23075	3.98215	3.90103	4.24742	4.26648	3.89523	3.93151	3.75813	4.16843	4.37943	4.12913	4.19581	3.97071	4.19669	4.26977	4.12686	4.34292	3.98874	4.33467	4.04036	4.33262	4.27692	3.85888	3.96222	4.34625
2.583__878.56866__PI 36:3	2.54901	2.70892	2.48843	2.46573	2.96787	2.40468	2.52733	2.3339	2.35403	2.59343	2.39718	2.61146	2.95038	2.66547	2.71129	2.44308	2.46336	2.62507	2.76324	2.79175	2.65068	2.69993	2.47388	2.601	2.4881	2.38979	3.17864	2.78337	2.47366	2.64	2.77735
2.332__878.57019__PC 44:12|PC 22:6_22:6	1.55624	1.97374	1.30699	1.77117	1.56827	1.96066	2.0331	2.31438	1.63965	1.58894	1.79669	1.28653	1.61571	1.34294	1.89817	1.14326	1.18839	2.16468	1.77933	1.31837	2.08356	2.07629	1.86976	1.51648	1.62792	2.22927	1.29425	1.58693	1.80095	2.12357	1.23445
5.523__878.61163__w/o MS2:PI-Cer 40:2;3O	1.85082	2.02292	2.1728	2.52117	2.11542	2.22973	2.45959	2.10361	1.72476	2.49316	2.39066	1.91306	2.45483	1.80567	2.54094	2.14439	2.55556	2.42734	2.16772	2.3794	2.45184	1.60814	2.29067	2.34771	2.57007	1.73157	2.61416	2.47996	2.39494	2.13633	2.27141
2.97__878.64453__Unknown	2.5556	2.37892	2.76756	2.87015	2.95447	2.71657	2.81428	2.78222	2.66341	2.74533	2.92604	2.65884	2.80557	2.71478	2.78823	2.74524	2.76313	2.82698	2.6701	2.72637	2.90591	2.63306	2.84514	2.84803	2.78089	2.91568	2.68321	2.92417	2.93191	2.8555	2.86441
3.863__878.69543__PC O-44:5	3.73954	3.82216	3.87853	3.60493	3.21023	3.24628	3.50169	3.39838	3.52086	3.70507	3.46092	3.83996	3.67044	3.75667	3.55857	3.93778	3.77024	3.77196	4.38613	3.34254	3.43773	4.39614	4.3543	3.58055	3.8389	4.3742	4.37495	4.41959	3.89014	4.29302	3.70997
5.706__878.71509__w/o MS2:RIKEN P-VS1 ID-14482 from Mouse_Heart_WT_N_F1EPA	2.13675	2.57202	2.29059	3.13525	2.58134	2.75843	3.08057	2.60696	2.31638	2.74168	2.58985	2.27248	2.72721	2.50401	2.76589	2.94345	3.06183	3.29312	2.86088	3.04046	2.9901	2.53057	3.05734	2.3682	2.99768	2.4885	3.29844	3.02394	3.04373	2.599	2.92437
5.128__878.74658__w/o MS2:HexCer 9:0;2O/38:2	3.15614	3.25711	3.25285	3.23454	3.16336	3.26434	3.19608	3.22032	3.2164	3.2185	3.30371	3.23138	3.33161	3.3305	3.25252	3.35167	3.27271	3.10758	3.28161	2.93537	3.15337	3.3251	3.18926	3.32691	3.34468	3.25163	3.19702	3.35941	3.18882	3.10751	3.21104
5.527__878.75159__w/o MS2:RIKEN P-VS1 ID-14486 from Mouse_AdrenalGlands_fads2KO_N_Ctr	3.47704	3.59318	3.27322	3.921	3.5927	3.89826	3.8997	3.72176	3.43216	3.81316	3.82514	3.41379	3.76017	3.54179	3.67906	3.3756	3.73015	3.92317	3.7568	4.04528	3.83343	3.77332	4.13586	3.5641	3.8733	3.55029	4.08887	3.94444	3.70815	3.61372	3.8487
3.865__878.77118__w/o MS2:CE 34:8	1.99254	2.34692	2.39162	2.15991	1.85936	1.78185	2.08494	2.01418	2.10272	2.31338	2.09424	2.59882	2.18491	2.29561	2.22417	2.51536	2.31086	2.33538	2.7064	1.99504	2.01998	2.67029	2.591	2.05916	2.3131	2.41735	2.6522	2.703	2.36621	2.56062	2.23165
5.521__878.80341__TG 52:1|TG 16:0_18:0_18:1	4.69787	4.69237	4.76196	5.04293	4.81175	4.94946	4.92867	4.76811	4.60668	4.92198	4.93731	4.5779	4.86352	4.67471	4.8278	5.01524	4.94044	4.98011	4.93553	4.98642	4.96264	4.86728	5.11153	4.66399	4.99628	4.71551	5.12387	5.03539	4.72923	4.66964	4.99106
5.705__878.80884__TG 52:1|TG 16:0_18:0_18:1	4.31279	4.86919	4.69122	5.49978	4.91411	5.0882	5.4401	4.92485	4.56475	5.15089	5.08183	4.51521	5.23278	4.83569	5.13979	5.20309	5.43215	5.56055	5.27093	5.37021	5.37115	5.13261	5.51924	4.63391	5.361	4.77189	5.53827	5.33953	5.29052	4.76232	5.22584
5.707__878.86731__Unknown	3.32172	3.66568	3.59125	4.32963	3.75883	4.03059	4.13124	3.68067	3.41866	3.84571	4.08907	3.48581	3.98562	3.61024	3.90148	4.13382	4.31057	4.12156	4.03396	4.04922	4.09302	3.94852	4.07952	3.50847	4.20898	3.51678	4.1037	3.96731	3.92609	3.41688	4.0536
5.709__878.92377__Unknown	2.18766	2.33473	2.06369	2.86435	2.42312	2.56029	2.9205	2.31862	1.89508	2.48963	2.53492	2.05753	2.60144	2.33971	2.55758	3.06202	2.9547	3.04173	2.7526	2.78321	2.72819	2.40491	2.88491	2.22663	2.61001	2.27326	2.9743	2.73476	2.65289	2.30656	2.92634
3.869__879.67627__w/o MS2:TG O-10:0_22:4_22:6	3.2081	3.29726	3.29947	3.07131	2.69516	2.82551	2.56939	2.86766	2.98544	3.19636	2.96182	3.30706	3.16689	3.24174	3.13024	3.3742	3.23957	3.26081	3.78719	2.90556	2.95415	3.77711	3.79878	3.07462	3.30498	3.76085	3.85052	3.89702	3.39793	3.78823	3.21167
5.706__879.71704__w/o MS2:SL 26:3;O/26:2;O	1.8123	2.36014	2.14378	2.89561	2.42239	2.56624	2.91828	2.42393	2.10249	2.59924	2.56463	2.111	2.72948	2.28438	2.62593	2.68947	2.99163	3.00037	2.74733	2.81193	2.83031	2.53038	3.10234	2.21971	2.81078	2.19972	3.02844	2.83118	2.82075	2.31581	2.76327
5.71__879.76868__w/o MS2:NAOrn 26:6/25:0	3.02107	3.32322	3.20506	3.87921	3.4348	3.57851	3.87902	3.41739	3.07052	3.59992	3.61749	3.07894	3.78209	3.23323	3.57513	3.6367	3.78422	4.24015	3.76573	3.78025	3.86179	3.54827	4.14908	3.16626	3.80641	3.21585	4.17478	3.932	3.90138	3.62002	3.71436
2.818__880.58325__PI 36:2	2.84049	2.89326	3.01203	2.99044	3.34275	3.07654	3.19075	3.20091	2.87161	3.20105	2.87054	2.95418	3.32938	2.869	3.36947	2.98987	3.0643	3.06593	2.99009	3.04323	3.49115	3.16167	3.18515	3.28591	2.60581	2.96433	3.19012	3.32191	3.27998	2.97624	3.02523
3.987__880.7074__PC O-44:4	2.15267	2.56666	2.29051	2.07103	1.99584	1.91765	1.95957	2.15468	2.01072	2.17844	2.06471	2.43165	2.3053	2.45557	2.33844	2.38002	2.05567	2.49147	2.82405	2.03954	2.30423	2.98257	2.81796	2.19243	2.36901	2.65206	2.99338	2.85333	2.19001	2.96854	2.15409
4.764__880.71478__w/o MS2:DG O-28:7_28:7	3.5697	3.32022	3.27203	3.46924	3.30134	3.35184	3.33628	3.66773	3.16888	3.46817	3.37533	3.16724	3.18798	3.42374	3.44421	3.41388	3.38842	3.7692	3.29049	4.78942	3.06733	4.29898	3.80132	3.18034	2.98485	3.35235	3.46996	3.51989	3.42504	3.37255	3.42352
4.186__880.71692__PC O-44:4	2.28156	2.40729	2.39914	2.25348	2.07592	2.04719	2.12618	2.2914	2.09375	2.24265	2.2107	2.44227	2.41963	2.36964	2.32903	2.4601	2.16964	2.57164	2.88868	2.36858	2.15578	2.82167	2.75604	2.2471	2.50942	2.83508	2.87767	2.85591	2.52133	2.99111	2.39576
4.766__880.76422__w/o MS2:RIKEN P-VS1 ID-14560 from Mouse_WAT_WT_N_Ctr	2.73069	2.52384	2.45269	2.71844	2.55481	2.47127	2.57752	2.62814	2.3758	2.65071	2.54734	2.63287	2.4417	2.58634	2.68457	2.67592	2.6227	2.90367	2.49902	3.48374	2.28129	2.80075	2.60246	2.36746	2.33595	2.69518	2.64363	2.69173	2.59005	2.81316	2.65486
5.552__880.80365__w/o MS2:DG O-27:0_28:7	2.95303	3.128	3.05609	3.38627	3.24493	3.25563	3.33312	3.05207	3.04213	3.25167	3.33462	3.02189	3.233	3.20366	3.3013	3.43212	3.3243	3.46191	3.28393	3.36768	3.39106	3.21143	3.486	3.10438	3.22496	3.15349	3.55264	3.38961	3.22506	3.07406	3.44171
5.778__880.83405__TG 52:0|TG 16:0_18:0_18:0	2.74671	2.77192	2.74142	3.01064	2.93541	2.80564	3.2608	2.81162	2.6621	2.65338	2.75704	2.64793	2.89627	2.58588	3.01849	3.0883	3.67521	3.36738	2.86298	3.06232	2.92778	3.09535	2.98168	2.66731	2.94083	2.6739	2.8921	2.82899	3.26196	2.83033	3.46406
5.701__880.86475__Unknown	2.73249	3.20304	3.06295	3.80219	3.23112	3.42018	3.81409	3.2782	2.95556	3.35654	3.37466	2.89309	3.48111	3.17969	3.44223	3.5966	3.84886	3.64218	3.56129	3.60733	3.61023	3.55446	3.68181	3.03729	3.67804	3.03742	3.72221	3.52541	3.63898	2.98178	3.59158
5.708__880.91956__w/o MS2:DG O-26:0_28:0	1.53984	2.17823	2.01721	2.70457	2.17007	2.18849	2.63817	2.0706	1.81508	2.22202	2.27666	1.68891	2.33418	2.08195	2.1989	2.43461	2.64338	2.44771	2.50276	2.50331	2.49496	2.42397	2.5528	1.92116	2.29445	2.01433	2.70612	2.51797	2.43933	2.02149	2.58888
5.521__881.75146__w/o MS2:TG O-14:1_20:4_20:4	3.51814	3.53917	3.70265	3.54263	3.52468	3.63153	3.57713	3.54789	3.63774	3.53749	3.60858	3.59713	3.61839	3.61557	3.57668	3.62546	3.58142	3.50964	3.66216	3.62952	3.57548	3.46501	3.57018	3.55145	3.61146	3.59874	3.57978	3.54724	3.5597	3.51173	3.58145
4.754__881.77936__w/o MS2:RIKEN P-VS1 ID-14583 from Mouse_Muscle_WT_N_Ctr	2.31751	2.11591	1.94174	2.19807	2.0579	2.0664	2.14411	2.44507	1.93393	2.19854	2.08221	1.99366	1.96677	2.11458	2.15715	2.16431	2.17412	2.53039	2.05278	3.14135	1.78752	2.78873	2.45502	1.92625	1.87354	2.1757	2.15184	2.22908	2.08073	2.25028	2.19705
5.533__881.79828__w/o MS2:RIKEN P-VS1 ID-14583 from Mouse_Muscle_WT_N_Ctr	2.92849	2.88125	2.99842	2.84871	2.93479	2.99065	2.88453	2.84212	3.03088	2.85083	2.84646	2.99625	3.06828	2.86814	3.02697	3.09304	3.03078	2.88671	3.01942	2.76393	2.89729	2.85122	2.66818	3.04517	3.12689	2.89939	2.68519	2.94685	2.91379	2.85534	2.9135
5.026__882.75031__w/o MS2:TG 8:0_9:0_36:6	2.17905	1.53565	1.65622	2.61058	1.88147	2.40846	2.58153	2.95793	1.69878	2.14985	2.21273	1.58434	2.08315	1.53731	2.40217	2.14519	1.99895	3.30005	2.05041	2.13214	2.26082	2.60715	2.95831	1.78805	2.30833	2.76133	2.51148	2.22905	2.21519	3.09447	2.31806
4.964__882.75323__Unsettled: TG 16:0_17:2_20:4	2.43309	1.75731	1.9199	2.63515	1.78812	2.41896	2.39248	2.89958	1.8574	2.09967	2.26918	2.29534	2.23628	1.77622	2.48855	2.30891	2.16722	3.06907	2.19362	2.2613	2.22603	2.4731	2.90898	1.80386	2.42191	2.66644	2.61667	2.24413	2.26383	2.89999	2.1538
4.859__882.77142__w/o MS2:Cer 16:0;2O/44:11	2.64704	1.94426	1.27568	2.55647	2.85787	2.43209	2.41198	2.50646	1.61603	2.89133	2.38549	2.18048	2.04613	1.82384	2.30408	2.01591	2.11408	2.67017	2.07349	2.48051	2.9097	2.583	2.54892	2.30707	2.79341	2.33775	2.55599	2.47605	2.243	2.75659	2.71729
4.865__883.74683__w/o MS2:RIKEN P-VS1 ID-14640 from Mouse_Aorta_ApoEKO_N_F1DHA	2.52752	1.80277	1.61206	2.4911	2.79234	2.30469	2.32675	2.44193	1.76533	2.75009	2.31005	2.04145	1.93278	1.76677	2.20932	1.92195	2.00319	2.55647	1.95625	2.45727	2.80595	2.47193	2.51879	2.31948	2.71996	2.12164	2.52273	2.44006	2.09183	2.6401	2.60714
5.025__883.75946__w/o MS2:SM 9:0;2O/38:2	1.85325	1.35321	1.53804	2.35667	1.48433	2.19273	2.29745	2.68163	1.63166	1.99023	1.93295	1.66219	1.84989	0.910211	2.11476	1.96712	2.02028	3.04942	1.67406	1.96008	2.1975	2.29387	2.76558	1.6355	1.96527	2.5186	2.41204	1.8985	2.01002	2.86376	1.97305
5.063__884.71991__w/o MS2:AHexCer (O-14:0)17:1;2O/14:0;O	2.47603	2.0911	1.84747	2.56496	2.83812	2.6102	2.54262	2.68449	1.84083	2.68088	2.51296	2.11503	2.27161	2.10021	2.4317	2.24971	2.27962	2.78996	2.21606	2.6931	2.83266	2.58701	2.88639	2.38224	2.86247	2.38194	2.77751	2.62962	2.5116	2.34015	2.64433
5.058__884.80615__TG O-54:5|TG O-18:1_18:2_18:2	2.92301	2.46559	2.23345	2.97924	2.8133	2.91568	2.91359	2.87173	2.25379	2.79123	2.86569	2.47649	2.61427	2.38879	2.76559	2.75908	2.77508	2.9755	2.66299	2.80272	2.30993	2.91325	2.77613	2.84235	3.28597	2.72287	3.03021	2.93252	2.68266	3.09648	2.94213
4.763__885.66687__SM 48:8;2O|SM 18:1;2O/30:7	2.51802	2.5605	2.56413	2.47071	2.04583	2.55665	2.35312	2.56786	2.49552	2.34191	2.49763	2.48301	2.45489	2.70874	2.57578	2.65569	2.58418	2.6194	2.53737	3.47772	1.41485	3.07288	2.74035	2.26115	2.00565	2.4495	2.47973	2.4994	2.53638	2.18458	2.19545
4.931__885.75098__w/o MS2:SM 46:2;3O	2.32053	2.11849	1.9561	2.44599	2.37737	2.12985	2.33044	2.37848	1.75743	2.48757	2.31275	1.93127	2.26823	2.09066	2.38411	2.20256	2.28689	2.50756	2.33312	2.37151	2.33509	2.34561	2.42933	2.07845	2.32236	2.32558	2.32748	2.46698	2.21572	2.3975	2.34078
4.779__886.73633__w/o MS2:HexCer 9:0;3O/36:1;(2OH)	2.44725	1.7529	2.1422	2.51774	2.03205	2.15307	2.42009	2.10047	2.04854	2.12138	2.0325	1.98303	2.07013	1.85591	2.07963	2.10151	2.23174	2.37199	2.08055	2.65551	0.107598	2.22233	2.3554	1.7658	2.39431	2.01829	2.12053	2.49016	2.12402	2.1042	2.36323
5.273__886.7547__Unknown	2.68651	3.05604	2.90717	3.55105	3.62173	3.57341	3.54873	3.49005	2.98544	3.62278	2.66509	3.09849	3.28354	2.99952	3.30197	3.32886	3.31621	3.66952	3.36242	3.62014	3.73834	3.53884	3.83565	3.31228	4.04942	3.40607	3.87963	3.42325	3.29596	3.63108	3.62817
5.047__887.75464__w/o MS2:SM 46:1;3O	2.25284	2.00633	1.78934	2.48395	2.66358	2.47744	2.56212	2.39772	1.80704	2.58789	2.46609	2.06707	2.29614	1.97848	2.3471	2.20994	2.21547	2.60008	2.27345	2.56953	2.6623	2.51794	2.74208	2.2259	2.80009	2.26113	2.6092	2.47318	2.42053	2.53845	2.63621
5.263__887.75665__w/o MS2:TG O-10:0_22:3_22:3	3.10099	2.84322	2.67176	3.26992	3.38991	3.32342	3.323	3.28174	2.67535	3.38283	3.27206	2.86422	3.01643	2.62583	3.01774	3.03748	3.06603	3.39608	3.13212	3.42143	3.51364	2.70625	3.58774	3.07031	3.74307	3.13411	3.62707	3.27768	3.06597	3.34031	3.31887
5.122__887.77435__w/o MS2:SL 26:0;O/26:1;O	2.22213	2.11611	2.27589	2.46112	2.4547	2.59815	2.30213	2.44948	2.15304	2.53371	2.3409	2.24411	2.38587	2.09182	2.48256	2.02617	2.25678	2.60088	2.28383	2.49274	2.21503	2.35352	2.4793	2.30601	2.21799	2.32012	2.52556	2.407	2.38853	2.38297	2.22419
5.437__888.71741__w/o MS2:Cer 17:3;2O/44:12	2.25853	2.08311	2.03308	2.38757	2.15398	2.3376	1.97957	2.25806	1.85249	2.05671	2.37822	2.03093	2.34766	1.99769	2.21305	2.42001	2.32654	2.69495	2.00345	2.20908	2.14674	2.29783	2.43832	2.12972	2.45122	2.2037	2.64485	2.39907	2.27886	2.5525	2.48461
4.995__888.75458__w/o MS2:HexCer 9:0;3O/36:0;(2OH)	2.34824	1.73809	2.31982	2.65739	1.77483	2.31433	2.4231	1.78779	2.18943	2.13375	2.09178	2.06839	2.20953	1.94396	2.0516	2.42538	2.48383	2.55205	2.4326	2.5323	1.14396	1.54801	2.21059	1.67367	2.42007	1.96506	2.20199	2.6564	2.09213	1.95388	2.5066
4.424__888.76398__Unknown	1.80997	1.09656	0.715788	2.14373	2.71944	1.69194	1.89117	1.7608	1.51463	1.65648	1.2837	0.929767	1.56205	1.35867	1.60764	1.32029	1.54837	2.27675	1.60218	2.25317	2.51221	2.04572	2.25697	1.422	1.88482	0.862531	2.49196	2.01994	0.905449	2.00079	2.21567
5.598__888.79456__w/o MS2:TG 8:0_9:0_36:3	2.06946	1.81557	1.92952	2.17185	2.1228	2.31701	2.5583	2.12833	1.90133	2.16817	2.10472	2.01436	2.4351	1.73031	2.25883	2.3135	2.22669	2.7261	2.47842	2.50883	1.74783	1.88409	2.91353	1.86627	2.31105	2.08157	2.54331	2.01762	2.07522	2.27129	2.14698
5.437__888.79553__TG 53:3|TG 17:0_18:1_18:2	4.17548	4.04794	3.90396	4.49661	4.38422	4.61669	4.39848	4.32691	3.81096	4.47919	4.43471	3.99456	4.27268	3.87543	4.18934	4.44737	4.40768	4.53907	4.43105	4.55115	4.51141	4.48414	4.79501	4.16335	4.86631	4.12593	4.72136	4.30651	4.1401	4.34691	4.51838
5.436__888.85944__Unknown	2.77639	2.79685	2.7131	3.12933	2.9659	2.976	3.05592	2.75408	2.6094	3.09856	3.15673	2.67282	2.77802	2.5919	2.85241	3.27067	2.87502	3.31465	3.00234	3.07081	2.84508	2.78256	3.32417	2.89988	3.46476	2.83382	2.99277	2.97649	2.90587	3.05986	3.32023
4.824__889.66077__w/o MS2:TG 18:4_18:4_18:4	2.04298	0.965098	1.62414	2.25069	2.04132	1.80875	1.79349	1.93464	1.47074	2.09669	1.9086	1.83201	1.8072	1.63927	1.84351	1.85463	1.64387	2.23607	1.69569	2.13152	2.27505	2.11566	2.12046	1.74277	2.1329	1.65546	2.18784	2.1	1.94319	2.0744	2.17206
4.745__889.6676__w/o MS2:TG 18:4_18:4_18:4	2.07508	1.48668	1.35775	2.28849	2.55002	2.14933	2.13459	1.93386	1.45353	2.33971	2.24949	1.7864	1.77389	1.79477	2.13474	1.84545	1.68604	1.96656	1.61522	2.15217	2.40539	2.10403	2.0789	2.11499	2.51709	1.83318	2.15102	2.28581	2.10175	2.03798	2.22202
5.438__889.77148__w/o MS2:SM 46:0;3O	3.58501	3.45548	2.8622	3.92899	3.79248	4.1149	3.90879	3.82609	3.27781	3.92827	3.88695	3.47197	3.74811	3.34255	3.68755	3.77135	3.78305	4.04885	3.85311	4.04069	3.97978	3.95772	4.35783	3.5451	4.24999	3.60945	4.23141	3.80622	3.6524	3.84477	3.89326
2.62__890.57928__Unsettled: PI 37:4	1.80354	1.36124	1.62888	2.05939	2.13807	2.11628	1.81052	2.16574	1.63773	1.87532	1.9648	1.78235	1.9166	1.73305	2.17032	2.15674	2.03185	2.38252	1.68035	1.85403	1.92627	1.84118	2.09737	2.07633	1.86964	2.24369	2.52081	2.32087	2.04483	2.44114	2.04257
4.554__890.71503__Unsettled: TG 18:3_18:3_18:3	2.16497	1.1985	1.15506	2.36727	1.9999	1.77105	2.10316	2.67895	1.37172	2.08394	1.96091	1.3714	1.42254	0.5969	2.1863	1.40606	1.51756	2.60893	1.27839	1.8301	2.37578	2.35155	2.44005	1.53653	2.00335	2.19236	1.99307	2.06189	1.80357	2.76452	2.04802
4.369__890.72083__Unsettled: TG 18:3_18:3_18:3	1.86422	0.920634	0.532747	1.18355	2.21469	1.15882	1.4516	2.02388	0.282389	2.10968	0.835499	0.293623	0.595734	0.474392	1.18101	0.33082	0.710002	1.90785	0.469657	1.13525	2.20103	1.92708	1.52706	1.49567	1.69472	1.04646	1.70598	1.5158	1.50308	2.28075	2.06739
4.734__890.76965__w/o MS2:RIKEN P-VS1 ID-14859 from Mouse_Adipose_WT_N_F1	1.91694	1.12323	0.771146	2.07275	2.58394	1.74924	1.95633	1.64549	1.50382	1.4976	1.51867	1.13452	1.53319	1.16075	1.63111	1.27171	1.67606	2.17869	1.2658	2.02758	2.28671	2.01469	2.33605	1.30578	2.04163	1.23332	2.57113	2.02789	1.16897	1.85421	2.04298
4.64__890.77972__Unknown	1.98308	1.44668	1.0673	2.28183	2.59215	1.90448	2.17698	1.92682	1.57177	1.7828	1.63353	1.24841	1.85516	1.48478	1.76404	1.55706	1.90704	2.566	1.84651	2.36612	2.51677	2.13244	2.57486	1.26726	2.07226	1.14346	2.71648	2.16082	1.31768	2.01801	2.2174
5.769__890.80084__w/o MS2:DG O-28:2_28:7	1.82931	1.55116	1.74253	1.96873	1.84961	2.20857	2.42997	1.99465	1.6633	1.8708	1.85092	1.77146	2.27654	1.67306	2.10325	2.29032	2.10965	2.69648	2.23858	2.3313	1.72956	1.78389	2.7555	1.7502	2.22725	1.99842	2.48608	1.84818	2.04895	2.09407	1.99711
5.614__890.80664__TG 53:2|TG 17:0_18:1_18:1	3.79653	3.78563	3.79506	4.38916	3.87028	4.51463	4.41992	3.9582	3.51081	4.18624	4.2672	3.74664	4.31471	3.64421	4.08875	4.55765	4.37341	4.84799	4.4429	4.47879	4.14998	4.07629	4.8201	3.69997	4.75197	3.84496	4.91475	4.25555	4.07483	4.12668	4.39845
5.925__890.83911__Unsettled: TG O-18:0_18:1_18:1	1.79064	1.69848	1.54915	1.92354	1.77101	1.89593	1.80217	1.92684	1.81186	1.95473	1.72058	1.54547	1.90503	1.54922	2.054	1.76622	1.90146	2.49046	2.13186	2.22168	1.60994	1.64942	2.24932	1.4062	1.61131	2.07673	2.22911	2.04746	1.52874	2.12939	1.97381
4.95__891.67133__w/o MS2:RIKEN P-VS1 ID-14882 from Mouse_Spleen_WT_N_F1	2.49104	2.46806	2.41849	2.64577	2.67664	2.72142	2.67618	2.3759	2.29377	2.68496	2.69864	2.54478	2.53186	2.54783	2.64462	2.67539	2.61254	2.4791	2.6459	2.75184	2.32228	2.72542	2.60952	2.56761	2.8015	2.32428	2.63382	2.72452	2.6177	2.41033	2.50862
4.738__892.73804__Unsettled: TG 14:0_18:2_22:6	3.37034	2.38957	2.37497	3.79845	3.1739	3.11585	3.4763	4.07956	2.44243	3.32573	3.25867	2.62351	2.74005	2.40315	3.44131	2.65919	2.73677	3.85776	2.59412	2.99533	3.76778	3.52177	3.84737	2.90932	3.38429	3.43949	3.20514	3.41957	3.01987	4.0249	3.37272
4.577__892.73901__TG 54:8|TG 18:2_18:3_18:3	3.18646	2.54382	1.57758	2.83374	4.08095	2.67254	2.93005	3.1126	2.09469	3.60736	2.48854	2.27559	2.0816	2.22537	2.50717	2.00542	2.29594	2.91481	2.05288	2.8362	3.9412	3.0217	2.7907	3.13325	3.18451	2.32687	3.0543	3.13875	2.84454	3.43208	3.74364
5.428__892.81952__w/o MS2:DG O-28:1_28:7	2.21526	2.09849	2.13723	2.62948	2.19847	2.669	2.44346	2.48596	2.01314	2.46204	2.41124	2.11829	2.40444	2.02865	2.43054	2.56769	2.40235	2.74896	2.42226	2.47693	2.4072	2.48199	2.82758	2.12968	2.72672	2.38846	2.89866	2.33071	2.21542	2.43651	2.35937
5.783__892.82422__TG 53:1|TG 17:0_18:0_18:1	2.49396	2.61181	2.60785	3.36904	2.77885	3.24702	3.79006	2.78136	2.52451	2.92409	2.85974	2.64143	3.26798	2.5763	3.04472	3.54004	3.34233	4.19631	3.36626	3.34116	3.15193	2.97753	3.90801	2.59909	3.80006	2.7013	3.91511	2.9863	3.34298	3.0066	3.17117
5.161__893.68701__w/o MS2:RIKEN P-VS1 ID-14960 from Mouse_Spleen_WT_N_F1DHA	2.56022	2.71462	2.8948	2.92117	2.74741	2.85952	2.57459	2.76069	2.82091	2.72509	2.80155	2.78945	2.80797	2.92245	2.76795	2.77408	2.7586	2.62924	2.8687	2.74634	2.37781	2.91844	2.63965	2.71495	2.8375	2.79028	2.5736	2.63047	2.8057	2.57009	2.64363
4.963__893.81451__w/o MS2:TG O-10:0_22:0_22:3	2.13645	1.66346	1.40108	2.10302	2.58171	1.98706	2.29799	1.96705	1.69751	2.41339	1.7246	1.70179	1.55267	1.69941	1.68946	1.64314	2.00558	2.04492	1.92832	2.16973	2.73687	2.05215	1.86377	2.21815	2.25797	1.31146	2.21624	2.21785	1.93639	2.34993	2.54867
2.336__894.5968__Unknown	3.02065	2.60227	2.05647	2.25328	2.06862	3.06049	2.30659	3.18144	2.43593	2.50346	2.66474	1.79141	2.08322	1.34613	2.6412	1.18501	1.74096	3.1844	2.5412	1.36075	2.40529	2.39057	2.92277	1.85832	1.80503	3.14336	1.55083	1.87342	2.94777	3.24614	2.26225
4.773__894.66034__w/o MS2:RIKEN P-VS1 ID-14993 from Mouse_Heart_WT_N_F1AA	2.3404	1.85487	0.974406	2.13449	2.91026	1.9916	2.2114	2.18603	1.44758	2.57046	1.92189	1.43177	1.22003	1.46328	1.95547	1.49402	1.70501	2.13915	1.62265	2.29908	2.9271	2.29277	2.12989	2.21858	2.48002	1.55628	2.31357	2.44071	2.00416	2.47853	2.73242
4.914__894.74866__TG 54:7|TG 16:0_18:2_20:5	4.20909	3.25944	3.45465	4.60174	4.0822	4.0702	4.41696	4.7391	3.54643	4.33105	4.09645	3.65794	3.64022	3.45711	4.22869	3.89299	3.83891	4.67549	3.73307	4.01743	4.76828	4.63827	4.54981	3.98998	4.15843	4.41661	4.34624	4.30141	3.98094	4.72218	4.21034
4.771__894.75165__TG 54:7|TG 18:2_18:2_18:3	4.64585	3.88871	3.00595	4.34597	5.26494	4.07068	4.49785	4.36396	3.37244	4.90921	3.98881	3.4978	3.35273	3.52434	3.92365	3.46227	3.70076	4.16849	3.49707	4.49949	5.24523	4.58599	4.21515	4.57272	4.78501	3.54934	4.66382	4.73689	4.13629	4.7768	5.12355
4.772__895.65936__w/o MS2:SM 47:7;2O	2.13217	1.65804	0.583851	2.03385	2.60513	1.85401	2.0657	1.99581	1.15638	2.45918	1.80651	0.977374	1.02153	1.33578	1.60207	1.11962	1.35017	1.87327	1.04433	2.12153	2.81993	2.09918	1.948	2.08635	2.27619	1.32548	2.18818	2.23534	1.74295	2.26439	2.63587
4.918__895.71979__w/o MS2:RIKEN P-VS1 ID-15028 from Mouse_SmallIntestine_WT_N_F1	3.48267	2.72046	2.81915	3.7562	3.40376	3.47554	3.70722	3.98915	2.84772	3.58566	3.44337	2.94208	2.99146	2.86012	3.42254	3.12519	3.04981	3.98814	3.0844	3.36168	4.07932	3.84369	3.91249	3.29554	3.44901	3.6125	3.60913	3.6449	3.3731	4.0357	3.39234
4.972__896.6264__w/o MS2:PI 37:1	2.5691	2.1839	1.66379	2.41903	2.84569	2.21357	2.35841	2.2707	1.96155	2.72116	2.06136	1.83286	1.79824	2.01586	2.25581	1.97662	2.07107	2.20219	2.04636	2.61731	2.96969	2.41604	2.38709	2.377	2.74778	2.06624	2.54805	2.55725	2.24819	2.47254	2.83048
5.096__896.70026__w/o MS2:HexCer 9:0;2O/40:8	2.92083	2.53581	2.5702	3.11718	2.86882	2.56331	3.00135	3.03602	2.55991	3.04761	2.87455	2.67785	2.56929	2.65191	2.69279	2.62158	2.96308	3.19148	2.77164	3.13179	3.22001	2.84857	2.83786	2.82274	2.92646	2.92661	3.08354	3.14828	2.88616	3.23136	2.95427
4.97__896.70203__w/o MS2:HexCer 9:0;2O/40:8	2.91217	2.58062	2.52553	3.18892	3.65281	3.04106	3.02733	3.1409	2.51036	3.22248	2.78241	2.50486	2.51126	2.73536	2.98211	2.75127	2.60527	3.02941	2.63591	3.00757	3.80327	3.16461	3.25768	2.99482	3.31952	2.83246	3.37244	3.40225	3.01414	2.91452	3.56938
5.191__896.76019__Unknown	3.25023	3.08662	3.24361	3.97197	3.22248	3.59213	3.95052	4.00838	3.21434	3.59112	3.68247	2.97401	3.24798	2.98141	3.71219	3.27516	3.47909	4.21969	3.16848	3.31099	3.75895	4.15346	3.95673	3.37242	3.5055	4.09249	3.73025	3.68875	3.51533	3.71715	3.58317
4.966__896.76392__TG 54:6|TG 18:1_18:2_18:3	5.31912	4.88737	4.24803	5.16101	5.76413	5.02306	5.24391	4.96056	4.57867	5.46592	4.9675	4.68757	4.59201	4.74661	5.0108	4.72595	4.89385	4.95134	4.85932	5.28632	5.79638	5.24898	5.05223	5.23347	5.39221	4.49245	5.40367	5.35226	4.97709	5.21822	5.66234
5.081__896.76434__TG 54:6|TG 16:0_18:2_20:4	4.75796	4.02499	4.2696	4.99513	4.55727	4.46153	4.75211	4.81223	4.20452	4.77034	4.62794	4.36915	4.49709	4.36601	4.61046	4.71674	4.77624	4.93331	4.58765	4.80213	4.98698	4.87894	4.9451	4.48995	4.88208	4.5576	4.98248	5.03347	4.42816	4.71474	4.95192
5.188__896.81421__Unsettled: DG 33:0_22:6	2.58077	2.43354	2.50335	3.26975	2.63729	2.73972	3.18558	3.24722	2.64154	2.93838	2.92969	2.25288	2.38278	2.31259	3.05537	2.69257	2.49676	3.41512	2.50658	2.84365	3.06951	3.28591	3.17914	2.7245	2.71543	3.31104	3.01661	2.92925	2.78461	2.90422	2.89519
4.969__896.82513__Unknown	3.94022	3.2166	3.06597	3.74422	4.41961	3.62633	3.40611	3.51054	2.99944	4.09538	3.64574	3.37495	3.38613	3.25399	3.63922	3.50424	3.62054	3.54506	3.53781	3.88113	4.35201	3.84299	3.61399	3.83934	3.90116	3.2811	3.79393	3.90335	3.31625	3.52339	4.32567
5.092__896.83472__w/o MS2:RIKEN P-VS1 ID-15069 from Mouse_Heart_WT_N_F1	3.24796	2.54379	2.95958	3.24629	3.02429	3.08168	3.10984	3.31345	2.86989	3.18691	3.14812	2.99162	3.00525	2.91314	3.10607	3.22807	3.35493	3.38231	3.04957	3.21526	3.42667	3.36462	2.74943	3.06015	3.35743	3.16495	3.30547	3.38622	2.93927	3.2551	3.41316
4.979__896.88153__w/o MS2:Cer 16:0;2O/44:4	2.54863	2.12719	1.80579	2.57876	3.06106	2.28594	2.45661	2.37117	2.1242	2.8337	2.56494	2.14119	2.38702	2.17853	2.49564	2.3078	2.29554	2.41757	2.21701	2.62947	3.1257	2.58713	2.33756	2.17863	2.79918	2.08214	2.62703	2.68541	2.29785	2.47794	2.67225
4.736__897.69104__w/o MS2:TG 8:0_8:0_38:8	2.44017	1.69931	1.417	2.70187	2.51261	2.28774	2.53068	2.82415	1.72279	2.36447	2.42073	1.88666	1.97041	1.65627	2.53919	1.83967	2.00502	2.71404	1.8881	2.11229	2.67755	2.53192	2.70571	2.14722	2.48021	2.47555	2.34181	2.50049	2.19043	2.74556	2.40525
4.972__897.69519__w/o MS2:TG 8:0_8:0_38:8	2.96573	2.59611	2.24394	2.79875	3.47116	2.76734	2.92852	2.62972	2.36282	3.14771	2.74762	2.45614	2.43109	2.56408	2.72172	2.35037	2.67514	2.75282	2.60282	2.98749	3.55019	2.90652	2.88321	2.89537	3.05675	2.802	3.11359	3.12893	2.79237	2.99921	3.28463
5.193__897.75861__w/o MS2:RIKEN P-VS1 ID-15094 from Cell_HeLa_WT_N_Ctr	2.98203	2.73814	2.96477	3.70973	2.89565	3.3204	3.72498	3.74135	2.95853	3.39791	3.44851	2.62861	3.07237	2.76748	3.48568	2.93174	3.29395	4.01205	2.94642	2.92745	3.46749	3.90372	3.70044	3.16403	3.33757	3.81058	3.48789	3.49235	3.32802	3.50834	3.32513
4.967__897.76654__w/o MS2:RIKEN P-VS1 ID-15094 from Cell_HeLa_WT_N_Ctr	5.02284	4.63302	4.03884	4.8766	5.45931	4.76637	4.97006	4.66087	4.33311	5.17953	4.68804	4.44688	4.37529	4.50615	4.72555	4.50162	4.64263	4.65451	4.61585	5.01444	5.49257	4.96708	4.75643	4.96141	5.12272	4.19862	5.10421	5.06391	4.73197	4.92749	5.36271
5.787__897.77448__Unknown	1.2634	1.52601	1.42323	2.27774	1.72479	2.16799	2.50222	1.88666	1.54627	1.88596	1.7581	1.59019	1.99233	1.46917	1.90591	2.37853	2.08566	2.75941	2.22802	2.12147	2.09351	1.89679	2.61057	1.43775	2.5702	1.69095	2.57644	1.88439	2.26066	1.85119	2.05149
5.286__898.70697__w/o MS2:TG O-16:4_20:4_20:4	2.70459	2.29392	2.57137	2.5992	2.35256	2.59824	3.02513	2.69815	2.3007	2.63339	2.63517	2.5446	2.58988	2.39081	2.54314	2.77236	2.73619	2.86362	2.70621	2.77505	2.76395	2.63212	2.7798	2.30963	2.80987	2.60513	2.81896	2.86647	2.6326	2.56098	2.76386
5.287__898.77911__TG 54:5|TG 16:0_18:1_20:4	4.60139	3.95468	4.34917	4.90993	4.21463	4.39215	4.64401	4.57748	4.26623	4.56916	4.61541	4.3158	4.47571	4.16624	4.28839	4.81067	4.87429	4.78694	4.5819	4.73053	4.71214	4.60343	4.89154	4.22117	4.80259	4.44464	5.12484	4.99574	4.28796	4.44401	4.79045
5.165__898.78076__TG 54:5|TG 18:1_18:2_18:2	5.63518	5.11896	4.6998	5.26315	5.7823	5.11583	5.29104	5.06215	4.90916	5.48926	5.15748	4.9601	4.96003	4.93927	5.21797	5.03687	5.09804	5.03444	5.09027	5.41272	5.88134	5.27198	5.17027	5.22724	5.39422	4.71482	5.56423	5.31015	5.05163	5.28297	5.70288
5.168__898.83783__Unknown	3.84505	4.01774	3.65978	4.21316	4.63696	3.98628	4.12675	3.9367	3.8121	4.34647	4.11492	3.31525	3.88627	3.91984	4.05103	4.01707	4.06483	3.86114	4.02807	3.75025	4.66261	4.23788	4.03691	4.07362	4.27387	3.67858	4.294	4.29294	3.87848	3.99838	4.53619
4.771__899.7121__Unknown	3.21807	2.80922	2.16889	2.99138	3.61492	2.92746	3.12679	2.95537	2.46045	3.40074	2.81383	2.51952	2.4371	2.58176	2.75524	2.51796	2.62266	2.80079	2.5795	3.04812	3.63742	3.14601	2.8854	3.23513	3.36533	2.50514	3.29379	3.27854	2.91905	3.23731	3.54814
5.706__899.73071__Unknown	2.13148	2.4871	2.38826	2.59509	2.55224	2.45924	2.4153	2.48117	2.35532	2.57412	2.60347	2.31741	2.4615	2.49085	2.48924	2.33619	2.56302	2.57991	2.49691	2.66474	2.63511	2.52162	2.68254	2.42002	2.44092	2.37281	2.24119	2.62973	2.45379	2.40147	2.46298
5.288__899.75891__w/o MS2:SM 47:2;3O	4.12219	3.47926	3.87988	4.39855	3.75028	3.66559	4.20461	4.11797	3.77239	4.11327	4.11885	3.85737	3.91097	3.74921	3.86681	4.27261	4.33892	4.32391	4.10654	4.2074	4.23015	4.09601	4.49474	3.78669	4.31498	4.03206	4.65034	4.51408	3.84911	3.98336	4.20781
5.167__899.78778__w/o MS2:SM 8:0;2O/40:1	5.34289	4.87455	4.52874	5.00033	5.47895	4.8901	5.0327	4.81315	4.69061	5.21792	4.90994	4.73462	4.75038	4.74545	4.96122	4.81238	4.87327	4.79436	4.87109	5.14362	5.28559	5.00862	4.92289	4.98365	5.12416	4.52237	5.27793	5.06016	4.82583	5.0194	5.4074
5.165__899.86823__w/o MS2:TG O-10:0_22:0_22:0	3.40453	3.0546	2.89223	3.2738	3.71012	3.19156	3.27183	3.10507	2.95016	3.19044	3.30928	2.94462	3.10511	3.01891	3.20198	3.25012	3.25586	3.051	3.12605	3.40651	3.67183	3.26312	3.08412	3.29549	3.48655	2.85273	3.35955	3.30212	3.16767	3.17369	3.73872
2.404__900.55524__PI 38:6	2.01349	1.97368	1.91452	2.09554	2.10953	2.18382	1.99535	2.22338	1.7426	1.83628	2.14297	1.80275	2.17227	1.90228	2.43933	1.81415	1.62363	2.55041	2.19818	1.75955	2.30138	2.01814	2.17157	1.8015	1.88309	2.31491	2.50525	2.2668	2.17523	2.36395	1.91682
3.858__900.67017__Unsettled: PC O-46:8	1.66657	1.68136	1.70723	1.46023	0.874071	0.974341	1.46402	1.12973	1.28053	1.56259	1.10511	1.71418	1.5668	1.57649	1.45513	1.75921	1.62411	1.76443	2.21176	1.2112	1.25829	2.21724	2.10067	1.54101	1.62601	2.14672	2.20236	2.20439	1.98106	2.20966	1.75312
3.48__900.68506__PC O-46:8	2.59031	2.73877	2.81472	2.74711	2.71218	2.82292	2.78986	2.69611	2.54806	2.73217	2.71718	2.58951	2.67165	2.72046	2.88942	2.75693	2.49627	2.94812	3.28225	2.47742	2.9692	3.51211	3.38633	2.79589	2.86672	3.4995	3.16258	3.19927	3.15479	3.45845	2.8285
5.162__900.76227__Unknown	4.54748	4.31628	4.07071	4.40182	4.64404	4.3416	4.4204	4.27176	4.18346	4.51042	4.34103	4.16452	4.25635	4.23397	4.28899	4.22268	4.2294	4.28432	4.31871	4.25088	4.73805	4.40341	4.39072	4.3936	4.49115	3.98691	4.5694	4.4853	4.39878	4.41774	4.62936
5.358__900.79773__TG 54:4|TG 18:1_18:1_18:2	5.63625	5.20795	4.85941	5.32829	5.59812	5.20133	5.3115	5.09927	4.94496	5.44471	5.27231	5.04132	5.12709	5.02176	5.27282	5.22529	5.25788	5.13878	5.21315	5.4057	5.70471	5.27921	5.33976	5.18661	5.40639	4.8322	5.49388	5.2921	5.09877	5.2282	5.5429
5.359__900.86206__Unknown	4.25275	3.84649	3.61581	4.00849	4.02952	3.94697	3.95529	3.84183	3.501	4.08005	3.77568	3.8684	3.84164	3.56653	4.00986	3.924	4.04598	3.82111	3.90672	4.15699	4.18648	3.74006	4.04077	3.933	4.13005	3.5676	4.01514	3.97311	3.69369	3.80423	4.20225
5.365__901.6994__w/o MS2:TG O-16:3_20:5_20:5	3.05826	2.64279	2.27627	2.84794	3.06471	2.7017	2.92305	2.53201	2.65997	3.00299	2.97822	2.54359	2.45978	2.84011	2.77412	2.88224	2.77541	2.74492	2.96867	2.85324	3.17595	2.76635	2.84592	2.63914	2.92822	2.46411	3.20656	2.8732	2.78646	3.25023	3.04485
5.068__901.71484__w/o MS2:SM 9:0;2O/40:7	3.04634	2.56578	2.72806	3.09961	2.91446	2.82427	2.99598	2.99334	2.75799	3.05444	2.92501	2.80077	2.79096	2.72264	2.896	2.95967	3.02226	2.96377	2.90141	3.04041	3.10958	3.14743	3.02979	2.8667	3.10215	2.80335	3.1027	3.13338	2.78863	2.94717	3.1089
5.357__901.76917__w/o MS2:SM 47:1;3O	4.34215	4.61556	4.36363	4.80943	5.01786	4.69884	4.78813	4.60471	4.38933	4.1443	4.78397	4.48198	4.62502	4.55569	4.7095	3.66901	4.64493	4.6002	4.62933	4.83055	5.06552	4.70207	4.86233	4.62385	4.69756	4.35463	4.9843	4.7642	4.70628	4.80633	4.91922
5.698__901.81647__w/o MS2:RIKEN P-VS1 ID-15242 from Mouse_Spleen_WT_N_F1EPA	2.0669	1.96936	1.95759	2.18338	2.17082	2.1474	2.17198	2.04776	1.85994	2.24577	2.25289	1.89319	2.10074	1.74898	2.08507	2.25119	2.02646	2.2229	2.10689	2.35307	2.31139	2.12436	2.52893	1.95682	2.25206	1.83718	2.45514	2.16968	1.78217	1.82331	2.32428
2.5__902.57648__Unsettled: PI 38:5	2.32843	2.13422	2.06215	2.09421	2.37796	2.2709	2.13509	2.25265	1.85148	2.14745	2.10224	2.24031	2.30871	2.13115	2.45314	2.16032	2.00192	2.46658	2.29522	2.27348	2.34561	2.02958	2.2998	2.06239	2.03285	2.10697	2.59013	2.33974	2.15604	2.46171	2.11325
5.535__902.69281__w/o MS2:LPC 44:4	2.97948	2.49776	2.31343	2.776	2.92364	2.62698	3.02662	2.70879	2.29673	2.90981	2.86477	2.49391	2.66348	2.47487	2.74045	2.45536	2.57601	2.80803	2.76688	2.8919	3.12903	2.74046	2.92529	2.60937	3.05473	2.3635	2.89227	2.77983	2.63261	2.75256	2.9519
3.583__902.69556__PC O-46:7	2.01733	2.0587	1.98399	2.01231	2.05447	2.04813	2.02864	2.0651	1.87705	2.13583	1.9009	2.03481	2.00654	2.17754	2.26684	1.98783	1.90845	2.3162	2.53057	1.9012	2.34637	2.74195	2.59188	2.08	2.32782	2.69866	2.64165	2.49194	2.41444	2.84727	2.03453
3.758__902.6969__PC O-46:7	2.79631	2.90188	3.08696	2.96608	2.70965	2.92104	2.95873	2.89776	2.84702	2.97609	2.93078	2.8286	2.87785	2.89775	3.04155	2.96448	2.81483	3.29319	3.53453	2.66371	3.1284	3.75146	3.7975	2.9456	3.104	3.92896	3.5201	3.58351	3.24883	3.58575	2.96923
5.361__902.77869__Unknown	4.62062	4.38655	4.22588	4.52704	4.616	4.44572	4.16013	4.38781	4.28917	4.60702	4.49024	4.33297	4.39392	4.35764	4.45322	4.43555	4.34479	4.42782	4.43193	4.47366	4.65331	4.46364	4.57347	4.37527	4.49155	4.27135	4.60056	4.50107	4.42506	4.48907	4.63445
5.538__902.81543__TG 54:3|TG 18:0_18:1_18:2	5.48337	5.10872	4.89552	5.33434	5.41846	5.24914	5.29684	5.06633	4.92189	5.29285	5.20721	5.00555	5.17606	4.95261	5.23538	5.25926	5.23789	5.25412	5.24993	5.35851	5.57985	5.20063	5.46425	5.11333	5.39131	4.82409	5.43461	5.28217	5.03868	5.13512	5.42675
5.359__902.82965__Unknown	4.70069	4.50432	4.47563	4.57283	4.70671	4.51743	4.49166	4.42844	4.42068	4.59304	4.55361	4.44126	4.47834	4.4985	4.51446	4.54971	4.60383	4.44604	4.51806	4.57704	4.75609	4.57521	4.45512	4.5137	4.64322	4.34023	4.59314	4.51627	4.3827	4.46244	4.66568
5.536__902.88458__w/o MS2:DG O-28:0_28:3	3.89985	3.70852	3.51585	3.9827	3.42583	3.24634	3.97069	3.22338	3.62753	4.00689	3.41985	3.04326	3.79903	3.03485	3.7611	3.21056	3.81838	3.12744	3.33153	3.47354	4.2109	3.94659	4.06004	3.80775	3.9547	3.57156	3.83865	3.77539	3.40406	3.50953	3.80113
4.967__903.70813__w/o MS2:RIKEN P-VS1 ID-15312 from Mouse_Testis_fads2KO_N_Ctr	2.51032	2.49009	1.98971	2.33264	2.64413	2.26981	2.46317	2.29172	2.15438	2.68143	2.33276	2.27363	2.02026	2.3064	2.35521	2.17561	2.28186	2.36503	2.30666	2.5426	2.60738	2.54684	2.3301	2.62386	2.55796	1.93778	2.58163	2.52998	2.40995	2.56501	2.56318
5.536__903.81525__w/o MS2:SM 47:0;3O	5.20211	4.88038	4.71777	5.07742	5.15374	5.01718	5.03786	4.85665	4.71081	5.043	4.97747	4.77493	4.92325	4.72654	4.976	5.00339	4.99972	5.00536	5.01419	5.1066	5.2899	4.95969	5.20779	4.87748	5.13067	4.62539	5.16469	5.03161	4.79359	4.88169	5.1586
5.537__903.86743__w/o MS2:NAOrn 26:0/26:1	4.26888	3.99136	3.79698	4.17195	4.25882	4.10737	4.09433	3.88422	3.8509	4.14611	4.12827	3.91447	4.0875	3.82478	4.07328	4.26431	4.21394	4.02996	4.12456	4.18249	4.35352	4.04024	4.22902	3.98757	4.21245	3.75831	4.23606	4.16015	3.81159	3.87387	4.35715
2.768__904.58984__PI 38:4	3.87491	3.88383	4.07779	3.95812	3.98597	4.03023	3.96664	4.00356	3.85779	3.96909	4.06209	3.95837	3.98643	3.9833	4.0255	4.02367	3.96438	4.17882	4.09121	4.06009	4.03433	4.01417	4.11494	4.01774	3.9834	3.97787	3.96095	4.19567	4.04284	4.11043	4.02097
2.771__904.64801__w/o MS2:SHexCer 14:1;2O/29:1	2.81797	2.90369	2.8485	2.84204	2.86695	2.84466	2.23118	2.4944	2.45738	2.00827	3.09011	2.85974	2.57619	2.86762	2.94816	3.13707	3.03092	3.02771	3.04477	2.92841	2.92748	2.81847	2.41572	2.8511	2.87563	2.79331	2.85842	3.33809	2.9848	3.30487	2.97317
4.083__904.70526__PC O-46:6	1.60982	1.91812	2.04859	2.00892	1.70555	2.07464	1.91527	1.928	1.77825	1.76	1.8296	1.92357	1.92146	1.98021	2.10659	1.94953	1.52598	2.40311	2.49041	1.84398	2.19859	2.49895	2.4981	1.80876	2.09599	2.68083	2.55286	2.39682	2.27814	2.69925	2.04124
3.872__904.71088__PC O-46:6	2.47813	2.58271	2.60247	2.47355	2.23806	2.31255	2.36518	2.3432	2.31415	2.45943	2.30738	2.49424	2.41157	2.5441	2.55952	2.53289	2.31341	2.79386	3.17591	2.31005	2.65312	3.26531	3.14472	2.45928	2.79216	3.24256	3.108	3.125	2.68364	3.32115	2.48531
5.532__904.82178__TG 54:2|TG 18:0_18:1_18:1	4.72102	4.51107	4.47865	4.66906	4.68657	4.64837	4.58617	4.53516	4.46913	4.65142	4.61659	4.33887	4.54225	4.4741	4.56924	4.64497	4.61665	4.62343	4.61615	4.66667	4.75706	4.56359	4.7404	4.52575	4.69377	4.42919	4.72641	4.62977	4.45926	4.52899	4.66679
6.251__904.82184__Unknown	2.39891	2.38136	2.30921	2.45919	2.4167	2.43329	2.59148	2.3913	2.35202	2.38633	2.42727	2.41329	2.31961	2.35863	2.29995	2.47355	2.29621	2.44618	2.35226	2.43902	2.44384	2.38875	2.49154	2.36784	2.47504	2.31513	2.50028	2.46808	2.47448	2.38949	2.41618
5.702__904.82898__TG 54:2|TG 18:0_18:1_18:1	4.9882	4.93176	4.83328	5.3069	5.09123	5.24676	5.23382	4.9424	4.72734	5.17219	5.15529	4.72771	5.15919	4.78224	5.14673	5.2636	5.24942	5.41032	5.25046	5.33529	5.37941	5.09393	5.57031	4.84083	5.36549	4.79924	5.45288	5.31679	5.02626	4.91638	5.29731
5.365__904.82983__w/o MS2:TG 8:0_8:0_38:2	3.47151	3.46742	3.47604	3.43161	3.62177	3.45138	3.37563	3.45106	3.43279	3.49957	3.52189	3.45949	3.42388	3.48348	3.4103	3.52576	3.40615	3.39591	3.45762	3.459	3.51139	3.51784	3.28145	3.45614	3.43727	3.48689	3.45686	3.43063	3.34438	3.35816	3.4199
5.697__905.66718__w/o MS2:TG 9:0_16:3_30:8	1.85451	1.82119	1.77303	2.24357	1.97052	2.10622	1.93152	1.90665	1.56472	2.15442	2.08954	1.55759	1.96164	1.54579	1.98664	2.0561	2.19639	2.11284	2.21897	2.10803	2.01976	1.81794	2.50939	1.77322	2.17556	1.60549	2.33825	2.39046	1.90605	1.70331	2.20878
5.389__905.75647__w/o MS2:TG 8:0_8:0_38:4	3.43505	3.22423	3.06817	3.05437	3.41202	3.14898	3.11203	3.18154	3.18979	3.31782	3.17075	3.21606	3.17271	3.1259	3.19219	3.09954	3.15239	3.03704	3.14906	3.27482	3.41148	3.13623	3.04829	3.29785	3.22476	2.98932	3.29581	3.23574	3.12807	3.29896	3.27587
5.549__905.76831__w/o MS2:TG 8:0_8:0_38:4	2.86787	2.82357	2.91187	2.77728	2.91621	3.11136	2.79204	2.86714	2.69998	2.85682	2.75628	2.68327	2.81079	2.69496	2.8719	2.72264	2.71353	2.96017	2.90119	2.97358	3.05519	2.89983	3.14771	2.61522	2.71829	2.75168	2.67629	2.82157	2.85786	2.80322	3.06359
2.894__906.5993__PI 38:3	2.61923	2.79366	2.76959	2.70123	3.01646	2.70787	2.64664	3.08993	2.37322	2.76295	3.06368	2.60521	2.72069	3.02034	3.10343	2.80963	2.31064	3.02911	2.89193	3.11654	2.64363	2.87155	2.87129	2.75938	2.66587	2.641	3.02158	3.13314	2.62565	3.1423	2.75815
4.156__906.72168__PC O-46:5	1.94078	2.14112	2.13291	1.92247	1.59587	1.6599	1.80914	1.67987	1.6681	1.81313	1.77558	2.03969	1.89663	2.04114	1.92573	2.1112	1.7937	2.36903	2.75227	1.81818	1.97487	2.72621	2.66325	1.88255	2.48011	2.76121	2.76453	2.80299	2.18875	2.83559	2.01546
4.863__906.75061__TG 55:8|TG 15:0_18:2_22:6	2.55241	1.77218	1.6626	2.71826	2.36809	2.39372	2.61336	3.16868	1.84948	2.63085	2.43209	1.93018	2.0045	1.51302	2.4167	1.95342	1.85157	2.87628	1.94915	2.14961	2.5896	2.68387	3.02733	2.26249	2.53432	2.86946	2.35624	2.34132	2.26039	3.15575	2.45768
5.398__906.75323__w/o MS2:RIKEN P-VS1 ID-15414 from Mouse_Plasma_ApoEKO_N_F1EPA	3.11599	3.01012	2.67492	2.89806	3.12977	2.87518	2.84232	2.75439	2.90989	3.14216	2.73905	2.92726	2.86682	2.83255	2.88173	2.83972	2.943	2.80493	2.89355	2.89454	2.97485	2.94148	2.9542	3.01386	2.89681	2.60852	2.92842	2.98393	2.95835	2.97395	3.02189
5.874__906.75769__w/o MS2:RIKEN P-VS1 ID-15415 from Mouse_Muscle_WT_CTX14_Ctr	1.68138	1.83014	1.61045	2.35325	1.99157	2.16229	2.55118	1.87157	1.51497	2.06632	1.94302	1.61466	2.16744	1.67363	2.21581	2.23308	2.38407	2.64095	2.21205	2.32814	2.07894	2.11511	2.58614	1.60447	2.36292	1.74111	2.50903	2.16675	2.45558	1.90884	2.25707
6.262__906.83777__Unsettled: TG 18:0_18:0_18:1	2.47002	2.52313	2.4632	2.47305	2.44854	2.48915	2.80938	2.47297	2.44553	2.45833	2.43021	2.48338	2.43559	2.46596	2.42191	2.49709	2.48966	2.48701	2.49295	2.55241	2.42805	2.4514	2.49465	2.45691	2.50397	2.40193	2.44486	2.44453	2.73577	2.45196	2.42699
5.874__906.84198__TG 54:1|TG 18:0_18:0_18:1	3.59442	3.89357	3.58492	4.64494	4.06369	4.20007	4.76904	3.78678	3.53395	4.15357	3.94873	3.55292	4.34303	3.65607	4.27465	4.46464	4.70283	4.88801	4.47059	4.5531	4.65483	4.25042	4.75012	3.61237	4.67077	3.63493	4.82184	4.29327	4.86796	3.85212	4.45045
5.704__906.90216__w/o MS2:Cer 16:0;3O/42:1;(2OH)	2.84664	2.92285	2.89161	3.42462	3.08157	3.20604	3.34027	2.98846	2.78505	3.14209	3.10536	2.70306	3.08789	2.91891	3.11846	3.28851	3.42077	3.35961	3.19999	3.31726	3.30354	3.16629	3.45193	2.9045	3.38908	2.66524	3.40622	3.27404	3.04732	2.88644	3.3687
5.068__908.763__w/o MS2:TG 8:0_9:0_38:7	2.68821	2.17059	2.19293	2.98183	2.39173	2.80493	2.87012	3.2877	2.30879	2.76534	2.84282	2.31222	2.5335	1.82468	2.81587	2.36913	2.51042	3.45207	2.3932	2.4672	2.65456	2.90227	3.34837	2.4347	2.89397	3.19557	2.92433	2.74119	2.61453	3.34442	2.70416
4.987__908.76691__Unsettled: TG 16:0_19:2_20:5	2.80266	1.97063	2.04766	2.95875	1.83148	2.77713	2.82719	3.36165	2.24361	2.42304	2.65196	2.50196	2.11697	1.82292	2.79763	2.48212	2.27831	3.26362	2.36767	2.46135	2.9023	2.95973	3.14524	2.33255	2.76326	2.86413	2.70013	2.56302	2.66366	3.45246	2.03689
4.764__908.76733__Unknown	3.12828	3.0482	3.03292	2.85761	2.83122	2.97716	2.9214	3.08261	2.91499	3.03014	3.04962	3.0217	2.97877	3.20466	3.14479	3.21118	3.14214	3.2673	3.02649	4.04377	2.74398	3.69697	3.24062	2.84898	2.36233	2.98964	3.15183	2.97948	3.09593	2.861	2.99639
5.565__908.77991__w/o MS2:Cer 18:0;2O/44:12	3.10944	2.92435	2.80193	2.88924	3.11768	3.05649	3.0519	2.96094	2.9909	3.02455	2.89245	2.98631	2.94315	2.96929	3.01795	2.84361	2.90127	2.79097	2.96226	3.01055	3.03881	2.91702	2.94823	3.08698	3.02177	2.73338	2.86546	2.96758	2.87736	2.9461	3.00822
5.735__908.8678__w/o MS2:TG 8:0_8:0_38:0	2.47448	2.74388	2.68553	3.19601	2.83986	3.03782	3.0479	2.82636	2.58462	2.95791	2.97186	2.5674	2.98729	2.75277	2.9154	3.09171	3.21415	3.16941	2.98323	3.12666	3.07518	3.02834	3.16267	2.63594	3.14361	2.63115	3.21588	3.08192	2.94407	2.72202	3.09271
5.189__910.78784__Unsettled: TG 17:1_18:1_20:4	2.70902	1.939	2.2235	2.71321	1.98336	2.57432	2.66552	3.15641	2.26277	2.4176	2.51328	2.68613	2.26654	1.93883	2.76943	2.4104	2.42739	3.3297	2.26283	2.12242	2.61535	2.71966	3.12524	2.11308	2.56009	2.82116	2.86577	2.61273	2.71676	3.33078	2.34246
4.962__911.77917__w/o MS2:SM 9:0;2O/40:2	2.4457	2.30234	2.12507	2.54001	2.50849	2.54948	2.4751	2.4345	2.11129	2.63139	2.48084	2.31982	2.2048	2.29974	2.36964	2.39911	2.42601	2.71332	2.33844	2.54648	2.36482	2.5553	2.65782	2.4643	2.38769	2.27761	2.54334	2.50364	2.52831	2.54815	2.5358
4.786__912.75818__w/o MS2:ST 27:1;O;Hex;FA 24:2	2.62689	1.83708	2.22416	2.43178	1.90829	2.1204	2.45624	2.12555	2.1398	2.15841	2.04962	2.22144	2.19774	1.95004	1.91268	2.18586	2.26577	2.18071	2.08752	2.58849	1.71022	2.02833	2.32443	1.77822	2.37106	1.7987	1.9502	2.41051	2.31222	2.23686	2.35639
5.288__912.78918__TG 55:5|TG 18:2_18:2_19:1	2.47255	2.25439	2.07405	2.48278	2.61585	2.40946	2.53532	2.77277	2.11368	2.64989	2.39939	2.44477	2.44215	2.00983	2.36293	2.26198	2.47109	2.85169	2.45962	2.72754	2.72943	2.64014	2.74111	2.34738	2.86777	2.46722	2.99762	2.34032	2.38591	2.73624	2.68873
5.053__912.79382__w/o MS2:HexCer 16:0;2O/32:1;O	2.61504	2.26331	2.12456	2.65486	2.85365	2.69442	2.71282	2.6757	2.16816	2.8269	2.63478	2.35648	2.37893	2.24905	2.55876	2.46586	2.53296	2.75876	2.43533	2.68456	2.87313	2.75693	2.79366	2.54266	3.02439	2.49435	2.80071	2.68102	2.59092	2.86184	2.88468
5.397__912.79462__w/o MS2:TG O-20:3_18:1_18:1	2.34191	2.158	2.13281	2.38498	2.00924	2.5201	2.25794	2.43173	2.32733	2.13847	1.92755	2.42522	2.12058	2.04957	2.04709	2.46179	2.31223	2.87558	2.31453	2.50039	2.07423	2.22405	2.65748	2.12964	2.43835	2.30806	2.7799	2.44253	2.37943	2.60657	2.15395
5.292__913.80414__w/o MS2:SM 8:1;2O/41:0	2.41819	2.1834	1.99773	2.51523	2.55287	2.45831	2.48149	2.60259	2.00716	2.61544	2.36307	2.27074	2.24737	2.09394	2.27428	2.34468	2.47107	2.65576	2.27892	2.51361	2.74623	2.5499	2.59149	2.27739	2.92702	2.32005	2.93697	2.46721	2.35193	2.75021	2.58139
4.996__914.77527__w/o MS2:PC O-46:1	2.4114	1.75312	2.32626	2.187	0.640844	2.16688	2.26042	1.63831	2.17918	2.15339	2.12652	2.44589	2.183	1.96976	2.20156	2.28312	2.2555	2.24543	2.12063	2.34229	1.27019	1.33605	2.26263	1.76803	2.25306	1.82816	2.09253	2.44516	2.09231	2.03562	2.12975
5.29__914.80664__w/o MS2:HexCer 16:0;2O/32:0;O	2.40156	2.04762	1.96206	2.60968	2.63329	2.45818	2.5954	2.54626	2.0871	2.5856	2.44908	2.22666	2.26713	1.82171	2.12158	2.22819	2.29521	2.52578	2.31317	2.6236	2.72361	2.58711	2.57175	2.32057	2.88727	2.38327	2.81599	2.26592	2.25823	2.69996	2.54436
5.44__914.80798__w/o MS2:HexCer 16:0;2O/32:0;O	2.86298	2.66825	2.36766	2.96779	3.03424	2.92845	2.93289	2.83217	2.40409	3.01486	2.77757	2.57736	2.74262	2.44347	2.77496	2.77963	2.86068	2.96254	2.85084	3.02805	3.05676	2.89771	3.16859	2.75696	3.12089	2.48179	3.25116	2.75105	2.57622	2.91529	2.99012
5.34__915.79767__w/o MS2:SM 48:1;3O	2.61706	2.39307	2.69153	2.52384	2.35295	2.73889	2.17238	2.43438	2.53542	2.52561	2.38745	2.52293	2.565	2.62503	2.37294	2.54709	2.28697	2.30531	2.60738	2.38081	2.51272	2.51664	2.44534	2.32032	2.49729	2.40343	2.3437	2.42474	2.41342	2.46835	2.73634
4.651__916.7356__w/o MS2:TG 8:0_10:0_38:10	2.41991	1.26804	1.34521	2.414	1.89378	1.95261	2.29842	3.13201	1.60472	1.99183	1.90612	1.59776	1.51604	0.702422	2.21294	1.42147	1.52837	2.94151	1.59803	1.79981	2.50443	2.65358	2.6062	1.70905	1.76858	2.76018	2.24671	2.02328	1.94225	3.52637	1.86501
4.559__916.73639__w/o MS2:TG 8:0_10:0_38:10	2.78921	1.67349	1.7435	2.67779	2.57983	2.24473	2.46738	2.94196	1.92259	2.48511	2.22144	2.16452	1.69133	1.39126	2.46624	1.9994	1.82738	2.89926	1.75951	2.24492	2.6778	2.61192	2.59793	2.13392	2.32462	2.58093	2.29684	2.46137	2.42962	3.18332	2.29592
4.515__916.73682__TG 56:10|TG 18:2_18:3_20:5	2.79696	1.41461	0.530814	2.68606	2.69508	2.23285	2.50771	2.85808	1.7523	2.78867	1.95187	2.17578	1.30922	1.36745	2.09254	1.98683	1.77905	2.73666	1.75102	2.25648	3.10496	2.64215	2.59913	2.41976	2.30402	2.38784	2.45698	2.40864	2.41088	3.28544	2.42774
5.619__916.80096__w/o MS2:RIKEN P-VS1 ID-15731 from Mouse_AdrenalGlands_fads2KO_N_Ctr	2.6697	2.5781	2.34014	2.87326	2.6719	2.94408	3.07489	2.69897	2.18205	2.83401	2.7472	2.48055	2.85518	2.2806	2.83447	2.8532	2.78573	3.27639	2.80704	2.67025	2.86957	2.72504	3.3258	2.5235	3.05471	2.39478	3.36415	2.78128	2.71053	2.90622	2.67446
5.337__916.80646__w/o MS2:PC O-46:0	2.17963	2.24976	2.20994	2.4193	2.11049	2.36057	2.54375	2.54037	2.49673	2.39661	2.09236	2.50944	2.44695	2.44314	1.87322	2.13864	2.53572	2.38114	2.32024	2.49212	2.43161	2.33296	2.33053	2.37444	2.31493	2.15014	2.29134	2.59674	2.60779	2.60482	2.48266
5.419__916.84888__w/o MS2:Cer 18:0;2O/44:8	2.74253	2.68683	2.59236	2.93673	2.80839	2.85521	2.80455	2.67878	2.55307	2.85011	2.88225	2.67965	2.80959	2.52744	2.72651	2.7588	2.48767	2.92009	2.92791	2.89294	2.84461	2.95378	3.05287	2.72216	3.24821	2.66126	3.13527	2.69884	2.66764	2.86303	2.9212
5.62__916.86206__Unsettled: TG O-20:1_18:1_18:1	2.53325	2.28897	2.18587	2.71161	2.52109	2.93135	2.86705	2.49243	2.18888	2.71976	2.51906	2.41757	2.6128	2.17861	2.61449	2.60124	2.79429	3.0682	2.77067	2.81897	2.63543	2.90213	3.01134	2.44975	2.84544	2.23625	2.89236	2.55434	2.39328	2.64602	2.9849
4.643__917.76385__w/o MS2:RIKEN P-VS1 ID-15751 from Mouse_Eye_WT_N_Ctr	2.17367	1.20776	0.935894	2.32264	2.33176	1.75336	2.16682	2.79296	1.49853	1.87398	1.47601	1.43056	1.64892	1.17211	2.10626	1.26708	1.57489	2.86333	1.60023	1.94257	2.42085	2.45005	2.45848	1.3119	1.6867	2.46039	2.47389	2.08174	1.63825	3.22978	2.14412
5.619__917.80164__w/o MS2:RIKEN P-VS1 ID-15756 from Mouse_Testis_fads2KO_N_Ctr	2.76434	2.71165	2.64833	3.01182	2.76658	3.17434	3.04611	2.86921	2.49303	2.95204	2.83831	2.61389	2.94666	2.55337	2.90184	3.10197	3.04588	3.39409	2.95981	3.1605	2.97692	2.88129	3.43365	2.66942	3.22678	2.68307	3.47646	2.97794	2.84552	3.03246	3.09416
4.766__918.68854__w/o MS2:Hex2Cer 16:0;2O/22:1	2.28153	1.78781	1.39482	2.36829	2.07079	2.14929	2.42096	2.58768	1.80218	2.4115	2.30929	1.71856	1.62221	1.51246	2.20924	1.90608	1.79825	2.46124	1.69551	2.18795	2.29602	2.34352	2.45345	2.1575	2.3892	2.05821	2.24997	2.45716	2.08488	2.63454	2.32725
4.786__918.7489__TG 56:9|TG 16:1_18:2_22:6	3.9117	2.76752	2.7752	3.93818	3.3828	3.40994	3.76167	4.22364	2.94713	3.74624	3.63957	2.98908	2.89145	2.61732	3.67733	3.12283	3.07318	4.01321	2.80323	3.11667	3.67577	3.87116	3.97513	3.39209	3.61451	3.78375	3.30145	3.74459	3.39502	4.15924	3.48137
4.755__918.74976__Unsettled: TG 16:1_18:2_22:6	3.91818	2.76816	2.77235	3.93813	3.71359	3.41031	3.77129	4.22904	2.95156	3.7568	3.63466	2.98701	2.8925	2.61358	3.67869	3.12645	3.07788	4.02487	2.80671	3.23963	3.67697	3.86982	3.98265	3.40763	3.6254	3.78476	3.4167	3.74551	3.40231	4.44961	3.52503
4.705__918.75092__TG 56:9|TG 18:2_18:2_20:5	3.90317	2.56282	2.49292	3.51808	3.685	3.21414	3.68397	4.01462	2.74679	3.83749	3.01403	2.98304	2.7066	2.60216	3.32922	2.89618	2.87565	3.69981	2.79202	3.21399	4.26591	3.7094	3.57847	3.33216	3.60859	3.43581	3.50161	3.48269	3.284	4.39035	3.46781
4.368__918.75177__w/o MS2:HexCer 17:3;2O/32:2;O	1.63543	0.770137	1.92693	0.650879	2.08195	0.828536	0.843053	1.713	0.295964	1.72234	0.290953	0.290274	0.387025	1.95681	0.570502	0.555174	0.313882	1.17908	0.534413	1.1902	1.80113	1.42693	1.4652	1.24756	1.40843	0.470459	1.25341	1.00511	1.03729	1.91476	1.56494
4.75__918.8053__w/o MS2:DG 13:0_44:9	2.95694	1.96076	2.03784	2.59217	3.01047	2.55102	2.96183	2.91005	2.27738	2.94156	2.90833	2.229	2.14665	1.91378	2.76391	2.32792	2.29183	3.0363	2.13219	2.54995	2.83024	2.86792	3.03699	2.62153	2.82835	2.88433	2.65539	2.75865	2.43458	3.31304	2.70625
5.614__918.80945__w/o MS2:RIKEN P-VS1 ID-15799 from Mouse_Lung_WT_N_F1DHA	2.79583	2.6927	2.75543	3.21785	2.86316	3.28524	3.08115	2.9167	2.55806	3.06742	3.15462	2.76215	3.04512	2.70789	2.95302	2.93878	3.03783	3.493	3.01723	3.22594	3.03864	2.97665	3.51332	2.7498	3.35057	2.81094	3.4349	3.11323	2.92777	3.06726	3.1468
5.785__918.83362__TG 55:2|TG 18:0_18:2_19:0	2.37544	2.28235	2.19747	2.79895	2.51665	2.78084	3.08431	2.49651	2.11839	2.59194	2.46348	2.35225	2.70408	2.17081	2.70569	2.86632	2.72512	3.40287	2.77853	2.85517	2.80381	2.71184	3.40479	2.38969	2.97511	2.34388	3.34641	2.59793	2.66029	2.66593	2.83158
5.616__918.87488__w/o MS2:Cer 17:0;3O/42:2;(2OH)	2.76318	2.8286	2.9173	3.2117	2.8024	3.15447	3.09762	3.1121	2.64306	3.01274	2.9354	2.66364	2.83286	2.52099	2.73185	3.27974	3.0872	3.29605	3.01483	3.12384	2.91112	2.93976	3.29104	2.68059	3.24554	2.86337	3.35478	2.89273	2.68583	2.85604	3.12073
5.176__919.71088__Unknown	2.87256	2.39745	1.95939	2.45908	2.43568	2.34403	1.86513	2.46785	2.28837	2.41093	2.17961	2.47181	2.16462	2.03669	2.36058	2.15877	2.4582	2.40104	2.28079	2.09099	2.5683	2.26044	2.10222	2.42095	1.97328	2.46548	2.41296	2.21633	2.3206	2.33598	2.28015
4.575__919.75214__w/o MS2:RIKEN P-VS1 ID-15816 from Mouse_Plasma_ApoEKO_N_Ctr	2.52688	1.68844	0.290818	2.24561	3.07011	1.92516	2.20681	2.49503	1.34309	2.702	1.84929	1.59561	1.48154	1.2957	1.9546	1.40338	1.49281	2.42073	1.43588	2.16045	2.95378	2.3178	2.14814	2.31283	2.35301	1.87249	2.35653	2.36907	1.95643	2.75668	2.81251
4.989__920.65619__w/o MS2:PI-Cer 43:2;3O	2.3201	1.93312	1.86185	2.6651	2.04752	2.4671	2.67282	2.85815	2.14357	2.54685	2.5598	1.91746	2.01068	1.89475	2.48976	2.15377	2.12545	2.67359	2.10084	2.20257	2.50827	2.54954	2.89027	2.50887	2.69268	2.58292	2.14184	2.61401	2.24635	2.59512	2.23168
4.898__920.69434__w/o MS2:HexCer 9:0;2O/42:10	2.5624	1.8843	1.72454	2.44964	2.47783	2.11799	2.37058	2.58684	2.08981	2.48869	2.33736	2.1784	2.05076	2.0053	2.27608	2.27036	2.15854	2.64313	2.15744	2.22543	2.85558	2.49732	2.62368	2.34187	2.35033	2.35854	2.49333	2.47453	2.31622	2.88675	2.3496
4.986__920.71674__Unsettled: TG O-16:4_20:5_22:6	3.09044	2.88045	3.09021	3.6432	3.36103	3.55013	3.35217	4.01253	3.17015	3.68702	3.51595	2.89954	3.16153	2.80596	3.4482	3.05853	2.75313	3.73137	3.17604	3.32279	3.67171	3.68507	4.08748	3.37861	3.61219	3.64537	3.06191	3.40477	3.43143	3.82223	3.46294
4.987__920.76349__TG 56:8|TG 16:0_18:2_22:6	4.74871	4.20566	4.26624	5.19514	4.34289	4.83391	5.1447	5.31604	4.44702	4.9449	5.04629	4.19668	4.28534	3.97908	4.90215	4.3948	4.58861	5.12231	4.41165	4.29724	4.75505	5.20837	5.3367	4.74163	4.839	5.06973	4.49357	5.02313	4.63978	5.1208	4.7005
4.9__920.76404__TG 56:8|TG 18:1_18:2_20:5	4.42203	3.51912	3.54427	4.29881	4.4232	3.92034	4.31813	4.4424	3.73174	4.5132	3.90339	3.93027	3.73806	3.68714	3.99502	4.04181	4.01629	4.14127	3.82115	4.16304	4.56665	4.40621	4.23416	4.06149	4.2408	3.93293	4.26033	4.31837	3.99632	4.68811	4.39407
4.575__920.7674__w/o MS2:RIKEN P-VS1 ID-15848 from Mouse_Adipose_WT_N_F1EPA	2.81377	2.06185	0.977467	2.39593	3.5224	2.26744	2.55785	2.62493	1.52402	3.12147	2.12805	1.81891	1.75068	1.67495	2.10613	1.42503	1.93317	2.5104	1.72737	2.44135	3.3578	2.64383	2.28356	2.71435	2.75794	1.96389	2.674	2.69881	2.33269	2.93135	3.24391
5.951__920.85645__TG 55:1|TG 16:1_18:0_21:0	2.04592	2.16772	1.9796	2.3942	2.3219	2.3242	2.85006	2.22557	1.94145	2.20064	2.15338	2.05103	2.28762	2.06318	2.32355	2.371	2.4056	2.91826	2.37764	2.47945	2.50255	2.39495	2.85398	2.10507	2.53518	2.04127	2.92724	2.24069	2.51262	2.23951	2.49766
5.398__921.72748__Unknown	2.42112	2.53246	1.95362	2.11904	2.27646	2.42018	2.21155	2.35474	2.35988	2.56749	2.39697	2.43183	2.2112	2.44589	2.43169	2.16457	2.14097	2.00291	2.18309	2.50529	2.43451	2.17922	1.98065	2.39337	2.21687	2.03358	2.08674	2.10259	2.11252	2.2991	2.19059
4.771__921.76062__w/o MS2:SM 48:1;2O	3.41794	2.9293	2.37193	3.31104	3.74669	3.07008	3.31307	3.34007	2.59036	3.55137	3.06289	2.73454	2.64686	2.67364	3.07669	2.73557	2.85462	3.26297	2.69426	3.21157	3.7519	3.34965	3.25752	3.37543	3.51471	2.91658	3.40852	3.50724	3.10787	3.57602	3.7174
4.974__921.8053__w/o MS2:TG 16:1_19:0_20:2	4.09176	3.54533	3.62529	4.52003	3.74856	4.10827	4.43763	4.56187	3.79392	4.25628	4.35292	3.54099	3.6108	3.34407	4.22278	3.77485	3.99335	4.38888	3.77081	3.64976	4.09513	4.5445	4.5052	4.10828	4.10835	4.37567	3.78474	4.32265	3.88629	4.34412	4.1063
4.9__921.80859__w/o MS2:RIKEN P-VS1 ID-15870 from Mouse_Plasma_ApoEKO_N_F1DHA	3.71176	2.79598	2.92306	3.64445	3.68271	3.19856	3.57573	3.69441	3.08246	3.77767	3.18484	3.2389	3.07142	2.95823	3.33122	3.43786	3.21353	3.45654	3.23428	3.43141	3.77609	3.65345	3.44774	3.08999	3.49623	3.21661	3.5249	3.60586	3.2643	3.8699	3.70557
5.189__922.70081__w/o MS2:SHexCer 14:0;2O/30:0	2.72433	2.18172	2.46944	2.91806	2.15023	2.727	2.76157	3.19958	2.34171	2.80155	2.7805	2.21149	2.54525	1.63037	2.66672	2.45393	2.52778	3.05202	2.3529	2.53191	2.67338	2.85494	3.29589	2.62081	3.0572	2.85081	2.91046	2.52958	2.50434	2.71445	2.67439
5.086__922.70319__w/o MS2:TG O-16:4_20:5_22:5	2.52764	2.30202	2.21192	2.70457	2.7119	2.59687	2.65719	2.70076	2.21759	2.74523	2.59568	2.51699	2.42971	2.35044	2.50746	2.63364	2.61108	2.80101	2.47898	2.78979	2.91617	2.75041	2.90089	2.35968	2.80614	2.44776	2.68848	2.74541	2.55843	2.87265	2.7584
5.075__922.77765__TG 56:7|TG 16:0_18:2_22:5	4.74593	4.21861	4.30878	4.88165	4.9036	4.70745	4.83322	4.94121	4.26979	4.87449	4.76729	4.50891	4.51502	4.35313	4.74116	4.77074	4.77667	4.83995	4.59731	4.79235	5.04997	4.8248	5.01432	4.58733	4.98216	4.55966	4.8261	4.87206	4.63943	4.83274	4.90927
5.19__922.78094__TG 56:7|TG 16:0_18:1_22:6	4.49393	4.04389	4.26891	4.85572	4.01617	4.5965	4.73077	5.1318	4.39906	4.56343	4.83064	4.04582	4.2103	3.79499	4.55126	4.23914	4.3755	4.97982	4.17703	4.08272	4.4491	4.80324	5.11261	4.31136	4.47464	5.03095	4.55395	4.66662	4.34152	4.89798	4.44393
4.777__922.78351__w/o MS2:TG 18:3_18:3_20:1	3.8567	3.29513	2.59212	3.59476	4.29207	3.41516	3.75153	3.51952	2.8703	4.04529	3.2803	2.99433	2.90736	3.03967	3.25857	2.99624	3.14823	3.41473	2.99041	3.62104	4.26274	3.76153	3.43927	3.85144	4.00518	2.98102	3.92921	3.92177	3.49188	3.89771	4.24015
5.084__922.85181__w/o MS2:TG 8:0_9:0_38:0	3.18315	2.69869	2.82386	2.74226	3.26334	3.04015	2.71414	3.13838	2.80345	3.1999	3.26095	2.51814	2.99476	2.91897	3.13765	3.4228	3.45712	3.37089	2.61196	2.7631	3.33739	2.79374	3.24759	3.00647	3.31975	2.98475	3.02386	3.39465	3.15614	3.31263	3.34435
4.991__922.88324__w/o MS2:TG 8:0_9:0_38:0	2.04389	1.56729	1.4642	2.19143	1.59056	1.96486	2.09158	2.45639	1.64005	2.16337	2.27481	1.45997	1.64156	1.34872	2.14385	1.81127	1.91985	2.35184	1.66711	1.70738	2.09676	2.21876	2.38337	1.94401	2.24728	2.28274	2.07553	2.19926	1.98949	2.3949	2.01669
5.075__923.69171__w/o MS2:SM 49:7;2O	2.39258	1.83089	2.16149	2.51285	2.50621	2.25554	2.37893	2.57341	1.79076	2.47041	2.39647	2.11351	2.26953	1.92879	2.27524	2.31965	2.29199	2.46991	2.13205	2.40124	2.50568	2.44584	2.58034	2.05722	2.46935	2.12813	2.48691	2.43529	2.32072	2.43438	2.56516
4.772__923.75104__w/o MS2:RIKEN P-VS1 ID-15909 from Mouse_Plasma_ApoEKO_N_F1DHA	3.24864	2.78668	2.23919	3.21496	3.594	2.90547	3.29937	3.00768	2.4226	3.38846	2.90269	2.43154	2.417	2.53056	2.77539	2.4763	2.6232	2.92642	2.53625	3.04966	3.58078	3.12627	2.99252	3.1615	3.24612	2.60302	3.29299	3.31174	3.00264	3.45345	3.54238
5.187__923.7522__w/o MS2:RIKEN P-VS1 ID-15909 from Mouse_Plasma_ApoEKO_N_F1DHA	3.9101	3.61541	3.64801	4.2053	3.55459	3.94805	4.13064	4.4658	3.73429	3.97595	4.21247	3.48443	3.66538	3.31695	4.11405	3.57529	3.91187	4.4381	3.66569	3.27456	3.77916	4.14155	4.55313	3.59836	4.01016	4.40852	4.08511	4.16821	3.96664	4.40275	3.95477
5.075__923.75494__w/o MS2:RIKEN P-VS1 ID-15909 from Mouse_Plasma_ApoEKO_N_F1DHA	3.66608	3.63152	3.67363	4.34976	4.34042	4.14363	4.27733	4.41988	3.6691	4.29139	4.23753	3.89353	3.9943	3.78076	4.14822	4.07363	4.08124	3.96921	3.99763	4.27934	4.51404	4.23546	4.14814	3.99621	4.40441	3.97783	4.32856	4.35251	4.17759	4.31203	4.05025
4.774__923.80664__w/o MS2:TG 8:0_9:0_38:2	3.38372	2.83143	2.22296	3.13807	3.87693	2.95388	2.78893	3.03034	2.44493	3.61063	2.92705	2.56996	2.49693	2.62572	2.83245	2.54116	2.71672	2.92609	2.53562	3.12287	3.79549	3.23009	2.92247	3.40011	3.56687	2.53248	3.43345	3.4159	2.95897	3.38028	3.79103
5.076__923.80884__w/o MS2:TG 8:0_9:0_38:2	4.4265	3.90518	4.01401	4.53891	4.5426	4.33849	4.48861	4.54686	3.93801	4.53613	4.41803	4.21743	4.18552	4.03085	4.43044	4.47287	4.51045	4.46129	4.30214	4.41616	4.66931	4.50431	4.57221	4.26855	4.65362	4.24074	4.44435	4.51253	4.22839	4.46278	4.60664
5.288__924.73187__w/o MS2:HexCer 9:0;2O/42:8	2.80624	2.49706	2.76585	2.71407	2.8563	2.97463	2.59593	3.01526	2.60097	2.98505	2.91984	2.73561	2.8118	2.62416	2.8265	2.96004	2.87459	3.10805	2.92842	3.00571	2.65446	2.89962	3.3709	2.75419	2.99693	2.81117	3.07443	3.20768	2.82535	2.61576	2.97267
4.966__924.79144__w/o MS2:TG 16:2_20:1_20:3	4.1043	3.92849	3.36209	3.93813	4.28671	3.82604	4.00709	3.76572	3.67895	4.19758	3.7997	3.72479	3.57591	3.7937	3.81567	3.70421	3.81005	3.71655	3.82905	4.06966	4.22706	4.03854	3.77816	4.07775	4.11923	3.4193	4.19695	4.06756	3.81766	4.00381	4.29692
5.289__924.79608__TG 56:6|TG 16:0_18:1_22:5	4.66915	4.23133	4.41512	4.77668	4.53318	4.64531	4.7588	4.7676	4.34718	4.72532	4.70693	4.48966	4.46132	4.21174	4.36967	4.79334	4.81168	4.77058	4.67612	4.71091	4.75215	4.68601	5.04191	4.47727	4.91802	4.47791	5.01494	4.93236	4.47831	4.61863	4.81245
5.403__924.79712__w/o MS2:TG 8:0_10:0_38:6	2.77288	2.68634	2.94004	3.42906	2.78572	3.17041	3.57826	3.54382	2.83014	3.23856	3.37689	2.64949	2.99275	2.58056	3.12643	2.79997	3.28471	3.83525	2.94883	3.03972	3.39202	3.52495	3.6333	3.00511	3.33932	3.48646	3.45497	3.32564	3.13176	3.10104	3.27041
4.976__924.85352__w/o MS2:RIKEN P-VS1 ID-15939 from Blank	3.09909	2.84166	2.31856	2.93467	3.30203	2.77497	2.96152	2.67997	2.64235	3.04037	2.75479	2.70446	2.58349	2.66684	2.84854	2.75575	2.85634	2.68932	2.82157	3.10711	3.20095	3.01614	2.74636	2.99448	2.99666	2.41768	3.13587	3.04401	2.77143	2.95907	3.38962
5.702__925.75409__w/o MS2:RIKEN P-VS1 ID-15954 from Mouse_Kidney_WT_N_F1AA	2.65272	2.58862	2.61789	2.46662	2.62323	2.73877	2.43774	2.49443	2.56696	2.61928	2.62629	2.47438	2.48384	2.47618	2.57016	2.55224	2.34943	2.2723	2.621	2.71408	2.74941	2.66051	2.57665	2.62496	2.66856	2.38014	2.24613	2.54526	2.36619	2.46612	2.50498
5.199__925.80811__w/o MS2:RIKEN P-VS1 ID-15958 from Mouse_Liver_WT_N_F1DHA	3.76566	3.43664	3.31514	3.76821	3.81371	3.52583	3.65115	3.71136	3.40992	3.72322	3.69837	3.41228	3.43807	3.36121	3.57475	3.49952	3.56796	3.61363	3.42925	3.66825	3.66488	3.70588	3.73578	3.5264	3.70773	3.55373	3.815	3.61401	3.46617	3.65767	3.7595
4.963__925.8172__w/o MS2:TG 8:0_9:0_38:1	3.72138	3.51181	2.95175	3.58347	3.93547	3.43231	3.61639	3.36668	3.26521	3.82109	3.39741	3.32363	3.19399	3.41963	3.43917	3.33007	3.43399	3.25769	3.41097	3.70543	3.91876	3.63438	3.31787	3.69139	3.71836	3.00307	3.8179	3.67155	3.40576	3.58216	3.96865
5.476__926.74823__w/o MS2:RIKEN P-VS1 ID-15975 from Mouse_AdrenalGlands_WT_N_Ctr	2.52427	2.51174	2.1712	2.74037	2.47839	2.65806	2.75157	2.67622	2.48566	2.28512	2.74569	2.52789	2.37348	2.45543	2.27242	2.42053	2.7345	2.61379	2.32222	2.69847	2.58091	2.63334	3.11485	2.58202	2.83341	2.45827	2.84986	3.04684	2.58633	2.52737	2.68582
5.419__926.75519__w/o MS2:RIKEN P-VS1 ID-15978 from Mouse_SmallIntestine_WT_N_F1DHA	2.63475	2.42305	2.44721	2.87217	2.67237	2.61978	2.89886	2.8186	2.15571	2.72343	2.68735	2.39139	2.63012	2.36795	2.59796	2.70004	2.69179	2.91421	2.69551	2.9557	2.73002	2.67009	3.10423	2.56184	2.85876	2.30916	3.08706	2.96694	2.55182	2.69828	2.82469
5.425__926.80762__TG 56:5|TG 16:0_18:1_22:4	3.97562	3.60763	3.76934	4.42171	3.84382	3.77867	3.95151	3.97986	3.508	4.37285	4.04355	3.74114	3.87425	3.67678	3.73686	4.06222	4.46559	3.99044	4.43456	4.22349	4.10772	3.84976	4.2076	3.64213	4.49263	3.6377	4.56399	4.34329	3.60832	3.85658	4.07986
5.481__926.80817__TG 56:5|TG 18:0_18:1_20:4	4.20107	4.00144	4.22447	4.47193	4.07046	4.41136	4.32958	4.23407	4.06829	4.44102	4.35455	4.152	4.12399	3.90873	3.78785	4.30379	4.42323	4.35973	4.47905	4.36746	4.17885	4.35666	4.83811	4.25761	4.55591	4.04217	4.5221	4.64885	4.00084	3.98252	4.49564
5.445__926.90295__w/o MS2:Cer 18:0;2O/44:3	2.30075	1.93254	2.33349	2.54494	2.34257	2.39826	2.34165	2.23011	2.19499	2.49145	2.27109	2.12496	2.24991	1.95041	2.06362	2.47992	2.52019	2.22209	2.51877	2.4222	2.0769	2.42641	2.61749	2.10924	2.36115	2.07328	2.48219	2.35028	2.15055	2.37163	2.3985
5.067__927.73181__w/o MS2:RIKEN P-VS1 ID-16001 from Mouse_Testis_WT_N_Ctr	2.9302	2.69808	2.76331	3.08944	3.16636	3.08242	3.10613	3.13056	2.78433	3.1666	3.09593	2.84881	2.82196	2.74792	2.9822	2.99631	3.02524	2.96748	2.89706	3.00507	3.24604	3.11562	3.1414	2.96048	3.21965	2.8737	2.93418	3.01236	2.91963	3.00921	3.09008
5.185__927.73975__w/o MS2:TG 8:0_10:0_38:7	2.8942	2.62985	2.67719	2.88706	2.4789	2.84405	2.8693	3.13761	2.92847	2.53948	2.8981	2.56417	2.58369	2.27686	2.79332	2.6267	2.74844	3.09024	2.27732	2.22717	2.31348	3.00096	2.87133	2.36045	2.34591	3.10638	2.80628	2.6729	2.66901	3.09238	2.57663
5.871__927.78009__w/o MS2:SM 49:2;3O	1.78527	2.08005	1.88345	2.47318	2.1311	2.28471	2.40845	1.9423	1.89329	2.13299	2.11216	1.74026	1.78824	1.82805	2.11503	2.36084	2.48643	2.57592	2.20163	2.43645	2.45881	2.24044	2.56962	1.91756	2.54978	1.78955	2.53278	2.17428	2.48766	1.89628	2.30549
5.413__927.80243__w/o MS2:RIKEN P-VS1 ID-16007 from Mouse_Aorta_ApoEKO_N_F1DHA	3.82691	3.52132	3.53502	3.89245	3.8201	3.61679	3.75016	3.74085	3.39451	3.83071	3.81425	3.57769	3.69022	3.5023	3.63266	3.87401	3.92048	3.75778	3.76187	3.99379	3.7652	3.67885	3.92923	3.59753	3.8753	3.43984	4.13973	4.07755	3.49564	3.68978	3.93592
2.686__928.58051__PI 40:6	2.32578	1.78023	2.12434	1.70444	2.35946	2.58487	2.09331	2.29549	1.54851	2.47871	2.56209	2.02812	2.66549	1.84296	2.83121	2.07098	2.10388	2.9885	2.53586	2.20494	2.53917	2.43342	2.36596	2.09634	2.17402	2.81546	2.62701	2.47319	2.4634	2.7037	2.20294
3.783__928.71936__PC O-48:8	1.37164	1.69442	1.60296	1.47116	1.64992	1.68953	1.64449	1.38232	1.14158	1.56451	1.47827	1.34951	1.54189	1.50939	1.71673	1.32487	1.00909	2.10882	2.41508	1.4948	1.99149	2.53879	2.44851	1.70754	1.97729	2.62494	2.2233	2.31688	2.0238	2.67451	1.61312
5.391__928.79254__Unknown	3.754	3.49913	3.33497	3.54386	3.70595	2.9627	3.60414	3.47029	3.39604	3.25026	3.45126	3.40142	3.51866	3.44208	3.50995	3.4342	3.4935	3.58269	3.48936	3.63512	3.72442	3.49224	3.60464	3.5437	3.61133	3.11464	3.76437	3.63874	3.52487	3.70514	3.63707
5.667__928.82025__w/o MS2:HexCer 16:0;2O/33:0;O	2.4804	2.52843	2.7369	2.94542	2.50773	2.82242	3.03571	2.76949	2.38941	2.78076	3.03936	2.5197	2.92913	2.56244	2.66445	2.97579	3.10103	3.35588	3.07348	3.15348	2.83302	2.63077	3.32462	2.66532	3.02711	2.81481	3.45139	3.27153	2.83754	2.50985	3.0382
5.565__928.8269__Unsettled: TG 18:0_18:1_20:3	3.76527	3.44294	3.18746	3.62859	3.7806	3.41275	3.55942	3.56809	3.13131	3.75448	3.5061	3.32076	3.47728	3.21233	3.54582	3.43748	3.51735	3.52628	3.53203	3.77884	3.87956	3.54029	3.80725	3.41268	3.63606	3.09313	3.97914	3.72261	3.21367	3.67662	3.79769
5.575__928.8736__Unknown	3.14857	2.7378	2.40643	2.84313	3.23729	2.75928	2.82572	2.77544	2.65477	3.04468	2.88488	2.66577	2.7071	2.46447	2.73884	2.75943	2.93805	2.66332	2.88157	3.09755	3.14788	2.84006	3.09701	2.83869	2.70395	2.28251	3.25996	2.95558	2.22616	2.95121	3.02904
5.559__929.79895__w/o MS2:SM 49:1;3O	3.32065	3.36982	3.07906	3.40304	3.56058	3.29037	3.31725	3.4125	3.20797	3.48052	3.34912	3.21025	3.30675	3.24675	3.52395	3.24518	3.36376	3.33803	3.40061	3.57685	3.56445	3.36627	3.58864	3.2009	3.31532	3.09859	3.39504	3.56154	3.27229	3.50484	3.50746
5.387__929.84723__w/o MS2:RIKEN P-VS1 ID-16066 from Mouse_Plasma_ApoEKO_N_F1DHA	3.64251	3.39747	3.2044	3.46501	3.62215	3.34538	2.77511	3.23808	2.67811	3.53895	3.38673	3.38941	3.29398	3.32325	3.38489	3.35971	3.43127	3.27988	3.42731	3.48687	3.5933	3.4769	3.36076	3.44487	3.46333	3.14621	3.58006	3.36514	3.25276	2.76314	3.41605
5.567__929.85809__w/o MS2:RIKEN P-VS1 ID-16066 from Mouse_Plasma_ApoEKO_N_F1DHA	3.64105	3.08821	3.06042	3.45314	3.62798	3.21666	3.32021	3.40732	3.10561	3.47431	3.34075	3.19541	3.14011	2.94695	3.35752	3.44936	3.49378	3.39266	3.37435	3.39408	3.61591	3.36534	3.37416	3.37675	3.39392	3.04569	3.68505	3.49654	3.12023	3.53091	3.68488
4.727__930.74615__w/o MS2:RIKEN P-VS1 ID-16093 from Mouse_Brain_fat1TG_N_w6rich	1.73049	0.943333	0.310259	1.61451	0.601779	1.01638	1.48928	2.49955	0.638672	2.20119	1.1222	0.755605	0.376368	1.41318	1.31343	0.719856	1.51847	2.2852	0.919346	0.681453	1.81581	1.64135	1.80407	0.906516	0.878986	2.14379	1.22954	1.03042	1.16943	2.64635	1.11431
5.679__930.76355__w/o MS2:Cer 20:3;2O/44:12	2.13631	1.58631	1.76114	1.91458	1.96542	1.77916	1.88745	1.79198	1.52949	2.08574	1.86363	1.58606	1.5971	1.19025	2.01198	1.86952	1.85173	2.29439	1.90159	2.01397	2.22394	2.12424	2.35542	1.71826	1.97	1.52689	2.30531	2.07896	1.65197	2.11797	1.7977
5.567__930.79395__w/o MS2:DG 14:0_44:10	3.16654	3.18995	3.01843	3.12444	2.58482	3.17338	3.11511	3.26294	2.92296	3.19954	2.99763	2.97377	3.13166	2.99988	3.09724	2.80231	2.95163	3.11446	3.05078	3.38833	3.35929	3.10189	3.30987	3.19645	3.16187	2.93958	3.33287	3.20175	2.99941	3.20904	3.2084
5.699__930.84106__Unsettled: TG 18:1_18:1_20:1	4.04019	3.48704	3.39215	3.83655	3.81875	3.5839	3.69813	3.75465	3.26545	3.82718	3.59336	3.29085	3.47897	3.28065	3.69171	3.61115	3.64857	3.78949	3.61902	3.8409	4.10875	3.91251	4.21334	3.54592	3.59817	3.21442	3.91002	3.7325	3.31972	3.73594	3.9238
5.703__930.90033__Unknown	2.9402	2.52655	2.46817	2.86928	2.88109	2.61072	2.54628	2.36432	2.2721	2.8211	2.61674	2.34842	2.35222	2.32779	2.73852	2.69231	2.7987	2.79258	2.65037	2.83588	3.04831	2.72319	3.03832	2.54225	2.55919	2.26263	2.95793	2.78192	2.34447	2.76148	2.90802
5.419__931.76807__w/o MS2:TG 8:0_10:0_38:5	2.49978	2.19453	2.32095	2.35258	2.06033	2.26508	2.35482	2.34634	2.22832	2.39841	2.51948	2.3605	2.35086	2.25713	2.19145	2.43457	2.46737	2.247	2.46852	2.52495	2.29534	2.3305	2.40065	2.23251	2.47456	2.16551	2.57494	2.60312	2.09187	2.33569	2.43511
5.702__931.80408__w/o MS2:SM 49:0;3O	3.3312	3.06858	2.82075	3.30088	3.27356	2.80677	3.25601	3.15465	2.87029	3.31904	3.23268	2.97836	2.92757	2.95099	2.82698	3.17338	3.08545	3.50523	2.90861	3.37536	3.50318	3.21383	3.08609	3.04772	3.18788	2.95662	3.48435	2.55887	3.11779	3.36283	3.31417
5.555__931.86304__w/o MS2:RIKEN P-VS1 ID-16131 from Mouse_Plasma_ApoEKO_N_F1DHA	3.65847	3.44163	3.26947	3.51954	3.69192	3.44416	3.5597	3.42232	3.43985	3.59858	3.42186	3.37703	3.28579	3.35322	3.36947	3.30959	3.32813	3.28176	3.52158	3.59093	3.66466	3.4751	3.51949	3.55401	3.49014	3.24312	3.2582	3.37016	3.11934	3.33818	3.4391
5.7__931.89844__w/o MS2:RIKEN P-VS1 ID-16132 from Mouse_Heart_WT_N_F1	3.06133	2.73848	2.62287	2.98334	2.98428	2.63892	2.75671	2.90812	2.56709	2.91248	2.81973	2.57298	2.63059	2.58251	2.81163	2.86175	2.92773	2.59403	2.65166	2.91445	2.86147	3.1047	3.12316	2.80355	2.81205	2.38695	2.96385	2.8286	2.43052	2.77193	3.06711
4.882__932.76202__Unknown	2.50321	1.59129	1.33421	2.33256	1.85593	1.8412	2.34965	3.06597	1.7231	2.30278	2.10427	1.73678	1.54752	1.263	2.02033	1.70911	1.87703	2.5507	1.73679	1.72263	2.03937	2.46161	2.48541	2.03075	2.23177	2.7187	2.06461	1.9761	1.78959	3.09095	2.05468
5.868__932.80017__w/o MS2:RIKEN P-VS1 ID-16152 from Mouse_WAT_fads2KO_N_Ctr	2.31252	1.93862	1.92041	2.4007	2.30516	2.15675	2.3956	2.32982	1.52789	2.26088	1.86521	1.78438	2.08102	1.64558	2.2774	2.01497	2.08491	2.6323	2.12003	2.46861	2.19421	2.50466	2.64227	1.92791	2.11297	1.79624	2.75301	2.31032	2.16198	2.15536	2.46602
5.868__932.8526__Unsettled: TG 18:0_18:1_20:1	3.65938	3.16183	3.19405	3.77696	3.61639	3.38747	3.63806	3.4992	2.86369	3.5334	3.10317	2.90417	3.24495	2.921	3.49456	3.33288	3.58618	4.08309	3.4526	3.76296	4.25501	3.97916	4.41577	3.16976	3.4055	2.88364	4.09601	3.50978	3.33839	3.38498	3.96211
5.868__932.90015__Unknown	3.02409	2.66089	2.70192	3.17469	3.05778	2.83138	3.0729	2.82462	2.37328	2.99075	2.59726	2.38302	2.66384	2.4507	2.89287	2.80722	3.07468	2.786	2.89439	3.10002	3.22511	3.10671	3.51613	2.68727	2.92082	2.4184	3.09714	2.82876	2.68363	2.7709	3.28535
5.874__933.81189__w/o MS2:TG 8:0_10:0_38:4	2.51518	2.33937	2.23223	2.84978	2.55283	2.62887	2.82194	2.58223	2.07096	2.52655	2.32166	2.08331	2.47808	2.13028	2.60965	2.50057	2.56968	3.10777	2.55052	2.81981	3.09445	2.8172	3.44809	2.28736	2.62629	2.09204	3.08381	2.69487	2.79711	2.52825	2.7693
5.082__934.77094__TG 57:8|TG 17:0_18:2_22:6	2.66915	2.04921	1.87806	2.67409	2.16683	2.62004	2.71932	3.26446	2.09888	2.60107	2.54828	2.11963	2.20555	1.09875	2.58843	2.0656	2.21465	3.03492	2.17313	2.25293	2.48287	2.79962	3.07676	2.41003	2.70027	3.03051	2.67096	2.42922	2.31905	3.32135	2.49206
4.989__934.78137__w/o MS2:TG 8:0_11:0_38:8	2.43947	1.77682	1.59851	2.49848	1.99359	2.21664	2.63689	2.92903	1.98841	2.10162	2.30304	2.17577	1.51266	1.46956	2.50032	2.09189	1.87956	2.71351	2.01831	1.98644	2.25837	2.63532	2.72786	2.08049	2.33815	2.49805	1.81686	2.13154	2.13889	3.06716	1.82592
5.703__934.85114__w/o MS2:CE 38:8	2.93658	2.84166	2.77853	3.15098	2.99716	3.07742	2.86649	2.88463	2.74404	3.02104	2.9654	2.67915	2.95725	2.76117	2.97326	2.99889	2.95758	3.16668	2.99584	3.0764	3.08591	3.03729	3.21559	2.81172	3.11464	2.7298	2.89335	3.01579	2.80688	2.88316	3.05854
5.874__934.90485__w/o MS2:Cer 18:0;3O/42:1;(2OH)	2.72391	2.7739	2.7177	3.31515	2.99702	2.98128	2.89585	2.71277	2.645	2.89552	2.82183	2.59566	2.77468	2.62726	2.94677	3.24599	3.39526	3.47743	3.04941	3.20177	3.35565	3.1621	3.353	2.72138	2.86105	2.57089	3.34134	2.95608	2.61076	2.8	3.32093
4.773__935.78003__w/o MS2:SM 49:1;2O	2.13687	1.70595	1.14799	2.09034	2.26713	1.85473	2.03031	2.23655	1.25961	2.2252	1.79415	1.50157	1.44402	1.42199	1.90633	1.43277	1.52208	2.12077	1.38615	1.75578	2.33002	1.96944	1.97053	2.13348	2.21071	1.8438	2.18879	2.2354	1.89348	2.46042	2.33381
5.873__935.85223__w/o MS2:RIKEN P-VS1 ID-16252 from Mouse_AdrenalGlands_fads2KO_N_Ctr	2.5518	2.62656	2.48268	3.15561	2.73351	2.86723	3.10777	2.70268	2.42465	2.71862	2.58803	2.36369	2.66342	2.45192	2.80161	2.96654	3.05454	3.31683	2.89165	3.03305	3.21316	2.93407	3.2603	2.46721	3.07	2.42094	3.24452	2.85109	3.13515	2.66282	2.9766
4.77__936.78394__w/o MS2:HexCer 16:1;2O/34:2;O	2.20858	1.8268	1.52386	2.12819	2.50571	2.01397	2.1143	2.18214	1.61038	2.35124	1.88891	1.74528	1.69431	1.74718	2.01834	1.7875	1.70092	2.18837	1.66586	2.33055	2.52223	2.21264	2.0382	2.26028	2.30904	1.78131	2.31316	2.28879	2.07267	2.36971	2.61847
5.29__936.82233__w/o MS2:HexCer 9:0;2O/42:2	2.35092	1.76256	1.77654	2.47184	1.63433	2.40326	2.32297	2.77215	2.03518	2.26805	2.32374	1.91859	1.69058	1.23186	1.88164	1.85684	2.1965	2.79191	1.85872	1.71784	2.1753	2.52872	2.71541	1.88774	2.55303	2.56852	2.35507	2.21704	1.91038	2.58598	1.94662
4.971__937.78497__w/o MS2:SM 50:4;3O	2.35483	2.25141	1.66206	2.2507	2.56623	2.18271	2.30715	2.3893	1.89618	2.44287	2.0469	2.152	1.95359	2.12954	2.29825	2.13428	2.16745	2.49054	2.13431	2.27048	2.25657	2.33549	2.31694	2.31344	2.3861	2.01672	2.29309	2.33817	2.16637	2.64301	2.61846
5.046__937.78674__w/o MS2:SM 50:4;3O	2.27752	1.81273	1.87137	2.36451	2.23666	2.23996	2.29725	2.59978	1.91635	2.34524	2.23628	1.99977	1.92075	1.68867	2.26944	2.03107	2.09744	2.56045	1.9713	2.15058	2.34472	2.40362	2.5189	2.14377	2.36856	2.38246	2.37451	2.27051	2.09246	2.59199	2.31194
6.024__939.82239__w/o MS2:TG O-14:0_22:4_22:4	1.6157	1.76399	1.47231	1.83584	1.97406	1.78731	2.08157	1.73626	1.03107	1.73986	1.39711	1.54559	1.45393	1.46646	1.78013	1.63982	2.06525	2.28074	1.50434	2.03472	2.38328	2.15538	2.24028	1.55041	1.70328	1.13973	2.36485	1.73282	1.98948	1.71256	2.20631
4.428__940.73718__Unsettled: TG 18:2_20:5_20:5	2.49239	1.00038	0.279911	2.18986	1.95775	1.96259	2.40695	3.37042	1.42202	2.32901	1.3369	1.54086	0.738384	0.742275	2.24325	1.27134	0.961643	2.82288	1.48113	1.44816	2.28806	2.59585	2.33384	1.71568	1.12948	2.75458	1.75843	1.83901	2.04076	3.81538	1.69365
4.733__942.74823__Unsettled: TG 16:0_20:5_22:6	2.51145	1.27924	1.55764	2.86956	2.13246	2.5904	2.86951	3.87971	2.12047	2.66408	2.5461	1.72643	1.81514	1.39507	2.69227	1.80332	2.01171	3.49322	1.75419	1.80636	3.07813	3.15758	3.08085	2.20982	2.14545	3.50785	2.53509	2.40664	2.37648	3.67836	2.19382
4.614__942.74896__TG 58:11|TG 18:2_20:4_20:5	3.39364	2.15134	2.13034	3.06168	3.01011	2.65133	3.06629	3.79336	2.52854	3.44893	2.56431	2.54871	2.25346	1.99455	2.87057	2.46114	2.4283	3.40139	2.2772	2.46193	3.27615	3.25142	3.05116	3.0332	2.86028	3.2349	2.69405	2.94846	2.90691	4.11354	2.97089
5.643__942.83313__w/o MS2:HexCer 16:0;2O/34:0;O	1.97589	1.73936	1.49777	1.90687	2.18038	2.00015	2.16969	1.94409	1.5322	2.06877	1.76908	1.63965	1.94521	1.55428	1.88983	1.86614	1.89181	2.28791	1.97167	2.12117	2.36772	2.07057	2.31891	1.79067	1.95986	1.767	2.48254	1.95732	1.76714	2.16803	2.29041
5.619__943.83899__w/o MS2:SM 8:0;2O/43:0	2.29144	1.90175	1.66073	2.04776	2.18909	2.16357	2.23918	2.05623	1.68268	2.19226	2.01881	1.90543	1.96572	1.90002	2.12154	2.21787	2.17075	2.4173	2.14717	2.2477	2.35993	2.15291	2.53039	2.08772	2.16163	1.8588	2.57391	2.0959	1.98498	2.35188	2.17673
4.788__944.71173__w/o MS2:RIKEN P-VS1 ID-16490 from Mouse_SmallIntestine_WT_N_F1DHA	2.76452	2.05217	1.71833	2.60821	2.55103	2.39239	2.47346	2.40626	2.16188	2.42067	2.48671	2.00983	2.03774	1.81407	2.44777	2.11211	2.11	2.71926	2.02086	2.34282	2.80662	2.82916	2.80292	2.64211	2.56909	2.58249	2.44301	2.53016	2.43765	2.94043	2.51465
4.912__944.75983__Unsettled: TG 16:0_20:4_22:6	3.23751	2.4698	2.77591	3.37151	2.50019	2.72535	3.29677	3.72621	2.94231	3.13085	3.13184	2.60933	2.68648	2.38675	3.01098	2.8233	2.9883	3.47539	2.72105	2.63048	3.04884	3.278	3.40407	2.87493	2.92008	3.52758	3.09452	3.29967	2.85821	3.45403	2.99754
4.793__944.7641__Unsettled: TG 18:2_18:2_22:6	4.161	3.16302	2.88285	4.00524	3.73014	3.49636	4.2828	4.4787	3.29029	4.32125	3.61311	3.1726	3.07287	2.86346	3.68723	3.22899	3.31183	4.00573	3.06481	3.41437	4.03864	4.33218	4.1336	4.02718	3.73305	3.96462	3.58195	4.02411	3.55027	4.53285	3.71756
4.787__944.84357__w/o MS2:PC O-48:0	2.59248	1.77979	1.44336	2.46288	2.43859	1.94979	2.567	2.35774	1.85032	2.45025	2.11674	1.87522	1.78209	1.58652	2.23946	1.89612	1.96991	2.41095	1.77138	2.0203	2.59876	2.63278	2.40225	2.45489	2.31919	2.43777	2.13011	2.46583	2.12979	2.71965	2.31833
5.795__944.85065__TG 57:3|TG 18:1_18:2_21:0	2.21405	1.85087	1.84289	2.02322	2.3444	1.98486	2.4933	2.10615	1.46489	2.19116	1.77514	1.83523	2.00831	1.80375	2.28855	2.04863	2.19645	2.56912	2.02199	2.41979	2.6059	2.33862	2.68205	2.05199	2.12186	1.91785	2.78105	2.14174	1.94961	2.2392	2.59261
4.795__945.74426__w/o MS2:RIKEN P-VS1 ID-16512 from Mouse_Kidney_WT_N_F1DHA	3.77588	2.87107	2.63902	3.66382	3.40266	3.23835	3.88407	4.12634	2.97339	3.91034	3.26994	2.80818	2.77587	2.56103	3.37742	2.93964	2.9189	3.66643	2.77095	3.13969	3.76706	3.93393	3.82633	3.6456	3.43409	3.59166	3.27184	3.66908	3.29462	4.13706	3.40141
4.786__946.75031__w/o MS2:ST 28:2;O;Hex;FA 26:5	3.19613	2.5656	2.35455	3.34552	3.06005	2.97509	3.45992	3.70154	2.61806	3.48287	3.11706	2.54994	2.486	2.34396	3.0897	2.66815	2.65977	3.37925	2.44411	2.79227	3.35277	3.43604	3.19805	3.22264	3.1195	3.2934	2.93567	3.3113	2.88837	3.68573	3.04933
4.702__946.7771__w/o MS2:HexCer 17:3;2O/34:2;O	3.12252	2.11197	2.08238	2.91237	3.09847	2.71166	3.06945	3.24214	2.29732	3.22894	2.62724	2.48231	2.31528	2.24474	2.79805	2.43487	2.501	3.09095	2.42383	2.72986	3.52833	3.15129	2.87929	2.85099	2.77249	2.92663	3.00057	2.97213	2.75474	3.64932	2.99297
4.993__946.78406__TG 58:9|TG 18:1_18:2_22:6	4.49127	3.94566	3.66863	4.38321	3.84035	4.0722	4.5023	4.57012	4.00241	4.4429	4.26857	3.88004	3.76345	3.4731	4.34908	3.96098	4.03637	4.37365	3.82678	3.77652	4.19865	4.54795	4.49936	4.25229	4.10392	4.37203	4.00031	4.29465	4.04405	4.80112	4.01917
4.993__946.84259__w/o MS2:RIKEN P-VS1 ID-16547 from Mouse_Adipose_WT_N_F1DHA	3.34809	2.82429	2.62595	3.32938	2.78328	3.01814	3.36497	3.3537	2.91658	3.31403	3.03406	2.82582	2.69115	2.4338	2.89036	2.89571	3.05427	3.04035	2.80618	2.74402	3.05657	3.40001	3.15931	3.16167	3.0463	3.27761	2.8623	3.19959	2.89261	3.50299	2.9638
5.956__946.87097__TG 57:2|TG 18:1_18:1_21:0	2.17295	1.90212	1.80316	2.13611	2.43968	2.10599	2.57301	2.11718	1.70626	2.27566	1.8088	1.76618	1.97445	1.95903	2.179	1.93948	2.14145	2.69947	2.01247	2.4024	2.70119	2.38499	2.76417	2.15536	2.23276	1.82224	2.87547	2.15852	1.99449	2.13942	2.60617
6.158__946.89978__w/o MS2:Cer 20:0;2O/44:7	1.64114	1.50375	2.07226	1.97682	1.83669	1.74642	1.60728	1.92579	1.84693	1.90859	1.88623	1.62144	1.78575	1.76521	2.05598	1.84363	1.96406	2.25748	2.05262	2.24416	1.95424	2.09016	2.13125	1.7621	1.59231	2.37585	2.6022	2.34203	1.67087	2.10353	2.09854
4.992__947.76025__w/o MS2:RIKEN P-VS1 ID-16563 from Mouse_Kidney_WT_N_F1DHA	4.14346	3.63716	3.41774	4.07925	3.62701	3.80899	4.15012	4.29398	3.69429	4.0675	3.9604	3.57064	3.48647	3.25673	4.01834	3.66407	3.72889	4.1146	3.56575	3.53954	3.9299	4.21418	4.23901	3.89365	3.81138	4.05764	3.71468	4.0224	3.79806	4.48449	3.75654
4.879__947.78455__w/o MS2:RIKEN P-VS1 ID-16565 from Mouse_Plasma_ApoEKO_N_F1EPA	3.13005	2.63711	2.6192	3.07976	3.34605	2.75872	3.14562	3.22282	2.66431	3.28776	2.90744	2.87878	2.66913	2.64043	2.89559	2.92232	2.93178	2.99031	2.71772	2.95438	3.24178	3.18241	3.04016	3.03003	3.19145	2.85	3.0062	3.12722	2.81798	3.34053	3.17992
4.99__948.76294__w/o MS2:BMP 27:0_20:1	3.73628	3.30454	3.19625	3.81608	3.24673	3.57774	3.86425	3.99577	3.40857	3.78096	3.79202	3.33456	3.33528	3.09575	3.75443	3.36961	3.42525	3.83329	3.32335	3.27955	3.59591	3.90917	3.98441	3.60902	3.60378	3.80888	3.49065	3.60227	3.51783	4.03936	3.47362
4.893__948.76807__w/o MS2:TG 8:0_12:0_38:8	3.23541	2.71849	2.70426	3.07982	3.31878	2.70577	3.15157	3.10543	2.76865	3.35123	2.98425	3.12514	2.96202	2.91842	2.80175	3.18558	3.2032	2.91301	3.0413	3.09157	3.21379	3.23822	3.06867	3.05357	3.22464	2.59498	3.34655	3.18901	2.89829	3.3729	3.25625
5.195__948.79376__TG 58:8|TG 18:1_18:1_22:6	4.09941	3.59778	3.47987	4.02611	3.53482	3.81312	4.10966	4.25122	3.77273	3.98286	4.00436	3.56645	3.58813	3.21989	3.97783	3.61817	3.73307	4.13697	3.56429	3.46463	3.90387	4.17327	4.28038	3.8189	3.85327	4.18705	3.89518	3.9593	3.64793	4.43829	3.79715
5.069__948.79529__Unsettled: TG 18:1_18:2_22:5	3.43692	2.97661	2.88057	3.49326	3.57219	3.36987	3.63053	3.73039	2.97306	3.59578	3.48929	3.20199	3.09179	2.95707	3.52745	3.33455	3.36925	3.61692	3.10687	3.30473	3.56668	3.59406	3.71693	3.41467	3.63636	3.4293	3.47356	3.49183	3.34466	3.91384	3.45065
5.195__948.85541__Unknown	3.32808	2.58228	2.39164	3.01031	2.44695	3.04017	3.13693	3.08627	2.81296	3.35829	3.27227	2.62557	2.56338	2.28741	3.0909	2.67077	2.78276	3.20676	2.53185	2.11678	2.91219	3.16006	3.22003	2.66879	2.92364	3.32193	2.4365	2.95245	2.5466	3.03131	2.84625
6.087__948.88562__TG 57:1|TG 16:0_18:1_23:0	2.28868	2.31723	2.16698	2.42384	2.5486	2.38666	2.70114	2.2969	2.14788	2.39268	2.2977	2.18854	2.30299	2.16059	2.41844	2.33655	2.39903	2.70803	2.20886	2.53824	2.68863	2.55629	2.68867	2.32897	2.40293	2.22414	2.90804	2.28937	2.44219	2.2709	2.54711
5.067__949.78998__w/o MS2:RIKEN P-VS1 ID-16605 from Mouse_Plasma_WT_N_F1EPA	3.42831	3.04419	2.9725	3.50077	3.61139	3.397	3.61944	3.68481	3.04466	3.59904	3.50975	3.23862	3.14919	3.02855	3.4992	3.33214	3.39878	3.50414	3.22272	3.35471	3.62646	3.57111	3.65459	3.39463	3.64242	3.34629	3.42646	3.47794	3.35245	3.76506	3.46912
5.187__949.81335__w/o MS2:SM 8:0;2O/44:4	3.9214	3.48225	3.36627	3.86168	3.29981	3.65645	3.9241	4.08748	3.65639	3.78368	3.84848	3.44827	3.41296	3.08473	3.80633	3.56776	3.58544	3.94519	3.45662	3.23679	3.77255	3.98899	4.04816	3.67385	3.61941	4.03602	3.70361	3.75678	3.48936	4.24346	3.64071
5.069__950.75562__w/o MS2:HexCer 9:0;2O/44:9	2.56565	2.1775	2.24649	2.7363	2.76259	2.67878	2.70541	2.83464	2.19068	2.75139	2.73773	2.35421	2.40377	2.27301	2.56453	2.50422	2.43516	2.68092	2.4404	2.64562	2.85531	2.66815	2.86153	2.46366	2.21771	2.42829	2.71796	2.7198	2.62044	2.81537	2.64569
5.4__950.80109__Unknown	3.35523	3.02836	2.98274	3.52573	3.02193	3.39002	3.67997	3.74065	3.09125	3.48296	3.51999	3.01148	3.04485	2.73979	3.37749	3.0348	3.28625	3.89429	3.1936	3.13894	3.5073	3.63135	3.85495	3.27229	3.35022	3.67962	3.45833	3.59854	3.20639	3.64185	3.42973
5.286__950.81__TG 58:7|TG 18:0_18:2_22:5	3.36353	2.98728	2.99645	3.47668	3.39078	3.3047	3.51308	3.69607	3.01789	3.45751	3.40031	3.13988	3.10266	2.8861	3.36727	3.2807	3.36743	3.59343	3.21467	3.3849	3.52244	3.48044	3.77767	3.19248	3.59087	3.28616	3.6157	3.48048	3.18771	3.62963	3.37517
5.402__951.79041__w/o MS2:RIKEN P-VS1 ID-16647 from Mouse_Plasma_ApoEKO_N_F1DHA	3.07811	2.73299	2.43086	3.24471	2.7228	3.10024	3.38068	3.49861	2.7464	3.14433	3.263	2.69983	2.81826	2.4832	3.12621	2.81425	3.07135	3.66677	2.92047	2.7709	3.28928	3.3331	3.60102	2.98502	3.04527	3.29679	3.23739	3.31775	3.06709	3.3747	3.14767
5.292__951.7948__w/o MS2:RIKEN P-VS1 ID-16647 from Mouse_Plasma_ApoEKO_N_F1DHA	3.25056	2.94197	2.92695	3.34603	3.18494	3.24376	3.37213	3.50174	2.98754	3.3187	3.27886	3.09033	3.07294	2.87419	3.21909	3.04849	3.2447	3.4429	3.1404	3.18888	3.39822	3.31731	3.66226	3.11583	3.44619	3.17804	3.45613	3.37789	3.0976	3.47221	3.06094
5.071__951.82141__w/o MS2:RIKEN P-VS1 ID-16649 from Mouse_Testis_WT_N_Ctr	3.13667	2.8504	2.86722	3.34933	3.36878	3.22789	3.34664	3.34337	2.89502	3.38332	3.3005	3.07297	3.05372	2.94115	3.23473	3.19041	3.26048	3.23474	3.08645	3.20261	3.47339	3.32457	3.33244	3.15224	3.46331	3.0642	3.25882	3.25096	3.10697	3.2854	3.21795
5.285__951.85046__w/o MS2:RIKEN P-VS1 ID-16655 from Mouse_Plasma_ApoEKO_N_F1EPA	2.88886	2.60409	2.53298	3.01249	2.86782	2.7923	2.98846	3.15753	2.702	2.94607	3.09446	2.72774	2.57325	2.34356	2.87712	2.91058	2.98022	3.03378	2.79997	2.92436	3.05274	2.81308	3.10979	2.8289	2.69131	2.78639	3.0652	3.00197	2.69751	3.0606	2.96668
5.294__952.79443__w/o MS2:ST 28:2;O;Hex;FA 26:2	3.13958	2.84069	2.89084	3.16589	2.94183	2.97007	3.24666	3.36801	3.11143	2.77583	3.10227	3.01476	2.717	2.83049	2.97722	3.06526	3.2113	2.51423	3.10451	3.13082	3.22273	3.18826	3.4083	3.03667	3.31836	3.02273	3.34925	3.24131	2.97466	3.18868	3.05975
5.59__952.81702__Unknown	1.58705	1.67467	1.52966	2.19569	1.6902	2.11656	2.62613	2.32729	1.69872	2.09651	2.2292	1.77317	2.09913	1.40952	2.15675	1.53405	2.15419	2.83664	1.85129	1.98725	2.46508	2.44036	2.60823	1.99619	2.08526	2.40135	2.26358	2.28589	2.4326	2.07074	2.15289
5.432__952.85883__Unsettled: TG 18:1_18:1_22:4	2.94034	2.68705	2.81681	2.90988	3.05061	2.9062	2.84668	3.36574	2.75203	3.1191	3.09445	2.79845	2.95024	2.63876	3.20363	3.34901	3.35423	3.23395	3.1179	3.32222	3.03915	3.02812	3.30944	3.00205	2.96042	3.0541	3.32115	3.27291	2.92248	2.80573	3.45111
5.585__953.8363__w/o MS2:SM 8:0;2O/44:2	1.77245	1.85791	1.76278	2.06921	1.7524	1.90273	2.45391	2.2906	1.50341	2.01137	2.1344	2.15937	1.92056	1.73046	1.94209	1.8429	2.21919	2.73455	1.92742	1.98884	2.32593	2.34985	2.39157	1.91866	2.18886	2.30202	2.18965	2.23587	2.19961	2.21055	2.11947
5.291__953.86871__w/o MS2:TG 8:0_11:0_38:1	2.48635	2.07008	2.24762	2.54662	2.36872	2.43544	2.52423	2.4678	2.34347	2.47026	2.44305	2.44089	2.16297	2.0967	2.11607	2.55456	2.62819	2.36076	2.44171	2.42421	2.5604	2.5425	2.46029	2.41091	2.64631	2.32703	2.63047	2.44199	2.23072	2.413	2.56217
5.607__954.84338__TG 58:5|TG 18:0_18:1_22:4	2.78028	2.45808	2.49408	2.8349	2.71933	2.52562	2.84468	2.73979	2.28101	2.834	2.72489	2.46215	2.6896	2.33233	2.64445	2.8109	2.9429	3.03259	2.75259	2.93679	2.84312	2.81139	3.10494	2.56109	2.77364	2.46893	3.19599	3.07902	2.54536	2.86802	3.05039
5.407__955.76086__w/o MS2:TG O-16:4_22:5_22:5	2.10394	1.34552	1.48125	1.58281	1.32154	1.9346	2.00702	2.19562	1.86543	1.8904	2.12391	1.94413	1.75006	1.66305	1.90888	1.6739	1.8365	2.03561	1.42067	1.46528	1.83921	1.95867	2.16099	1.92215	2.02435	2.4105	1.90535	1.83611	1.81388	2.12498	1.60864
5.413__955.86914__w/o MS2:TG 8:0_11:0_38:0	2.65111	2.30514	2.31961	2.59429	2.29593	2.29075	2.29481	2.45667	2.37121	2.60561	2.40764	2.28869	2.22815	2.26262	2.22095	2.5456	2.4875	2.24018	2.38808	2.59865	2.18439	2.42445	2.39315	2.17686	2.61037	2.11728	2.6101	2.60457	2.0254	2.25046	2.45403
5.724__956.854__TG 58:4|TG 18:1_18:3_22:0	3.01007	2.3863	2.65952	2.71778	3.20118	2.59895	2.70084	2.72304	2.20487	2.97543	2.47355	2.30613	2.3722	2.31092	2.60376	1.91685	2.20661	2.83497	2.2431	2.82969	3.44902	3.25618	3.19459	2.84897	2.31118	2.39932	3.0954	2.84095	2.39859	2.97615	3.19159
5.686__957.85419__w/o MS2:RIKEN P-VS1 ID-16771 from Mouse_Muscle_WT_CTX0_Ctr	3.0367	2.43907	2.57896	2.60326	2.57553	2.5089	2.51128	2.75644	2.35624	2.88832	2.53873	2.27546	2.26311	2.32297	2.61096	2.36196	2.46818	2.55097	2.40569	2.73281	3.29563	3.17661	3.13493	2.79828	2.5256	2.3054	3.00125	2.65039	2.13547	2.90412	2.51806
5.872__958.8681__Unsettled: TG 18:1_18:2_22:0	3.34465	2.52522	2.74351	2.90781	3.4276	2.773	3.03482	2.98006	2.35385	3.15045	2.46605	2.35049	2.46052	2.38844	2.82863	2.36551	2.78924	3.3677	2.6462	3.1556	3.87886	3.42541	3.84616	2.91166	2.68106	2.41163	3.50928	3.00495	2.5806	3.01559	3.52712
5.871__960.8526__w/o MS2:CE 40:9	2.79202	2.281	2.41	2.66183	2.80571	2.59339	2.61206	2.67556	2.07367	2.61416	2.1109	2.03422	2.09755	2.11169	2.5187	2.33362	2.43253	2.987	2.38933	2.78142	3.27909	3.02557	3.41697	2.36321	2.40205	2.09587	3.04033	2.67035	2.30984	2.61232	2.91825
6.025__960.88574__Unsettled: TG 16:0_18:2_24:0	3.32336	2.63869	2.65809	3.01112	3.30129	2.8402	3.18799	3.03993	2.43473	3.06019	2.53321	2.51776	2.52981	2.54052	2.90958	2.5704	2.90334	3.49225	2.63471	3.25877	3.86065	3.30111	3.6658	2.80239	2.80606	2.44027	3.68025	2.95391	2.76031	2.87269	3.52971
6.028__960.94171__w/o MS2:Cer 20:0;3O/42:2;(2OH)	2.51711	1.90285	1.92337	2.23188	2.51737	2.09108	2.38618	2.25055	1.74843	2.23273	1.82159	1.80566	1.80114	1.73379	2.16147	1.88754	2.17961	2.64555	1.95294	2.44756	2.92163	2.54046	2.64603	2.1281	2.05489	1.84245	2.83892	2.14852	1.86991	2.04643	2.79654
6.025__965.8338__w/o MS2:TG O-16:3_22:3_22:3	2.07649	1.46222	1.37112	1.9044	2.13582	1.78353	1.94723	1.85366	1.27004	1.96641	1.30413	1.29863	1.29889	1.31225	1.71852	1.17633	1.65215	2.24238	1.16139	2.07939	2.53073	2.19712	2.42671	1.51998	1.63293	1.18308	2.38453	1.77195	1.59624	1.64462	2.31255
4.521__966.75342__TG 60:13|TG 18:2_20:5_22:6	2.77137	1.56525	1.49717	2.62549	2.11079	2.22849	2.68595	3.95996	2.05158	2.84159	1.86191	1.66481	1.49101	1.06768	2.65635	1.69986	1.64475	3.10608	1.54409	1.61136	2.54714	2.98003	2.69934	2.26803	1.50383	3.24984	2.04271	2.25458	2.37548	4.02874	1.67492
6.13__967.8631__w/o MS2:RIKEN P-VS1 ID-17002 from Mouse_Adipose_WT_N_F1AA	1.34197	1.45663	0.854205	1.63051	1.6208	1.56106	1.47314	1.60509	1.22179	1.55216	1.25931	1.24427	1.21148	1.20455	1.16646	1.41331	1.68961	1.94693	1.08819	1.7641	2.07984	1.77673	1.70778	1.28814	1.64203	0.796678	1.83704	1.44589	1.52837	1.5528	2.0799
4.428__968.76001__w/o MS2:RIKEN P-VS1 ID-17016 from Mouse_Adipose_WT_N_F1EPA	2.06981	1.61732	0.444666	1.67473	1.10102	1.2562	1.8238	2.79665	1.03721	1.89889	1.2583	1.13044	0.555091	0.320993	1.86789	0.648666	0.950568	2.45066	0.624532	0.91307	1.76047	2.15869	1.77497	1.0511	0.680018	2.31867	1.46402	1.1151	1.23238	3.24486	1.00478
4.72__968.76239__TG 60:12|TG 18:2_20:4_22:6	3.35888	2.20579	2.27441	3.09816	2.46239	2.61117	2.94705	4.23232	2.65727	3.00546	2.55463	2.40648	2.24767	2.15444	3.03869	2.49761	2.60686	3.56823	2.24074	2.24571	2.7842	3.19605	3.23979	2.56083	2.37618	3.66345	2.5876	2.86888	2.79617	4.40056	2.5095
4.814__968.76434__Unsettled: TG 16:0_22:6_22:6	2.98267	2.12777	2.34369	3.39176	2.45662	2.95305	3.29528	4.48876	2.71278	3.23309	3.22869	2.04078	2.2113	1.66293	2.99262	2.25426	2.5258	3.84127	2.15883	2.10429	3.13428	3.41858	3.77816	2.69645	2.80659	4.00238	2.74901	3.12277	2.79117	3.76784	2.85308
4.815__969.73645__w/o MS2:RIKEN P-VS1 ID-17029 from Mouse_Brain_WT_N_F1DHA	2.49348	1.68819	1.6999	2.8077	1.88003	2.48888	2.84575	3.90898	2.21413	2.75384	2.74644	1.59216	1.72408	1.10123	2.51257	1.49764	2.07668	3.26474	1.63759	1.61446	2.70704	2.90516	3.32604	2.24524	2.31507	3.52605	2.26858	2.5914	2.39682	3.19032	2.35169
4.727__969.74152__w/o MS2:RIKEN P-VS1 ID-17029 from Mouse_Brain_WT_N_F1DHA	2.98789	1.88296	1.8665	2.76417	2.17977	2.34754	2.67243	3.81204	2.29494	2.68662	2.29446	2.00302	1.86154	1.68588	2.71672	2.0248	2.0909	3.22146	1.95055	2.0057	2.51937	2.88125	2.93006	2.19604	1.98564	3.25286	2.34507	2.5587	2.47423	3.91946	2.16561
4.601__969.76489__w/o MS2:SM 52:5;2O	2.55837	1.25994	0.831331	2.25572	2.22649	1.84878	2.23283	2.99832	1.80056	2.55053	1.89154	1.78317	1.57226	1.1008	2.21347	0.610912	1.52248	2.6094	1.40225	1.67015	2.41324	2.50864	2.30752	2.19953	2.02569	2.5428	1.93389	2.16496	2.02351	3.01531	2.12979
4.907__970.7749__Unsettled: TG 16:0_22:5_22:6	3.58481	2.59492	2.84261	3.49234	2.78388	2.99584	3.32186	4.06283	3.17646	3.21548	3.20196	2.88835	2.80784	2.54076	3.27549	3.03921	3.1017	3.6229	2.75626	2.67127	3.15429	3.37102	3.60637	2.95586	3.04564	3.54898	3.05218	3.36786	3.09646	3.80629	3.00496
4.621__970.78247__Unknown	2.87453	1.55546	1.568	2.62249	2.56134	2.1877	2.56175	3.18984	2.10861	2.92149	2.16776	2.15028	1.81367	1.57969	2.41784	1.97621	1.96041	2.85242	1.80442	1.9505	2.73427	2.78238	2.53137	2.59638	2.42858	2.74598	2.21737	2.52583	2.37189	3.43694	2.46476
4.799__971.77325__Unknown	3.01284	2.30905	2.16067	2.89648	2.62	2.55084	3.02945	3.50498	2.45132	3.04038	2.73812	2.42066	2.29335	2.10809	2.83223	2.5169	2.57677	3.12361	2.21364	2.4179	2.90001	3.03466	3.06541	2.89006	2.68121	3.07827	2.68851	2.91654	2.67662	3.42222	2.70832
4.613__971.79382__w/o MS2:SM 10:0;2O/44:7	2.59144	1.16572	1.23709	2.33917	2.21508	1.87105	2.29006	2.8474	1.78209	2.59089	1.92517	1.84779	1.56678	1.05329	2.11637	1.84368	1.70048	2.56906	1.46759	1.65518	2.42018	2.47723	2.1536	2.29839	2.10426	2.4381	2.00672	2.19802	2.03129	3.09267	2.24765
5.145__972.78632__Unknown	2.8296	2.09522	2.18274	2.67029	0.883149	2.44477	2.79045	3.21108	2.57536	2.38692	2.65559	2.19002	1.97194	1.91067	2.5353	1.91286	1.90595	3.20258	2.25184	1.93645	2.06897	2.68937	3.08294	2.56585	1.73591	3.16778	1.54043	2.78024	2.49551	3.12557	2.48072
4.922__972.79456__w/o MS2:TG 8:0_14:0_38:10	3.0513	2.31665	2.49195	3.01612	2.52952	2.50854	2.87458	3.41416	2.70545	2.84167	2.80534	2.48258	2.44218	2.17435	2.76876	2.55128	2.69059	3.02935	2.45109	2.3649	2.62424	2.94966	3.06058	2.59365	2.63031	3.06658	2.71617	2.87446	2.58459	3.18723	2.58098
5.003__972.79474__TG 60:10|TG 18:1_20:5_22:4	2.82966	2.25916	2.29419	2.78871	2.34969	2.56663	2.71078	3.17507	2.3964	2.67172	2.70532	2.50944	2.17263	2.21962	2.74887	2.70128	2.6459	3.10155	2.37631	2.42818	2.51753	2.71638	2.92218	2.37938	2.42544	2.93885	2.65051	2.70691	2.53782	3.10571	2.47754
4.79__972.8194__w/o MS2:Cer 23:3;2O/44:12	3.19169	2.4323	2.22475	3.08803	2.86014	2.68105	3.33914	2.60033	2.61235	2.90952	2.83431	2.52157	2.42795	2.30138	2.90159	2.59476	2.63154	3.08553	2.38429	2.54106	3.03153	3.31627	3.10677	3.1699	2.90386	3.12003	2.77907	3.05944	2.75879	3.46601	2.86983
5.958__972.89496__Unsettled: TG 18:1_18:2_23:0	2.16121	1.59398	1.43537	1.74899	2.36267	1.56039	2.09915	1.91957	1.1815	2.07766	1.46357	1.19485	1.46002	1.49615	1.98768	1.34395	1.60609	2.05226	1.63952	2.12009	2.65316	2.07265	2.27151	1.77161	1.79324	1.24234	2.53094	1.8228	1.48103	1.82987	2.3438
4.807__973.78546__w/o MS2:RIKEN P-VS1 ID-17110 from Mouse_Testis_WT_N_Ctr	3.0612	2.32934	2.16622	2.90829	2.42674	2.61733	3.12357	3.23387	2.48763	3.14981	2.70834	2.36339	2.28665	2.17929	2.73473	2.41301	2.49096	2.91743	2.29913	2.45282	2.92815	3.14442	3.00966	2.96893	2.78186	2.95107	2.69053	2.93623	2.66193	3.25589	2.6844
4.998__974.81317__w/o MS2:TG 8:0_14:0_38:9	3.37151	2.96815	2.79568	3.21348	2.69216	2.97717	3.3009	3.41766	3.03919	3.25452	3.18556	2.95962	2.76314	2.64799	3.1807	2.98562	3.04325	3.15553	2.83813	2.69268	2.93919	3.36762	3.24928	3.16932	3.02587	3.23126	2.96383	3.08021	2.98526	3.50616	2.91605
6.089__974.90302__Unknown	2.18877	2.00244	1.79178	2.07192	2.43614	2.07669	2.41975	2.16133	1.81699	2.22046	1.96263	1.95618	1.90944	1.97676	2.23117	1.97518	2.12642	2.56325	1.97077	2.41695	2.77084	2.40008	2.60354	2.14902	2.17626	1.83108	2.8074	2.16021	2.12813	2.1062	2.58869
5.2__975.81641__w/o MS2:RIKEN P-VS1 ID-17145 from Mouse_Testis_WT_N_Ctr	2.57876	2.10908	2.0986	2.24006	1.76472	2.23043	2.41136	2.86895	2.33617	2.34556	2.273	2.20392	2.18377	1.59227	2.29295	2.01404	2.00985	2.58066	2.09392	1.97125	1.99771	2.59992	2.45983	2.09163	2.05948	2.57554	2.30694	2.38085	2.00878	2.76794	1.90298
5__975.81866__w/o MS2:RIKEN P-VS1 ID-17145 from Mouse_Testis_WT_N_Ctr	3.08689	2.74773	2.43726	2.94927	2.49036	2.69374	3.08526	3.09819	2.75421	3.0428	2.81427	2.69111	2.55035	2.31853	2.88159	2.75461	2.75117	2.88721	2.63286	2.47846	2.75653	3.17325	2.97741	2.88581	2.43608	2.86805	2.71238	2.8591	2.69753	3.2218	2.58052
5.067__976.81909__w/o MS2:HexCer 17:2;2O/36:2;O	2.4456	2.14761	1.99677	2.48059	2.57798	2.35523	2.62307	2.63046	2.04221	2.66455	2.49601	2.25878	2.16127	1.91216	2.55318	2.22411	2.34924	2.45171	2.19602	2.2523	2.53288	2.60388	2.5435	2.44369	2.69156	2.40154	2.41919	2.43381	2.29298	2.76733	2.40595
5.403__976.82312__w/o MS2:Cer 23:1;2O/44:12	2.33933	1.78739	1.97978	2.04522	1.75353	1.76723	2.2861	2.60162	1.68569	2.37172	1.8773	1.66595	1.99038	1.93352	1.72427	1.89864	1.98973	2.58623	1.94558	2.01897	2.27185	2.42369	2.5096	2.1861	1.93103	2.34683	1.88405	2.45007	1.92404	2.69383	2.05107
6.167__976.914__Unsettled: TG 16:0_18:1_25:0	2.13428	2.18122	2.01429	2.33174	2.35092	2.2925	2.437	2.17039	2.06098	2.20968	2.12119	2.14249	2.10629	2.1675	2.21676	2.2132	2.32283	2.51136	2.12712	2.40258	2.58996	2.36086	2.467	2.18131	2.21471	2.07901	2.71397	2.26626	2.27171	2.16412	2.38971
5.407__977.82581__w/o MS2:SM 52:1;2O	2.44075	1.98221	1.98031	2.08052	1.7225	2.07056	2.4165	2.7232	2.16437	2.34365	2.279	2.15518	1.98825	1.66138	2.28183	1.88254	2.24893	2.69579	2.06882	1.96252	2.17859	2.58019	2.51814	2.14847	1.94073	2.6388	2.19246	2.40398	2.04287	2.65687	2.1682
5.297__977.82843__w/o MS2:SM 10:0;2O/44:4	2.44502	1.65517	1.83654	2.06991	2.2635	1.77171	2.02272	2.4414	1.94643	2.22717	1.90474	2.17385	1.89014	1.64175	1.75816	2.03886	1.78964	2.24393	2.02582	2.09548	1.91072	2.14884	2.33767	1.69567	2.37665	1.97296	2.21463	1.94731	1.83139	2.22226	1.79557
5.294__978.84363__w/o MS2:TG 8:0_14:0_38:7	2.37865	1.88787	1.89285	2.22533	2.27266	2.11552	2.3249	2.5564	1.95586	2.11607	1.84093	1.98742	1.58698	1.43507	2.03132	1.90051	2.14617	1.93024	1.91927	2.04298	2.19698	2.21463	2.46754	1.94182	2.3933	2.02846	2.20115	2.10441	1.85241	2.26276	1.89203
5.415__978.85883__w/o MS2:TG 8:0_14:0_38:7	2.47602	2.29642	2.21381	2.53723	2.54102	2.26804	2.62463	2.87009	2.30662	2.68437	2.51189	2.27301	2.30395	2.05397	2.49445	2.23609	2.40696	2.71977	2.43602	2.43445	2.60289	2.74397	2.82258	2.43502	2.59952	2.73456	2.30512	2.52987	2.37872	2.60459	2.42601
5.609__980.85175__w/o MS2:TG 20:0_20:3_20:3	1.98398	1.7228	1.67852	2.12335	1.93399	1.99832	2.36646	2.4548	1.60556	2.07148	1.97357	1.65796	1.78442	1.43996	2.10624	1.74844	2.05048	2.40888	1.86379	2.1029	2.26836	2.34946	2.59498	1.92615	2.13712	2.11437	2.11103	2.27015	1.94766	2.26324	1.98771
5.743__982.86176__Unknown	2.22108	1.44125	1.32011	1.62014	2.08973	1.39208	1.9906	1.90747	1.37076	2.11684	1.27185	1.31493	0.877647	1.24905	1.75634	1.04113	1.51144	1.79528	1.45761	1.96671	2.22806	2.13987	2.15466	2.14018	1.6126	1.65143	2.2766	1.85257	1.48068	2.08286	2.20187
5.885__984.88666__Unsettled: TG 18:1_18:3_24:0	2.58143	1.84604	1.97443	2.10227	2.83851	2.02559	2.44156	2.2828	1.67486	2.56984	1.75436	1.78533	1.64609	1.81904	2.14601	1.65714	2.08821	2.30419	1.96376	2.53507	3.10647	2.60701	2.68373	2.33244	1.96055	1.78309	2.77228	2.44891	1.92105	2.3955	2.84425
5.881__985.89966__w/o MS2:SM 10:0;2O/44:0	2.66303	1.88367	2.04775	2.19214	2.80913	2.13896	2.33593	2.30946	1.78479	2.56133	1.84271	1.70131	1.67986	1.70515	2.23209	1.74513	2.08495	2.34821	1.99279	2.36199	3.06743	2.6726	2.77474	2.38188	2.07874	1.7756	2.7102	2.36229	1.7492	2.43513	2.78787
6.027__986.90167__Unsettled: TG 18:1_18:1_24:1	2.8953	2.30916	2.30874	2.43013	3.04751	2.37657	2.68432	2.55331	1.9288	2.73791	2.08341	2.1018	2.0124	2.14352	2.51942	2.00466	2.35458	2.80569	2.2405	2.869	3.43686	2.8267	3.00965	2.51278	2.32551	1.87756	3.18838	2.62257	2.25214	2.54661	3.15118
6.129__988.91895__Unsettled: TG 18:1_18:1_24:0	2.98767	2.5465	2.45183	2.66857	2.92236	2.61844	2.83839	2.728	2.36298	2.78929	2.35875	2.39377	2.33019	2.40124	2.58446	2.36046	2.66556	3.01293	2.42373	3.04246	3.42996	2.91027	3.10792	2.59788	2.57756	2.13361	3.25304	2.66357	2.54954	2.58899	3.1697
4.813__989.70477__w/o MS2:RIKEN P-VS1 ID-17388 from Mouse_Aorta_ApoEKO_N_Ctr	1.55326	1.19538	1.18055	1.99301	1.10923	1.6544	1.99481	2.57195	1.60521	1.80679	2.04813	0.284205	0.796191	0.460707	1.70873	0.410053	1.22068	2.16939	1.00538	0.742596	1.40588	2.05015	2.25008	1.6064	1.58328	2.47466	1.24947	1.77854	1.56384	2.03613	1.50787
4.431__990.75366__Unsettled: TG 20:4_20:5_22:6	1.77367	0.54557	0.473891	1.64758	0.727599	1.0433	1.21506	2.71706	1.2517	1.96634	0.684781	0.916997	0.289801	0.29453	1.36053	0.69845	0.593998	2.26862	0.605892	0.271697	0.94714	1.82846	1.64904	1.0129	0.577578	2.29655	1.02645	1.06024	1.15612	2.65579	0.550173
4.606__992.7652__TG 62:14|TG 18:2_22:6_22:6	2.87215	2.24231	1.61668	2.84398	2.10052	2.08958	2.80422	3.98047	2.33102	3.03165	2.29878	1.62436	1.72434	1.32004	2.63914	1.68618	1.81948	3.0994	1.56403	0.949168	2.38499	2.94002	2.87772	2.41141	1.86848	3.33152	1.77227	2.49075	2.39767	4.08159	2.02728
4.814__994.77734__TG 62:13|TG 18:1_22:6_22:6	3.02065	2.32061	1.87859	2.99813	1.87979	2.40803	2.86018	4.13419	2.574	2.85997	2.56913	1.98044	1.95297	1.51026	2.88016	2.04948	2.14753	3.39491	1.81633	1.36918	2.41815	2.98582	3.19361	2.38547	2.02146	3.62567	2.21722	2.62047	2.46364	4.3695	2.25029
4.52__994.78534__w/o MS2:TG 8:0_16:3_38:10	2.35235	1.07548	1.13734	2.15474	1.61158	1.62425	2.31094	3.33489	1.56357	2.40284	1.43263	1.20364	1.08355	0.817772	2.14093	1.19906	0.789046	2.61716	0.794845	0.659029	2.04776	2.49844	2.20401	1.64159	0.866856	2.74655	1.40241	1.7376	1.90306	3.3714	0.720481
4.701__994.7879__w/o MS2:TG 8:0_16:3_38:10	2.09722	0.87421	0.841786	1.96709	1.57781	1.44244	2.06942	2.97739	1.34909	1.78754	1.55513	1.25159	1.13651	0.305574	1.96371	1.31009	1.39404	2.39793	0.517423	0.891666	1.66986	2.0685	2.15723	1.55549	1.36759	2.32515	1.33935	1.66695	1.72956	2.91183	1.21228
4.708__995.79663__w/o MS2:SM 12:0;2O/44:9	2.51278	1.19794	1.39764	2.26944	1.56406	1.74848	2.18566	3.08749	1.81427	2.21181	1.87717	1.68827	1.44829	1.09434	2.2879	1.72135	1.72868	2.59803	1.2876	1.46996	1.88999	2.26869	2.4234	1.83989	1.49103	2.63972	1.64817	2.01585	2.02699	3.07698	1.63887
5.049__996.78809__Unsettled: TG 18:0_22:6_22:6	1.95012	1.57774	1.35452	2.10287	1.38642	1.92326	2.31419	3.02826	1.77939	2.18492	2.14622	1.41029	1.13508	0.906591	1.99358	1.27123	1.60993	2.67742	1.26529	1.0189	2.14739	2.33523	2.64409	1.83603	1.6875	2.791	1.52558	2.21709	1.79553	2.57689	1.78981
4.718__996.79193__w/o MS2:TG 8:0_16:2_38:10	2.78456	1.62273	1.79389	2.598	1.87953	2.15242	2.47244	3.38342	2.25655	2.51363	2.14952	1.95974	1.83378	1.55214	2.50672	1.92399	2.15794	2.90216	1.73473	1.67522	2.17382	2.63174	2.64624	2.1476	1.81008	3.02403	2.08344	2.33824	2.25581	3.50374	1.99633
4.904__996.7962__w/o MS2:TG 8:0_16:2_38:10	2.41811	1.63141	1.58499	2.31252	1.85133	1.81833	2.41317	3.07652	2.11898	2.16786	2.13229	1.96165	1.72464	1.1764	2.32316	1.95648	2.04734	2.60111	1.48791	1.56666	1.63172	2.3729	2.54541	1.98279	1.84272	2.53761	1.82573	2.21766	2.04682	3.06872	1.74493
4.603__997.71948__w/o MS2:SM 15:3;2O/42:12	2.04111	1.39134	0.912759	1.92444	0.962207	1.26758	1.92583	2.8265	1.59428	2.16456	1.47937	0.611201	0.700639	0.513386	1.86804	0.895613	1.03614	2.17296	0.267758	0.260533	1.39822	2.04822	2.01283	1.42891	1.02933	2.46446	0.674979	1.58451	1.30359	2.88332	0.975138
4.805__997.7749__Unknown	2.30595	1.45972	1.4687	2.49039	1.11777	2.17203	2.44836	3.30049	2.09373	2.4329	2.38234	1.54654	1.62103	1.1155	2.30776	1.71815	1.8391	2.80397	1.40359	1.46364	2.19074	2.50079	2.71408	1.99666	2.02725	2.96666	1.95628	2.28662	1.96235	3.03864	1.96608
4.904__997.79712__w/o MS2:SM 54:5;2O	2.46429	1.92955	1.86014	2.36526	1.81543	1.77063	2.31613	3.0305	2.25547	2.20217	2.06626	2.07515	1.73699	1.54452	2.29169	1.99205	2.14444	2.49557	1.77533	1.492	1.66639	2.35446	2.55058	1.91978	1.97321	2.43519	1.89832	2.18668	2.03311	3.02336	1.99216
5.067__998.80286__w/o MS2:PE O-28:1_28:7	2.32417	1.41477	1.59292	2.27031	1.91591	1.7124	2.20857	2.95304	1.96895	1.97543	2.09164	1.5759	1.627	1.24694	2.28665	1.85894	1.93309	2.6075	1.74091	1.66491	1.76141	2.03134	2.51318	1.62736	2.03093	2.54869	1.94837	2.13799	1.84477	2.55373	1.7676
4.911__998.81165__w/o MS2:TG 8:0_16:1_38:10	2.66822	1.99413	1.99646	2.51191	1.69735	1.86329	2.50467	3.02565	2.4553	2.40747	2.26063	2.1836	1.90584	1.69259	2.2801	2.27473	2.4135	2.5518	1.97869	1.68291	2.07999	2.48239	2.53126	2.23668	2.16952	2.62216	2.21327	2.39135	2.15954	2.88916	2.09415
4.816__999.7334__w/o MS2:TG 8:0_16:3_38:10	2.02115	1.4295	0.730225	1.94105	0.693941	1.51753	1.87024	2.71088	1.77252	1.86845	1.70812	0.287407	0.954984	0.298492	1.98718	0.955178	1.41664	2.28889	0.28544	0.592192	1.10425	2.04174	2.09917	1.54637	0.886782	2.45717	1.17744	1.62479	1.62996	2.96184	0.950914
6.028__1012.90924__w/o MS2:HexCer 17:0;2O/38:0;O	1.64811	1.18391	1.61687	1.18699	1.79572	0.890637	1.77178	1.36437	0.825843	1.64717	0.986229	0.954623	0.892883	0.994968	1.39491	0.948606	1.01646	1.61857	1.19732	1.92818	2.07889	1.79704	1.73247	1.34334	1.08402	0.82171	2.16734	1.5675	1.00223	1.41519	1.98683
6.036__1013.94226__w/o MS2:SM 12:0;2O/44:0	1.96344	1.33509	1.58793	1.5266	2.28907	1.01051	1.5652	1.5719	1.21418	1.77601	1.13806	1.29819	0.946442	0.871294	1.42142	0.996148	1.3804	1.65792	1.13828	2.05033	2.36282	2.01504	1.96149	1.69738	1.44155	0.758713	2.18783	1.67867	1.08848	1.47026	2.30371
6.129__1014.9256__Unknown	2.14047	1.64484	2.02703	1.83747	2.14728	1.74378	2.08096	1.89274	1.68889	2.19866	1.72515	1.66047	1.25703	1.43407	1.87767	1.41129	1.72637	2.09962	1.67924	2.26973	2.54627	2.22464	2.33674	1.92373	1.81133	1.52805	2.47041	1.97219	1.55954	1.72353	2.4039
6.196__1016.94934__Unknown	2.20071	1.98571	1.78905	2.06826	2.16344	1.89403	2.18227	2.14906	1.88889	2.1568	1.82521	1.81492	1.75877	1.78968	2.06574	1.86676	1.99662	2.33764	1.92133	2.47312	2.62851	2.23882	2.44012	1.99114	2.04057	1.65526	2.61957	2.08808	2.05981	1.97683	2.53758
5.241__1017.92279__Unknown	3.07108	3.21128	3.104	3.04891	3.15065	3.15423	3.12691	3.19041	3.01967	3.02301	3.04745	3.06508	3.11037	3.16313	3.20968	3.1387	3.14048	3.09574	3.08771	3.20905	3.08374	3.00371	3.17528	3.13394	3.00899	3.0327	2.96548	3.19147	3.16298	3.08031	3.17457
5.237__1018.94531__w/o MS2:CE 44:8	2.91935	2.96616	2.78403	2.86364	2.92622	2.93813	2.97576	2.95984	2.87589	2.89215	3.00632	2.89951	3.02917	2.9265	2.96995	3.01751	2.97262	3.03778	2.95891	2.95088	2.89193	2.94404	2.99527	3.00795	2.81569	2.85577	2.42458	2.88573	3.01817	2.89429	3.03286
4.605__1019.77362__w/o MS2:SM 56:8;2O	2.01382	1.26962	0.52784	1.87597	1.1992	1.01386	1.81932	2.85942	1.45278	2.08991	1.08095	0.84427	0.780859	0.315846	1.72534	0.755449	0.440352	2.33878	0.79558	1.15713	1.54139	2.00007	1.99576	1.5317	0.513815	2.41713	0.780628	1.53428	1.28772	3.04884	1.03934
5.248__1019.92249__w/o MS2:TG 8:0_16:1_38:2	2.37628	2.51762	2.39909	2.26649	2.32691	2.40429	2.39786	2.45728	2.31677	2.28798	2.38657	2.21953	2.38418	2.37743	2.39362	2.36863	2.30076	2.56536	2.35602	2.35924	2.16814	2.23613	2.48411	2.44012	2.22577	2.23691	2.18683	2.38474	2.42112	2.25631	2.64118
5.463__1019.9444__Unknown	3.11778	3.10732	3.07767	3.01964	2.98878	3.03949	3.03951	3.0673	2.96996	3.03311	3.12959	2.96602	3.12419	3.09582	3.04865	3.1611	2.99239	3.15183	3.11859	3.15282	2.97725	2.96059	3.06682	3.07444	2.93267	3.06691	3.05305	3.18347	3.0434	3.10918	3.16188
4.606__1020.789__w/o MS2:PI-Cer 50:1;3O	2.36134	1.42074	1.23571	2.32997	1.46599	1.46732	2.22265	3.27978	1.8563	2.54784	1.76104	0.961611	1.00961	0.561025	2.21198	1.28713	1.27217	2.55855	0.97597	0.964647	1.83694	2.45213	2.32078	1.8384	1.26938	2.80503	1.08165	2.008	1.74951	3.4018	1.3448
5.469__1020.97797__w/o MS2:TG 8:0_16:0_38:0	2.71458	2.78274	2.72818	2.63526	2.6508	2.6482	2.70451	2.71549	2.60039	2.67706	2.76292	2.64736	2.77855	2.77538	2.73516	2.87086	2.76508	2.77723	2.78631	2.7681	2.56632	2.61374	2.66194	2.75923	2.56833	2.72663	2.6302	2.76089	2.67473	2.75608	2.85856
4.816__1021.7998__w/o MS2:SM 56:7;2O	2.00236	1.25869	0.365943	2.02589	0.521774	1.44863	1.75809	2.77786	1.77584	1.83832	1.63717	1.29751	1.21055	0.352054	2.08431	1.19252	1.30893	2.17503	0.504839	0.29951	1.15057	2.01603	2.14023	1.48109	1.22493	2.589	1.12755	1.64997	1.40136	2.9384	1.06589
4.815__1022.81104__w/o MS2:TG 8:0_18:3_38:10	2.38814	1.78603	1.3139	2.34514	1.32792	1.88696	2.22596	3.17175	2.09544	2.2604	2.00946	1.16256	1.37485	1.12185	2.32747	1.27628	1.5072	2.58029	1.26455	0.552499	1.49411	2.36277	2.53175	1.90043	1.57446	2.91994	1.37339	1.97853	1.92743	3.3432	1.42297
2.619__1024.67212__w/o MS2:PE 56:13	2.52096	2.42145	2.57187	2.35111	2.3734	2.48155	2.68759	2.04936	2.32932	2.28016	2.55116	2.62898	2.59075	2.3701	2.71844	2.59254	2.64665	2.50518	2.63599	2.37335	2.16625	2.38815	2.63682	2.34038	2.50316	2.62459	2.4788	2.70507	2.63954	2.6612	2.3439
2.622__1041.70264__w/o MS2:RIKEN P-VS1 ID-17964 from Mouse_Spleen_WT_N_F1EPA	2.12865	2.10885	2.14982	1.93107	1.86372	2.0514	2.20355	1.96144	1.77564	1.61887	2.24357	2.35762	2.03822	2.12877	2.22507	2.38877	2.30593	2.26046	2.25854	1.85047	1.63258	1.89115	2.27741	2.0318	2.05657	2.3055	1.98232	2.49185	2.40574	2.46553	2.06732
3.121__1190.87781__w/o MS2:RIKEN P-VS1 ID-18799 from Mouse_Macrophage_WT_N_F1	1.95228	1.64376	1.57174	1.56595	2.379	2.09956	1.88572	1.5638	1.86082	1.95464	1.92053	1.94663	1.43588	1.83344	2.46925	1.80466	1.84508	2.1437	2.04209	2.20898	2.39318	2.05206	2.34889	1.87593	1.77125	1.9282	1.48694	2.28132	1.95705	2.06121	2.17636
5.21__1263.15344__Unknown	2.54331	2.65968	2.76381	2.62509	2.38958	2.6631	2.6167	2.96422	2.40987	2.42837	2.84173	2.52974	2.79055	2.83713	3.11636	2.75297	2.63693	3.15979	2.49542	2.72036	2.44456	1.82112	2.38296	2.40263	2.44493	2.94942	3.05715	3.30594	2.47895	2.9672	2.47429
5.465__1276.22534__w/o MS2:SM 31:0;2O/44:2	2.27151	2.06831	1.72791	1.97404	1.7425	1.5576	2.39892	1.60905	1.83152	1.98859	1.87398	2.06472	2.4268	2.12069	2.1906	2.21477	1.72122	1.80599	2.28743	2.23807	1.92125	1.92726	1.46932	1.94259	1.91649	2.33792	2.02174	1.66505	2.14726	1.60285	2.16784
5.466__1278.16589__Unknown	2.09528	1.89705	1.76049	1.72949	1.46203	1.3788	2.39445	1.61851	1.57993	1.81115	1.76503	1.72961	2.27815	1.85458	2.07337	1.68636	1.63974	1.831	2.12712	2.1668	1.89189	1.71543	1.76703	1.82104	1.6974	2.22202	1.96099	1.6214	2.16648	1.59014	2.00605
5.217__1289.17944__Unknown	3.52747	3.474	3.60039	3.37303	3.31882	3.42753	3.54785	3.59957	3.28967	3.35383	3.61598	3.38671	3.49125	3.73966	3.9279	3.59869	3.44251	3.75481	3.41888	3.48426	3.30959	3.03547	3.31116	3.38254	3.32862	3.70109	3.81395	4.05397	3.34905	3.61345	3.34201
5.222__1290.14136__w/o MS2:SM 33:0;2O/44:9	2.99164	2.96169	3.03326	2.84448	2.7295	2.94184	3.13295	3.16138	2.7039	2.90968	3.15441	2.77797	2.98476	3.18471	3.39704	2.94558	2.87935	3.34376	2.753	2.97709	2.81187	2.52351	2.92833	2.86819	2.82093	3.14078	3.34954	3.5394	3.01014	3.16808	2.85728
5.218__1290.24438__w/o MS2:SM 32:0;2O/44:2	2.67539	2.59128	2.69744	2.40986	2.39201	2.1457	2.45766	2.65239	2.37458	2.50979	2.29147	2.5383	2.61667	2.97494	3.07888	2.80645	2.64308	2.75826	2.42155	2.50364	2.36987	2.18097	2.39293	2.53939	2.38231	2.74089	2.7197	3.09322	2.22389	2.57467	2.26248
5.218__1292.20276__Unknown	2.39678	2.34419	2.48513	2.24169	2.05828	2.27533	2.58039	2.58575	2.11993	2.24783	2.37615	2.27606	2.33363	2.63233	2.79124	2.58749	2.33817	2.7342	2.27304	2.32469	2.29263	1.98252	2.10028	2.10659	2.22489	2.57191	2.66416	2.81399	2.1487	2.51496	2.23512
5.468__1293.0968__w/o MS2:AHexCer (O-30:6)17:1;2O/28:0;O	2.10052	2.0511	1.72521	1.96514	1.6524	1.5054	2.36538	1.9052	1.83634	2.11101	2.05952	2.01876	2.38815	1.91513	2.2809	2.06231	1.84083	1.89639	2.29668	2.24967	2.03644	1.93487	1.65001	1.86586	1.98276	2.35741	2.2422	1.71362	2.30001	1.81097	2.10908
5.467__1293.20691__w/o MS2:RIKEN P-VS1 ID-19366 from Mouse_AdrenalGlands_fads2KO_N_Ctr	4.55309	4.37609	3.93497	4.16929	3.98057	3.79485	4.75915	3.98947	4.02212	4.23818	4.19033	4.22895	4.64564	4.16197	4.439	4.18923	4.02238	4.07788	4.58834	4.60967	4.29934	4.16817	3.90018	4.11024	4.09925	4.69276	4.32306	3.91087	4.56186	3.98734	4.26804
5.468__1293.29651__w/o MS2:Cer 22:1;2O/64:3;2O	2.88299	2.75638	2.41415	2.52868	2.49095	2.42204	2.90891	2.49312	2.50848	2.49516	2.79934	2.83249	2.91503	2.57185	2.59026	2.68999	2.61685	2.51462	2.98696	2.88016	2.56578	2.54818	2.30479	2.55354	2.57556	2.79761	2.60961	2.83516	2.69398	2.45019	2.75275
5.463__1294.09509__w/o MS2:RIKEN P-VS1 ID-19369 from Mouse_AdrenalGlands_WT_N_Ctr	2.13133	1.99839	1.93952	1.91859	1.66367	1.65509	2.34416	1.77478	1.81709	1.88845	1.81825	1.90097	2.23574	1.84872	1.918	1.85116	1.86806	1.74673	2.2294	2.29874	2.35668	1.94043	1.78106	1.83595	1.72461	2.23719	2.06801	1.73639	2.27176	1.88655	1.87826
5.468__1295.19434__w/o MS2:PC 28:0_44:0	3.81363	3.64083	3.25563	3.49274	3.23247	3.16837	4.11038	3.36767	3.36008	3.51101	3.5138	3.4823	3.88461	3.48174	3.81673	3.44212	3.30725	3.43323	3.70962	3.91894	3.62018	3.47182	3.2769	3.35498	3.35441	3.98062	3.66962	3.2873	3.90496	3.36553	3.52557
5.468__1296.19287__w/o MS2:SM 33:0;2O/44:6	3.02983	2.8599	2.63696	2.73925	2.55918	2.53145	3.30653	2.727	2.61491	2.77175	2.75781	2.69987	3.11581	2.6965	2.89609	2.62804	2.53031	2.73196	3.07163	3.12234	2.87865	2.71982	2.60685	2.63967	2.6279	3.11302	2.8991	2.54905	3.12234	2.65985	2.76405
5.468__1298.16382__w/o MS2:SM 75:2;2O	2.63492	2.47163	2.19217	2.31344	2.31264	2.13897	2.65676	2.15049	2.30176	2.39138	2.27148	2.37175	2.58934	2.42918	2.34658	2.35048	2.10792	2.31398	2.61083	2.55279	2.43252	2.34178	2.07894	2.42415	2.37161	2.64196	2.2475	1.97973	2.5402	2.1654	2.40361
5.459__1300.24719__w/o MS2:RIKEN P-VS1 ID-19396 from Mouse_AdrenalGlands_fads2KO_N_Ctr	2.45203	2.43304	1.92377	2.32317	2.21741	2.05919	2.57293	2.02286	2.07034	2.31272	2.19373	2.36673	2.60445	2.09234	2.36462	2.20917	2.23329	2.30409	2.5318	2.41378	2.44423	2.44522	2.01683	2.30143	2.28946	2.54241	2.40783	1.69474	2.75796	2.34641	2.52984
5.46__1302.198__w/o MS2:SM 75:0;2O	2.61274	2.60443	2.73639	2.52886	2.57867	2.63141	2.47214	2.72391	2.55693	2.53736	2.61642	2.3911	2.47475	2.50101	2.50274	2.47445	2.54046	2.57289	2.58547	2.57564	2.5247	2.39244	2.62704	2.5699	2.3583	2.48976	2.46139	2.68435	2.43272	2.61035	2.56103
5.034__1311.15161__w/o MS2:RIKEN P-VS1 ID-19429 from Mouse_AdrenalGlands_WT_N_Ctr	2.82498	2.64305	2.82412	2.9586	2.95201	2.8025	2.48688	2.8388	2.53111	2.76211	2.66831	2.89515	3.00683	2.9656	2.89836	3.46055	2.84461	3.40883	2.81527	3.28256	2.43695	2.64701	2.70296	2.97395	2.46042	2.81111	3.34111	3.29094	2.88364	2.98394	2.96191
5.042__1312.21509__w/o MS2:SM 34:0;2O/44:5	2.29727	2.15825	2.34582	2.44697	2.50311	2.21693	1.92212	2.20232	2.00807	2.19952	2.20862	2.4511	2.5091	2.49181	2.40269	2.9766	2.39918	2.73461	2.27597	2.79102	1.82963	2.06747	1.98141	2.52499	1.87032	2.31998	2.78394	2.75922	2.29793	2.33573	2.41069
5.242__1315.10669__Unknown	2.95897	2.71016	2.8895	2.77591	2.81504	3.06026	3.0309	3.05506	2.86576	2.94831	2.91406	2.81711	2.9688	2.89717	3.06205	2.82595	2.62017	3.06671	2.92868	3.07121	3.05834	2.65359	3.14173	2.996	2.79466	2.98704	2.8213	3.04904	2.96978	3.08601	2.80954
[truncated: 29 more rows]

## Sheet: Lip_Neg_Normed_Logged
#Sample	020_B5	023_B4	025_B10	027_B3	029_B8	031_B12	033_B17	034_B16	036_B9	044_B14	061_B18	063_B22	064_B15	067_B1	073_B21	088_B13	090_B6	096_B11	022_I13	038_I17	041_I10	042_I18	043_I4	045_I5	049_I9	053_I2	080_I19	081_I15	094_I1	097_I14	100_I8
[truncated: 683 more rows]

[truncated: 3 more sheets: Met_Pos_Normed_Logged, Met_Neg_Normed_Logged, Validation_Set]
